# Supplementary material for: YBX1 mediates alternative splicing and maternal mRNA decay during pre-implantation development
Source: Cell Biosci. 2022 Feb 2;12:12. doi: 10.1186/s13578-022-00743-4 (PMC8812265; doi:10.1186/s13578-022-00743-4)
Supplement: Supplementary file 2 — Additional files 2: Table S1. Differentially expressed genes at the 8-cell stage YBX1 knockdown embryos. [file 13578_2022_743_MOESM2_ESM.xlsx]

## Sheet: Supplementary Table S1
ID	log2FoldChange	pvalue	padj	NC1	NC2	NC3	KD1	KD2	KD3	change
ENSCHIG00000015329	-1.69822	6.54e-05	0.000577269	28660	41581.2	29086.5	10536.8	14671.1	13513.2	down
ENSCHIG00000023303	-1.51806	0.000579635	0.00365195	15858.5	26106	29048.5	7845.32	12345.6	10854.3	down
ENSCHIG00000010487	-1.70179	0.00652784	0.0259895	16380.7	21724.1	44526.7	2206.07	17873.8	10560.6	down
ENSCHIG00000012599	-1.33882	0.0011222	0.00634572	12467.1	11968.8	7530.6	6395.76	4748.63	4790.43	down
ENSCHIG00000024817	-1.36294	0.00460207	0.0197232	3270.45	6826.2	4271.39	1974.42	1882.46	3314.38	down
ENSCHIG00000018551	-3.06118	2.82e-07	4.92e-06	5348.93	4924.85	6454.15	159.187	1290.7	970.836	down
ENSCHIG00000019997	-3.22102	4.85e-10	1.71e-08	19763.3	26519.4	7897.86	1777.02	2917.8	2727.57	down
ENSCHIG00000016162	-1.88361	2.34e-06	3.16e-05	8776.87	8044.39	7827.65	2344.2	3588.32	2331.28	down
ENSCHIG00000018949	-2.09896	2.64e-07	4.65e-06	998.781	1142.76	779.282	254.592	319.142	283.412	down
ENSCHIG00000005337	-2.60431	0.000151526	0.00118535	11029.5	10829.5	14148.7	206.111	3261.79	3673.96	down
ENSCHIG00000026673	-4.08669	1.93e-15	2.41e-13	5848.85	11375.2	4584.53	390.685	793.598	473.424	down
ENSCHIG00000008431	-5.16068	2.91e-14	2.91e-12	4655.47	3839.71	1149.76	19.8596	203.608	107.651	down
ENSCHIG00000012183	-1.58282	0.00130244	0.00716116	1982.45	3219.87	1467.37	826.292	663.85	1367.89	down
ENSCHIG00000011800	-2.00689	2.85e-05	0.000281112	798.228	523.166	232.793	146.909	183.697	146.597	down
ENSCHIG00000008579	-3.81628	1.43e-07	2.67e-06	2126.78	2685.69	6409.65	27.3189	580.918	344.522	down
ENSCHIG00000017446	-2.07916	0.000794997	0.0047246	10489.8	13884.7	19198	828.818	7659.7	4081.19	down
ENSCHIG00000021283	-1.46497	0.000180171	0.0013683	1522.97	1238.47	1348.57	519.68	778.634	531.883	down
ENSCHIG00000022463	-1.99	6.96e-07	1.1e-05	372.045	512.124	468.668	132.658	154.913	141	down
ENSCHIG00000017000	-2.24042	2.37e-06	3.2e-05	1463.31	1188.39	483.205	324.088	284.599	225.233	down
ENSCHIG00000008460	-2.38409	9.56e-07	1.45e-05	4969.68	7905.12	3867.14	1113.44	1002.97	1984.89	down
ENSCHIG00000020003	-2.73724	7.04e-06	8.25e-05	1456.26	1169.92	747.487	51.1423	403.528	162.062	down
ENSCHIG00000016828	-2.80541	4.84e-09	1.3e-07	3594.37	3893.09	5515.2	359.911	950.006	960.18	down
ENSCHIG00000010260	-3.78613	2.44e-13	1.9e-11	2107.68	2157.34	917.439	90.8323	243.459	135.473	down
ENSCHIG00000016851	-2.44058	1.36e-08	3.31e-07	358.439	538.593	363.026	83.6956	116.498	94.3833	down
ENSCHIG00000019964	-3.4566	1.8e-12	1.16e-10	2139.6	1949.49	863.542	133.162	267.557	161.942	down
ENSCHIG00000015834	-3.33651	2.56e-12	1.58e-10	4583.69	6374.47	4067.01	345.02	784.084	739.83	down
ENSCHIG00000013646	-1.33992	0.0107209	0.0387255	1251.14	2736.89	1092	739.723	594.568	1277.27	down
ENSCHIG00000021907	-1.32423	0.00111526	0.00631258	4363.82	4075.55	2683.24	1827.8	2042.69	1686.33	down
ENSCHIG00000020613	-2.09554	1.85e-06	2.58e-05	1260.89	1380.86	731.932	282.423	396.797	314.876	down
ENSCHIG00000027264	-1.91612	2.1e-05	0.000213994	402.58	417.564	276.198	103.569	84.3937	175.414	down
ENSCHIG00000022444	-3.10724	2.95e-10	1.1e-08	760.935	1051.94	518.813	70.1303	166.762	105.516	down
ENSCHIG00000017894	-2.54346	9.38e-07	1.43e-05	245.21	284.267	73.7668	44.631	47.4947	40.3867	down
ENSCHIG00000010409	-2.86785	7.1e-10	2.41e-08	2318.48	2210	1337.35	201.465	350.053	444.964	down
ENSCHIG00000019760	-1.96952	2.18e-06	2.99e-05	2507.6	2278.52	2534.78	506.815	954.297	832.241	down
ENSCHIG00000027039	-2.31842	1.61e-06	2.27e-05	1752.89	1871.5	798.502	376.478	501.006	246.769	down
ENSCHIG00000000028	-1.75999	0.000227221	0.0016608	1251.58	1085.28	484.749	325.63	462.152	255.255	down
ENSCHIG00000022392	-1.42101	0.00068437	0.0041808	152.523	153.624	198.79	63.2608	107.838	61.3422	down
ENSCHIG00000013743	-2.29545	4.69e-06	5.79e-05	1760.28	2866.63	1818.49	284.512	569.645	802.865	down
ENSCHIG00000000141	-2.21305	4.1e-08	8.71e-07	311.166	297.586	322.056	61.2471	103.542	82.6363	down
ENSCHIG00000016398	-1.84558	4.7e-05	0.00043225	1352.9	2326.74	3173.73	864.231	592.051	939.589	down
ENSCHIG00000015024	-1.31158	0.0124483	0.0435234	637.467	1741.24	612.089	594.457	425.93	576.894	down
ENSCHIG00000026095	-4.06265	3.33e-10	1.22e-08	1396.65	1926.52	665.305	19.7355	164.276	116.375	down
ENSCHIG00000017889	-5.43822	2.64e-25	2.01e-22	2557.18	7915.01	3439.62	128.476	166.066	127.87	down
ENSCHIG00000019059	-3.18269	8.52e-07	1.32e-05	798.035	583.891	1528.6	20.0333	215.076	144.164	down
ENSCHIG00000023276	-1.61247	0.000910659	0.00530737	709.496	1024.04	596.461	229.921	234.492	499.983	down
ENSCHIG00000002251	-1.53175	0.0062248	0.0250626	925.087	2197.98	3387.88	1159.99	1301.84	386.855	down
ENSCHIG00000015674	-1.01015	0.0118269	0.0418137	947.439	848.205	636.211	481.307	594.67	427.662	down
ENSCHIG00000025214	-2.34172	6.86e-07	1.09e-05	606.52	756.136	1059.54	110.352	281.552	195.252	down
ENSCHIG00000022624	-1.53482	0.000483828	0.00314344	923.696	1087.98	537.284	398.06	404.292	317.063	down
ENSCHIG00000021757	-3.13545	1.66e-09	5.07e-08	2126.2	2857.95	1765.38	150.375	280.734	530.555	down
ENSCHIG00000014215	-3.66479	6.06e-15	6.97e-13	1983.47	2534.91	1955.94	112.772	259.753	263.798	down
ENSCHIG00000000360	-1.25561	0.00540216	0.0224001	285.961	250.93	118.262	109.699	129.343	104.585	down
ENSCHIG00000006714	-2.72812	3.1e-10	1.15e-08	1266.29	996.205	578.828	156.408	173.996	201.242	down
ENSCHIG00000009659	-3.75032	7.41e-13	5.2e-11	4589.61	3401.45	1861.15	166.847	506.025	225.51	down
ENSCHIG00000025428	-2.11957	1.71e-07	3.13e-06	191.242	198.55	273.472	48.1795	72.0861	67.4581	down
ENSCHIG00000009234	-3.47047	1.98e-12	1.27e-10	1637.74	4266.23	4892.02	547.866	339.741	362.289	down
ENSCHIG00000018474	-3.02327	2.02e-05	0.000206602	828.682	2536.63	864.911	35.1853	434.453	205.525	down
ENSCHIG00000008256	-3.01806	2.62e-10	9.88e-09	1535.59	1733.68	831.857	149.147	190.817	296.486	down
ENSCHIG00000008382	-2.60516	3.49e-07	5.98e-06	273.089	349.743	121.262	51.208	72.0967	33.4511	down
ENSCHIG00000015237	-2.24818	1.71e-05	0.000178817	1591.95	2949.2	3962.69	355.613	1078.58	783.271	down
ENSCHIG00000013928	-1.53975	0.000545107	0.0034808	828.096	829.459	427.132	279.488	372.243	250.116	down
ENSCHIG00000017184	-1.5084	0.00163134	0.00856306	1390.12	1717.62	1375.89	491.253	407.797	1071.75	down
ENSCHIG00000015010	-2.57113	9.02e-10	2.97e-08	1278.45	1870.94	1269.04	293.754	308.483	342.213	down
ENSCHIG00000022809	-2.56072	3.29e-08	7.15e-07	1724.25	1454.04	1343.19	195.647	502.117	242.572	down
ENSCHIG00000016738	-1.85859	9.23e-06	0.000105003	4326.42	5432.11	4343.31	1579.72	1234.94	2082.68	down
ENSCHIG00000000010	-2.60186	2.08e-06	2.86e-05	1365.35	1223.18	272.557	200.681	226.311	169.047	down
ENSCHIG00000015365	-1.38925	0.00151056	0.00804006	302.926	332.652	472.707	133.567	249.648	137.803	down
ENSCHIG00000008805	-4.78919	1.9e-18	4.5e-16	311.031	287.984	176.735	3.89112	18.0329	12.5854	down
ENSCHIG00000008534	-1.74693	0.000215066	0.00158579	292.121	409.181	177.414	119.831	80.7632	135.673	down
ENSCHIG00000018327	-1.10297	0.00517276	0.0216439	1216.27	1045.4	798.522	713.425	513.818	555.043	down
ENSCHIG00000026106	-3.0015	2.99e-11	1.38e-09	2175.16	3323.68	3284.06	323.721	414.14	634.724	down
ENSCHIG00000022085	-3.11375	7.73e-12	4.15e-10	1423.5	1898.09	1547.79	165.858	190.922	347.595	down
ENSCHIG00000010087	-2.96005	1.46e-08	3.53e-07	823.954	939.397	273.903	91.6969	92.1482	148.831	down
ENSCHIG00000016445	-4.80773	2.47e-21	9.58e-19	1505.04	1610.31	578.7	45.6658	42.498	78.4366	down
ENSCHIG00000026783	-2.59878	4.89e-05	0.000448489	4419.11	2072.23	1566.97	204.996	1174.71	207.718	down
ENSCHIG00000003414	-2.57942	2.76e-08	6.11e-07	3896.15	5414.11	6242.84	614.054	1414.99	1194.66	down
ENSCHIG00000011324	-2.55543	0.000113774	0.000929429	735.28	1283.5	1695.87	44.126	523.445	208.459	down
ENSCHIG00000020077	-3.33866	9.56e-11	3.96e-09	609.988	1533.29	622.258	90.1361	129.133	137.315	down
ENSCHIG00000018882	-1.49354	0.000824133	0.00486798	1018.94	1642.42	1219.53	501.036	467.214	780.207	down
ENSCHIG00000021424	-1.81704	0.000106435	0.000878093	330.764	594.059	353.331	135.615	118.69	210.364	down
ENSCHIG00000014929	-3.56207	5.2e-14	4.86e-12	3061.21	4406.9	4090.67	229.7	401.475	588.722	down
ENSCHIG00000011465	-5.46339	1.69e-23	1.06e-20	337.269	426.933	102.749	6.07595	10.7535	8.27672	down
ENSCHIG00000012828	-2.16875	2.12e-06	2.91e-05	1802.67	3623.23	2363.19	618.332	823.798	778.214	down
ENSCHIG00000011261	-2.1781	7.6e-05	0.000657769	1224.45	2644.5	3971.08	336.273	721.56	1084.47	down
ENSCHIG00000018361	-2.6312	3.87e-06	4.9e-05	3153.72	1382.96	2277.31	167.957	863.694	268.742	down
ENSCHIG00000007195	-2.78554	1.86e-08	4.34e-07	3115.83	5194.47	6997.32	493.538	1046.97	1206.65	down
ENSCHIG00000010905	-3.11525	8.42e-12	4.45e-10	186.105	158.685	98.2621	16.0276	30.2168	17.1421	down
ENSCHIG00000012998	-4.2865	3.41e-16	5.14e-14	616.296	1061.22	301.088	36.0081	54.7346	40.7945	down
ENSCHIG00000021803	-1.2694	0.00704326	0.0276264	672.858	1338.53	2046.11	691.776	754.235	662.058	down
ENSCHIG00000000353	-1.92619	1.07e-05	0.000119163	639.788	726.074	437.51	240.176	228.031	134.821	down
ENSCHIG00000016898	-3.36927	1.91e-08	4.45e-07	853.205	1101.87	885.777	33.8002	233.74	73.1054	down
ENSCHIG00000020014	-3.30433	1.56e-12	1.03e-10	383.99	401.518	168.204	53.3739	34.9307	34.9616	down
ENSCHIG00000018194	-1.05111	0.0102553	0.0373134	151.378	151.532	104.288	80.3377	97.2361	68.7589	down
ENSCHIG00000018541	-2.17026	0.00122234	0.00680204	581.84	580.776	481.974	18.9017	302.47	124.637	down
ENSCHIG00000015380	-1.57371	0.000459714	0.00300688	993.031	971.42	445.373	358.252	301.929	361.69	down
ENSCHIG00000011924	-1.08661	0.00521401	0.0217705	723.342	734.766	669.601	495.373	437.532	324.18	down
ENSCHIG00000021471	-2.74764	7.6e-09	1.95e-07	161.78	194.399	113.164	18.4129	26.4552	42.7457	down
ENSCHIG00000012469	-2.3223	2.55e-08	5.74e-07	1706.74	1997.93	1457.14	373.566	379.927	542.011	down
ENSCHIG00000010546	-3.18492	3.24e-12	1.95e-10	3227.13	2099.57	1498.7	194.091	362.678	357.465	down
ENSCHIG00000027213	-3.1311	3.89e-11	1.74e-09	1837.9	1991.3	1450.27	131.689	262.904	352.592	down
ENSCHIG00000012243	-3.21414	2.66e-06	3.54e-05	166.41	192.433	129.523	2.10487	27.9534	34.6874	down
ENSCHIG00000025233	-4.37547	3.58e-16	5.35e-14	1884.25	2543.3	1588.29	43.4018	149.78	168.782	down
ENSCHIG00000022448	-1.42684	0.000687574	0.00419305	899.912	905.947	1241.31	331.828	610.578	448.698	down
ENSCHIG00000021173	-1.88037	5.15e-05	0.000468424	1374.75	1218.6	2417.11	346.404	798.548	502.65	down
ENSCHIG00000013447	-2.11015	6.49e-05	0.000573467	1563.98	1810.84	3852.05	307.217	693.562	1022.83	down
ENSCHIG00000020368	-3.49413	8.26e-14	7.19e-12	1459.82	1653.83	844.586	104.007	138.084	199.232	down
ENSCHIG00000010676	-4.0506	7.31e-19	1.78e-16	162.358	254.001	116.12	15.4005	13.4189	12.6711	down
ENSCHIG00000014847	-2.81894	3.06e-12	1.85e-10	137.966	139.888	239.47	27.9792	32.2685	29.8192	down
ENSCHIG00000017856	-4.69838	2.54e-23	1.43e-20	767.832	1121.17	779.019	25.4779	59.5043	44.3065	down
ENSCHIG00000021720	-1.62107	0.000837807	0.00493541	1474.17	1901.86	715.94	517.303	464.208	717.474	down
ENSCHIG00000017690	-2.57351	1.15e-07	2.21e-06	137.1	125.96	44.9315	20.6574	23.7469	20.7335	down
ENSCHIG00000017202	-1.14064	0.0141455	0.0482741	217.558	274.25	120.717	127.935	139.891	87.6205	down
ENSCHIG00000008286	-2.42946	1.01e-06	1.52e-05	662.108	558.995	375.759	63.9907	196.059	104.522	down
ENSCHIG00000011897	-1.59203	0.00484238	0.0205416	1469.91	1169.12	1330.55	130.907	800.492	657.706	down
ENSCHIG00000025646	-1.19744	0.0128601	0.0447343	415.049	369.378	567.113	132.243	192.031	390.923	down
ENSCHIG00000024730	-3.12789	1.22e-11	6.23e-10	799.211	1115.58	544.493	92.8627	145.909	119.017	down
ENSCHIG00000012813	-2.00691	2.48e-06	3.33e-05	2822.95	4131.02	4856.56	1260.33	941.48	1486.31	down
ENSCHIG00000014944	-2.88805	1.66e-08	3.94e-07	1648.87	2312.26	1257.24	203.569	190.29	497.688	down
ENSCHIG00000000023	-1.22909	0.0133818	0.0462181	1024.47	867.883	439.108	338.937	640.279	259.057	down
ENSCHIG00000000810	-1.31581	0.0077247	0.0297141	582.305	536.29	1725.37	375.01	527.304	474.167	down
ENSCHIG00000017834	-1.31324	0.000775418	0.00463977	736.103	580.953	570.963	307.365	248.831	381.262	down
ENSCHIG00000020581	-1.38042	0.00143907	0.00775635	311.842	338.788	209.408	138.499	102.543	175.205	down
ENSCHIG00000012200	-3.77969	3.69e-12	2.17e-10	2179.95	2591.98	1532.3	64.5789	252.06	254.092	down
ENSCHIG00000025263	-3.87954	8.89e-17	1.52e-14	2145.12	1768.24	1377.58	77.2145	187.517	175.773	down
ENSCHIG00000010250	-2.97063	8.7e-09	2.19e-07	337.513	659	214.804	75.78	48.1383	78.7242	down
ENSCHIG00000011326	-1.42029	0.000224675	0.00164485	862.106	902.457	1189.23	426.49	495.649	443.4	down
ENSCHIG00000026089	-2.01697	3.87e-06	4.9e-05	1453.81	1418.51	1222.7	276.337	388.929	584.766	down
ENSCHIG00000013026	-2.52412	4e-07	6.75e-06	138.783	235.895	77.773	40.1387	29.2794	33.2818	down
ENSCHIG00000018659	-1.11411	0.0093086	0.0344858	325.52	292.539	164.773	157.634	167.482	128.334	down
ENSCHIG00000025013	-3.5332	6.34e-11	2.71e-09	514.585	679.436	164.566	54.7036	35.2837	61.6466	down
ENSCHIG00000017068	-1.20091	0.00729515	0.028379	101.452	93.4272	51.8293	47.9044	55.7164	31.2308	down
ENSCHIG00000004900	-2.90605	6.23e-09	1.64e-07	292.977	382.991	118.642	41.9936	42.7605	51.182	down
ENSCHIG00000016794	-2.12682	1.57e-06	2.21e-05	348.786	459.607	337.079	92.8666	154.782	83.0126	down
ENSCHIG00000019828	-2.03026	4.7e-07	7.82e-06	627.348	761.148	803.134	184.593	222.022	261.535	down
ENSCHIG00000018996	-4.38891	2.25e-13	1.76e-11	150.688	284.847	124.944	3.19905	14.275	16.5568	down
ENSCHIG00000007298	-2.0464	2.7e-06	3.58e-05	92.4435	115.822	155.004	31.8294	50.1987	27.1381	down
ENSCHIG00000010543	-2.14037	2.7e-08	6.03e-07	208.407	200.278	161.19	53.044	54.7266	53.5449	down
ENSCHIG00000000525	-3.36528	3.25e-11	1.5e-09	252.807	249.539	106.521	16.8862	37.8325	19.2577	down
ENSCHIG00000009924	-3.64885	1.33e-08	3.25e-07	909.043	814.96	587.454	13.7754	154.801	56.3631	down
ENSCHIG00000004339	-2.05382	0.000107498	0.000884774	465.607	727.023	190.808	179.95	103.063	152.646	down
ENSCHIG00000017781	-2.93951	7.6e-12	4.09e-10	2188.28	2890.11	2562.52	324.454	365.572	557	down
ENSCHIG00000002356	-1.2433	0.0124154	0.0434292	192.972	302.416	97.1087	128.831	100.342	96.735	down
ENSCHIG00000022493	-3.99172	5.38e-12	3.06e-10	2124.09	2488.29	1160.99	46.4787	158.073	247.669	down
ENSCHIG00000023097	-2.32732	7.46e-09	1.92e-07	101.648	146.14	133.875	35.083	30.2753	30.9052	down
ENSCHIG00000011690	-1.80375	3.08e-06	4.01e-05	536.796	509.186	488.38	212.601	196.811	139.815	down
ENSCHIG00000026537	-1.85907	1.02e-05	0.00011472	870.016	1199.53	1332.52	302.611	455.128	411.531	down
ENSCHIG00000023447	-1.97752	0.000126385	0.00101819	115.636	141.041	396.305	50.3482	59.0503	91.4427	down
ENSCHIG00000014264	-3.20444	6.56e-09	1.71e-07	467.391	1319.27	1265.75	64.4043	184.18	169.794	down
ENSCHIG00000010402	-1.78467	0.00108771	0.00617261	998.353	390.764	823.019	95.0975	439.204	220.042	down
ENSCHIG00000015823	-3.06061	1.41e-06	2.04e-05	686.288	863.291	501.99	19.3996	193.917	92.1814	down
ENSCHIG00000025549	-1.60374	0.000166148	0.00128014	590.654	606.705	329.339	235.914	202.82	196.383	down
ENSCHIG00000009410	-2.75855	9.36e-10	3.05e-08	467.155	890.937	583.644	114.602	144.705	108.895	down
ENSCHIG00000024330	-3.03439	2e-10	7.78e-09	818.2	1303.25	691.032	118.514	207.896	112.249	down
ENSCHIG00000003080	-1.861	7.86e-05	0.00067591	328.714	304.626	355.846	61.4841	178.798	92.8416	down
ENSCHIG00000006866	-4.95293	2.35e-13	1.84e-11	700.167	941.243	356.101	5.00243	56.9242	19.0802	down
ENSCHIG00000024742	-4.45862	3.98e-14	3.79e-12	201.811	274.817	125.864	3.4572	19.9776	10.9814	down
ENSCHIG00000015149	-3.46868	1.4e-12	9.39e-11	1126.77	1341.15	700.71	66.1717	159.233	133.458	down
ENSCHIG00000023892	-3.20029	2.98e-09	8.48e-08	238.509	318.886	87.6965	25.8668	43.1859	21.084	down
ENSCHIG00000023112	-2.47263	1.36e-08	3.3e-07	825.518	1074.8	1219.82	156.8	252.559	287.882	down
ENSCHIG00000025239	-2.37135	1.16e-05	0.000128357	911.368	1396.21	554.077	147.492	162.322	395.408	down
ENSCHIG00000009800	-3.42547	1.28e-08	3.14e-07	474.933	1543.01	412.968	77.956	62.2091	160.312	down
ENSCHIG00000010307	-3.7658	4.79e-17	8.55e-15	884.587	1218.04	678.079	66.0769	99.4158	93.5501	down
ENSCHIG00000016458	-1.10804	0.0104185	0.0378206	198.664	143.396	203.216	68.7088	148.896	89.2241	down
ENSCHIG00000000469	-3.29135	5.27e-11	2.29e-09	556.33	919.693	1004.16	50.1416	126.676	138.092	down
ENSCHIG00000016755	-1.18605	0.00786584	0.0301432	269.851	281.647	196.187	129.152	194.112	88.9497	down
ENSCHIG00000009433	-1.56497	0.000131996	0.00105368	259.415	125.088	149.24	61.3921	79.8935	75.9167	down
ENSCHIG00000021905	-1.99169	1.49e-05	0.000159296	1316.56	1106.22	693.649	229.052	464.64	275.565	down
ENSCHIG00000020252	-1.87697	1.5e-06	2.14e-05	3376.86	3155.28	4853.77	1130.66	1307.35	1366.6	down
ENSCHIG00000014348	-3.78659	1.43e-12	9.57e-11	1908.4	2009.2	1928.33	57.714	279.824	181.858	down
ENSCHIG00000015368	-1.88871	1.12e-06	1.67e-05	637.597	406.503	391.465	150.438	158.335	165.494	down
ENSCHIG00000015268	-2.41014	5.36e-06	6.51e-05	272.052	173.296	209.88	15.9606	71.581	60.2392	down
ENSCHIG00000018325	-3.37563	2.14e-12	1.36e-10	114.35	112.62	74.891	8.77115	19.5206	7.92734	down
ENSCHIG00000012902	-1.81314	6.48e-06	7.68e-05	320.494	398.286	308.646	143.863	102.929	123.696	down
ENSCHIG00000010512	-1.10039	0.00980509	0.0359595	514.739	653.682	365.104	308.728	316.177	284.757	down
ENSCHIG00000015226	-2.92075	8.74e-10	2.9e-08	93.2192	115.399	51.0603	11.7458	19.5745	12.1901	down
ENSCHIG00000022183	-2.56804	3.44e-07	5.9e-06	371.437	890.162	486.024	113.886	177.347	91.2486	down
ENSCHIG00000012317	-1.6275	0.000705913	0.00428844	430.109	338.958	133.122	144.348	110.672	111.67	down
ENSCHIG00000012945	-2.22089	6.7e-07	1.07e-05	1730.15	3165.43	1839.68	636.322	577.837	647.278	down
ENSCHIG00000025321	-3.38666	1.02e-12	6.95e-11	2292.51	1840.85	1202.32	114.795	271.736	239.941	down
ENSCHIG00000019365	-1.87881	3.29e-07	5.65e-06	137.889	94.6792	125.78	38.4014	40.1149	40.527	down
ENSCHIG00000015253	-4.46428	3.87e-16	5.69e-14	1142.27	1212.14	1009.54	18.5546	95.7838	72.9152	down
ENSCHIG00000015773	-1.76699	0.000207334	0.00153603	352.53	350.642	384.538	86.2846	220.878	86.433	down
ENSCHIG00000011845	-2.3316	2.98e-06	3.9e-05	1388.65	3378.3	3935.93	554.829	659.583	965.558	down
ENSCHIG00000000315	-3.53929	3.95e-14	3.77e-12	193.608	188.227	123.471	11.615	15.3093	26.9939	down
ENSCHIG00000012189	-1.5638	0.00118422	0.00663634	81.1909	126.751	45.9639	41.8058	33.1703	36.4196	down
ENSCHIG00000024218	-2.72025	6.48e-08	1.32e-06	623.448	1023.76	326.066	119.281	120.717	147.853	down
ENSCHIG00000013316	-1.25261	0.00487636	0.020659	123.306	49.9407	165.05	62.1924	56.4839	50.9146	down
ENSCHIG00000019861	-4.26301	3.75e-16	5.55e-14	687.489	1054.43	1086.38	29.614	47.5773	105.778	down
ENSCHIG00000019832	-2.1383	7.44e-06	8.65e-05	312.343	349.461	135.004	70.538	92.4505	66.7204	down
ENSCHIG00000009685	-4.27158	2.7e-14	2.72e-12	503.304	638.841	271.699	11.2313	46.3035	34.377	down
ENSCHIG00000026313	-2.23535	6.08e-07	9.8e-06	181.454	279.079	222.276	46.999	83.91	52.1266	down
ENSCHIG00000015518	-1.48631	0.000154863	0.00120809	137.974	129.287	108.74	53.8918	65.8557	47.3911	down
ENSCHIG00000007700	-3.04659	5.33e-10	1.86e-08	388.179	437.754	411.352	27.1844	70.2684	87.0856	down
ENSCHIG00000021910	-2.79617	8.1e-08	1.61e-06	1141.81	2225.5	759.818	197.378	227.36	346.031	down
ENSCHIG00000007987	-2.25454	3.55e-07	6.05e-06	1788.24	1440.81	3213.45	475.012	432.261	729.245	down
ENSCHIG00000009985	-1.20525	0.00313223	0.0144089	661.797	691.452	500.731	292.685	397.739	315.251	down
ENSCHIG00000009007	-3.33438	3.44e-10	1.26e-08	762.536	1483.08	855.143	61.0263	134.685	195.055	down
ENSCHIG00000014599	-1.55811	0.000129318	0.00103466	792.01	667.363	863.647	239.119	305.24	420.087	down
ENSCHIG00000012566	-1.79789	9.49e-05	0.000793238	402.224	539.783	268.976	116.582	136.376	189.008	down
ENSCHIG00000009506	-1.66396	4.01e-05	0.000376598	743.621	924.343	1069.54	340.305	305.001	432.223	down
ENSCHIG00000013589	-1.31362	0.00180515	0.00928179	161.277	169.402	97.961	84.7581	69.5465	64.0369	down
ENSCHIG00000020927	-2.60193	4.33e-07	7.21e-06	1878.61	2247.78	2948.2	184.025	669.042	572.572	down
ENSCHIG00000025965	-3.93683	1.11e-12	7.54e-11	242.869	388.196	151.079	9.66889	33.1386	22.2128	down
ENSCHIG00000013961	-5.6637	0.000337749	0.0023202	106.316	1416.18	1744.96	1.19138	69.6362	10.2244	down
ENSCHIG00000011569	-2.70057	4.73e-09	1.28e-07	177.352	336.841	267.707	39.4267	66.7589	46.6318	down
ENSCHIG00000024898	-1.70508	0.00357752	0.016085	684.748	587.652	100.653	220.773	138.947	175.657	down
ENSCHIG00000017787	-1.12195	0.00482047	0.0204785	2022.03	2057.09	2062.85	914.684	1215.16	1364.21	down
ENSCHIG00000015936	-1.46739	9.02e-05	0.000760671	358.725	301.671	329.933	140.118	134.842	166.815	down
ENSCHIG00000024284	-1.52461	0.00139966	0.00759309	299.638	534.842	240.098	200.946	166.381	119.431	down
ENSCHIG00000026616	-2.19017	1.4e-07	2.62e-06	128.644	102.674	82.5472	28.2615	20.7425	36.179	down
ENSCHIG00000019700	-4.72698	1.01e-20	3.61e-18	160.536	174.144	62.6008	5.05535	8.82823	5.08932	down
ENSCHIG00000001154	-1.36059	0.000819874	0.00484656	84.1951	98.3513	72.0535	40.6671	35.8797	48.2809	down
ENSCHIG00000025746	-2.5991	3.91e-07	6.61e-06	213.395	253.956	89.8861	31.7317	56.4763	28.6877	down
ENSCHIG00000025078	-1.7673	4.89e-05	0.000448489	173.125	144.926	280.205	51.0237	93.105	68.9448	down
ENSCHIG00000026992	-2.25274	3.71e-06	4.73e-05	1702.58	2472.07	3615.74	494.622	473.71	1052.89	down
ENSCHIG00000023561	-2.51351	1.51e-07	2.8e-06	1319.1	1448.38	964.189	192.855	188.357	434.629	down
ENSCHIG00000019479	-1.61567	0.000119966	0.000971844	265.926	337.572	380.012	104.224	125.836	168.951	down
ENSCHIG00000024085	-4.13613	6.22e-15	7.06e-13	1507.68	916.077	499.241	30.9416	86.9679	83.5281	down
ENSCHIG00000016076	-3.47086	1.51e-13	1.23e-11	1142.2	1658.2	965.932	103.755	122.596	203.833	down
ENSCHIG00000025853	-3.64219	1.24e-15	1.58e-13	1633.13	2217.25	1024.65	151.867	160.443	185.911	down
ENSCHIG00000016686	-2.13559	3.92e-06	4.95e-05	313.672	317.962	469.875	54.6345	133.954	117.066	down
ENSCHIG00000025365	-3.1624	1.21e-12	8.18e-11	1294.27	1233.27	812.921	109.136	209.225	145.253	down
ENSCHIG00000026270	-1.49777	0.0006125	0.00382805	69.7783	88.9276	48.899	39.5853	29.2933	25.3037	down
ENSCHIG00000021616	-1.60863	5.92e-05	0.000528774	400.013	516.092	397.243	183.221	186.727	174.307	down
ENSCHIG00000019403	-2.36601	1.14e-06	1.7e-05	800.124	792.586	639.083	101.361	137.829	295.09	down
ENSCHIG00000026317	-1.71783	5.81e-05	0.000520952	307.368	515.759	440.351	146.803	181.392	158.704	down
ENSCHIG00000011099	-3.35133	2.07e-12	1.32e-10	1384.67	1463.26	951.549	110.811	108.945	244.551	down
ENSCHIG00000017767	-2.63356	5.56e-06	6.72e-05	90.3893	90.4687	17.5632	15.4313	17.1793	8.27215	down
ENSCHIG00000021169	-4.53116	8.11e-14	7.09e-12	269.162	695.574	200.003	8.9202	32.6712	24.0899	down
ENSCHIG00000011975	-3.18415	8.4e-11	3.51e-09	698.536	400.945	708.208	40.2811	67.3015	129.815	down
ENSCHIG00000016405	-4.06349	7.35e-14	6.52e-12	774.639	1391.74	330.058	55.1921	67.8232	71.6833	down
ENSCHIG00000008923	-1.20472	0.00319645	0.0146427	264.63	330.866	225.002	166.536	133.093	152.088	down
ENSCHIG00000018196	-1.60505	0.000787446	0.00468879	45.5042	40.3006	17.319	13.2391	18.2733	10.9891	down
ENSCHIG00000010604	-1.81415	5.76e-05	0.000516432	413.089	359.256	190.107	95.4436	142.784	102.797	down
ENSCHIG00000015166	-3.70455	2.32e-15	2.86e-13	569.93	777.936	400.754	44.6743	48.244	77.2621	down
ENSCHIG00000021864	-6.46185	2.24e-30	7.82e-27	207.318	220.458	153.361	0.70668	3.65675	3.76235	down
ENSCHIG00000016937	-1.27994	0.00497903	0.0209839	956.858	1184.12	1450.93	606.369	355.661	881.402	down
ENSCHIG00000023492	-3.27591	3.42e-07	5.87e-06	711.429	858.946	1076.3	18.3671	217.71	96.8827	down
ENSCHIG00000013732	-5.63856	2.08e-16	3.28e-14	89.4107	80.923	8.07929	0.676869	2.23291	1.57378	down
ENSCHIG00000020931	-1.36888	0.00251041	0.0121157	134.07	148.063	67.3705	57.7923	64.7829	49.0814	down
ENSCHIG00000018516	-1.78257	0.000683922	0.0041808	407.164	953.558	322.912	233.778	256.939	154.878	down
ENSCHIG00000022492	-4.09108	1.43e-15	1.81e-13	1865.82	4903.2	2698.04	165.834	247.744	304.642	down
ENSCHIG00000012421	-2.51636	2.36e-09	6.93e-08	405.824	409.021	241.754	70.9352	77.9028	82.8591	down
ENSCHIG00000025443	-1.62341	0.000381811	0.00257634	95.8422	136.106	94.3332	44.493	28.3232	61.6509	down
ENSCHIG00000021529	-3.51134	1.21e-08	2.99e-07	263.524	510.19	440.336	10.108	79.4546	43.4716	down
ENSCHIG00000000248	-2.86374	1.15e-09	3.65e-08	185.64	286.32	135.374	36.491	44.8056	26.0622	down
ENSCHIG00000013601	-2.49293	1.76e-06	2.47e-05	385.803	249.341	233.696	23.9624	62.3175	99.6881	down
ENSCHIG00000018150	-1.92735	0.000184825	0.00139939	1006.12	1096.51	712.472	234.274	154.352	536.526	down
ENSCHIG00000014060	-1.25104	0.00305573	0.0141201	498.454	709.888	513.071	256.299	331.247	326.632	down
ENSCHIG00000012712	-2.58652	4.08e-07	6.86e-06	414.518	699.431	672.585	61.6611	196.459	113.632	down
ENSCHIG00000013607	-2.87035	1.22e-10	4.93e-09	84.3398	120.014	116.203	11.9341	22.9023	19.8916	down
ENSCHIG00000016597	-2.53236	2.08e-07	3.73e-06	124.516	138.809	49.5683	26.0848	25.5452	17.482	down
ENSCHIG00000018049	-1.95233	4.38e-05	0.000406175	51.0258	79.3762	30.0594	20.2212	16.6744	16.8406	down
ENSCHIG00000023850	-1.30143	0.00421665	0.0183688	1035.72	1062.76	752.769	448.246	298.702	700.558	down
ENSCHIG00000024213	-4.14622	9.54e-14	8.1e-12	97.0543	106.462	23.0856	5.54212	3.98518	6.83451	down
ENSCHIG00000025056	-2.51894	2.47e-08	5.57e-07	599.02	540.004	543.089	69.8379	114.396	175.445	down
ENSCHIG00000013418	-2.94493	2.46e-11	1.16e-09	205.818	196.486	107.494	22.4526	31.5343	28.7467	down
ENSCHIG00000013155	-4.26445	3.22e-13	2.41e-11	672.726	1261.21	832.342	22.1066	116.336	43.4178	down
ENSCHIG00000021713	-3.90303	1.6e-09	4.91e-08	200.076	264.725	96.1538	2.94944	24.3826	19.7194	down
ENSCHIG00000020261	-1.99922	1.17e-06	1.73e-05	410.959	274.191	305.916	74.7422	131.315	95.4958	down
ENSCHIG00000026421	-2.47353	1.43e-10	5.74e-09	777.343	778.23	672.745	159.182	181.661	159.572	down
ENSCHIG00000008950	-1.82615	0.000306951	0.002144	182.662	213.513	63.9584	56.311	63.1689	46.5508	down
ENSCHIG00000014201	-2.69646	3.62e-08	7.8e-07	1156.15	1654.75	1638.73	171.394	219.226	464.028	down
ENSCHIG00000023714	-1.33134	0.00347904	0.0157312	153.29	103.973	54.7051	53.4922	43.6458	56.351	down
ENSCHIG00000013578	-3.7988	6.65e-16	8.88e-14	148.231	245.725	205.634	11.4028	17.9546	24.8329	down
ENSCHIG00000017999	-4.16836	1.59e-11	7.85e-10	284.389	434.741	377.019	4.55875	37.3151	33.6419	down
ENSCHIG00000026751	-3.52907	2.53e-12	1.56e-10	130.778	159.375	165.067	6.91815	24.812	16.8942	down
ENSCHIG00000014886	-2.20428	1.27e-06	1.86e-05	507.63	345.342	190.752	96.1888	74.4835	109.477	down
ENSCHIG00000015842	-1.90697	1.22e-05	0.00013411	382.334	608.779	666.665	169.05	153.981	232.406	down
ENSCHIG00000021687	-3.72669	1.56e-09	4.82e-08	397.827	454.432	462.127	7.20474	70.1988	43.9993	down
ENSCHIG00000015997	-1.56325	0.000524465	0.00336867	174.852	175.433	90.1391	84.874	56.7727	47.9787	down
ENSCHIG00000017191	-1.30908	0.00287762	0.0135054	55.8346	52.4388	103.204	24.9183	39.6474	39.142	down
ENSCHIG00000018496	-2.76152	3.75e-08	8.03e-07	292.405	545.715	195.677	65.1722	80.09	53.2964	down
ENSCHIG00000018314	-1.78554	9.11e-05	0.000766766	104.043	73.8194	43.1578	20.0269	26.1239	32.6785	down
ENSCHIG00000019701	-2.56162	2.57e-08	5.78e-07	260.524	285.338	125.535	45.3648	42.7011	55.8854	down
ENSCHIG00000021602	-1.22627	0.00394884	0.0173861	60.2492	71.3551	44.8326	32.8553	37.7002	24.9307	down
ENSCHIG00000013638	-1.16299	0.011333	0.0404353	73.1964	103.313	49.5743	56.893	34.0731	39.4254	down
ENSCHIG00000013655	-1.66286	0.000104607	0.000864639	299.651	273.434	210.619	78.0026	89.785	138.666	down
ENSCHIG00000023653	-1.87114	0.000140542	0.00110802	119.169	158.732	53.2511	41.3648	42.774	32.4016	down
ENSCHIG00000024046	-3.75526	6.87e-13	4.89e-11	519.945	964.309	422.221	55.2284	35.2364	92.0088	down
ENSCHIG00000026167	-1.34551	0.0061912	0.0249963	314.045	580.271	342.85	208.019	123.737	294.581	down
ENSCHIG00000017614	-1.463	0.00172963	0.00897929	38.8286	49.582	23.9774	18.8675	21.6339	11.6175	down
ENSCHIG00000023211	-1.63018	0.000776717	0.00464437	858.046	600.333	980.26	288.998	151.428	516.903	down
ENSCHIG00000024816	-3.43106	3.73e-11	1.69e-09	926.073	910.543	331.428	75.692	124.02	53.9245	down
ENSCHIG00000014588	-2.74024	3.05e-08	6.73e-07	568.152	911.576	1404.69	217.188	231.285	93.3864	down
ENSCHIG00000019575	-2.14722	4.33e-06	5.38e-05	217.208	279.816	209.998	46.5955	102.833	50.7565	down
ENSCHIG00000021770	-2.60404	1.27e-07	2.4e-06	505.728	707.972	236.146	93.3959	103.845	109.141	down
ENSCHIG00000009608	-2.44088	7.19e-06	8.42e-05	154.836	275.731	475.59	30.7573	78.7973	95.0995	down
ENSCHIG00000027231	-2.61192	3.74e-08	8e-07	768.39	1324.59	1757.65	171.641	296.927	314.463	down
ENSCHIG00000023646	-3.11658	2.93e-10	1.1e-08	153.879	223.26	74.9407	19.8621	24.0439	23.1245	down
ENSCHIG00000010215	-3.59565	2.53e-09	7.37e-08	98.6071	77.9351	74.9668	2.27285	17.5037	5.44191	down
ENSCHIG00000024692	-3.06926	2.32e-09	6.82e-08	43.1687	53.1272	35.817	3.13294	10.8906	5.61244	down
ENSCHIG00000026247	-1.29024	0.00256796	0.0123457	252.66	427.319	313.805	198.525	162.25	159.991	down
ENSCHIG00000022194	-2.12176	8.91e-06	0.000101966	494.684	451.749	281.173	65.0347	123.36	160.128	down
ENSCHIG00000015826	-2.12779	6.8e-07	1.08e-05	897.164	1369.24	1004.73	297.446	274.106	378.739	down
ENSCHIG00000014444	-2.85592	9.7e-08	1.9e-06	1191.71	1158.29	1652.26	105.986	142.082	423.82	down
ENSCHIG00000014280	-1.18416	0.0054513	0.0225611	235.65	251.957	206.107	125.293	87.0927	169.806	down
ENSCHIG00000026231	-5.0248	0.000127035	0.00102013	706.528	901.097	828.669	0.63335	47.1931	43.7849	down
ENSCHIG00000016030	-1.60469	0.000126499	0.00101863	315	421.025	452.709	139.857	143.784	204.627	down
ENSCHIG00000018895	-4.25102	0.00504172	0.0211971	88.1608	119.025	154.228	0.0963031	19.7857	3.21404	down
ENSCHIG00000023791	-1.17003	0.00516304	0.0216136	315.415	440.804	472.609	210.088	280.993	193.626	down
ENSCHIG00000016834	-4.55825	3.25e-15	3.89e-13	238.869	253.022	179.679	2.81769	16.9046	15.3531	down
ENSCHIG00000024461	-3.12962	1.64e-11	8.05e-10	139.636	87.9841	103.664	9.6059	24.4784	11.7077	down
ENSCHIG00000004259	-2.93939	4.67e-10	1.66e-08	34.9266	57.3137	29.4418	6.07444	9.02341	5.25706	down
ENSCHIG00000006236	-3.81551	5.68e-09	1.51e-07	639.422	1151.36	1209.77	14.8189	172.202	76.8226	down
ENSCHIG00000009744	-5.4941	7.54e-19	1.81e-16	131.398	208.736	33.7023	1.93716	5.16014	3.62046	down
ENSCHIG00000007829	-2.27395	0.000712366	0.00432164	222.672	187.213	259.92	6.73232	111.794	47.8506	down
ENSCHIG00000018924	-2.67644	1.08e-09	3.45e-08	574.985	845.857	542.522	103.049	144.98	141.224	down
ENSCHIG00000006538	-1.76335	0.000601221	0.003773	220.847	319.124	90.1713	88.4406	86.3714	65.9161	down
ENSCHIG00000011197	-1.14308	0.0128948	0.044828	43.288	40.0099	18.235	21.245	21.5213	15.21	down
ENSCHIG00000022602	-2.18279	4.38e-06	5.42e-05	128.172	124.568	224.531	22.5381	53.9957	50.8924	down
ENSCHIG00000010133	-1.63767	0.00160637	0.00845493	38.9683	44.5965	121.197	15.8967	29.6639	33.8222	down
ENSCHIG00000022662	-1.99191	2.32e-06	3.15e-05	377.849	311.438	385.425	79.9773	155.501	94.9664	down
ENSCHIG00000019694	-1.13137	0.00302382	0.0140171	285.179	276.19	322.899	154.261	156.152	188.887	down
ENSCHIG00000025936	-1.70317	0.000520919	0.00335082	369.919	724.134	286.066	199.053	151.282	202.8	down
ENSCHIG00000026460	-2.37171	8.73e-07	1.34e-05	45.9963	97.9029	64.8109	14.7537	13.4496	23.5525	down
ENSCHIG00000011416	-6.16475	1.07e-36	1.88e-32	991.832	720.865	339.131	13.7754	8.19703	13.6716	down
ENSCHIG00000020691	-1.99458	2.55e-05	0.000254163	168.989	200.881	103.92	48.6743	70.1143	32.0872	down
ENSCHIG00000018132	-2.8954	4.91e-07	8.1e-06	118.072	172.095	29.8773	23.6957	18.0955	14.5813	down
ENSCHIG00000023450	-2.62823	4.97e-07	8.19e-06	147.365	163.12	278.399	15.4136	43.2079	56.8983	down
ENSCHIG00000021769	-3.25834	1.34e-13	1.1e-11	256.049	273.43	205.05	22.962	44.4778	28.2195	down
ENSCHIG00000012901	-1.83879	0.000107883	0.000887527	309.214	547.08	230.351	131.137	121.888	140.488	down
ENSCHIG00000012671	-2.57005	1.5e-07	2.79e-06	136.47	161.88	58.6245	24.9278	31.3904	20.3821	down
ENSCHIG00000010059	-4.39058	1.22e-19	3.43e-17	465.87	894.907	707.89	26.3262	42.1489	56.3365	down
ENSCHIG00000016674	-3.65572	3.57e-10	1.3e-08	447.024	590.632	703.607	14.945	100.484	54.0289	down
ENSCHIG00000026039	-2.97781	2.02e-09	6.01e-08	56.6117	103.757	36.1201	11.2664	10.0002	11.248	down
ENSCHIG00000016503	-1.85201	4.53e-05	0.000418546	196.669	225.537	123.829	60.0477	46.6313	84.4254	down
ENSCHIG00000025229	-3.77729	2.36e-14	2.42e-12	141.554	120.382	43.9115	7.93978	9.24718	10.6962	down
ENSCHIG00000023356	-2.53833	0.000565794	0.00358427	195.472	343.661	911.946	9.61344	140.911	148.682	down
ENSCHIG00000017196	-4.14979	4.86e-16	6.64e-14	55.3389	81.1754	36.8874	2.24209	5.51585	4.63009	down
ENSCHIG00000023612	-5.68511	8.43e-27	8.19e-24	262.132	322.254	120.975	3.11308	8.06838	6.13483	down
ENSCHIG00000022218	-2.38703	1.24e-07	2.36e-06	71.6103	94.8208	45.238	20.9815	14.601	16.3976	down
ENSCHIG00000022988	-3.93193	4.39e-18	9.51e-16	282.24	281.858	199.438	16.9454	30.8103	14.6743	down
ENSCHIG00000009090	-2.07936	0.000383611	0.00258649	50.8005	37.6298	236.925	38.0298	26.1239	28.2884	down
ENSCHIG00000011677	-3.16986	4.24e-10	1.52e-08	617.22	721.223	537.774	50.7592	57.564	151.058	down
ENSCHIG00000017451	-1.60414	0.00133921	0.0073311	554.774	481.346	521.199	138.926	115.685	372.544	down
ENSCHIG00000003945	-1.60028	0.000110923	0.000908258	444.804	359.285	370.695	130.392	127.561	217.932	down
ENSCHIG00000008380	-1.84918	8.74e-06	0.000100145	436.542	653.595	627.007	194.834	179.033	227.256	down
ENSCHIG00000023392	-3.59044	1.59e-12	1.04e-10	83.4632	51.3391	21.2309	4.08189	6.01216	5.78083	down
ENSCHIG00000007684	-3.49601	8.87e-14	7.61e-12	653.513	1104.06	563.925	76.9911	75.6031	111.382	down
ENSCHIG00000014738	-1.80088	0.000163061	0.00125913	59.2726	81.2411	60.8189	13.6704	35.216	23.4672	down
ENSCHIG00000014169	-4.58134	2.63e-22	1.15e-19	434.524	291.311	420.643	20.0908	9.06297	29.2618	down
ENSCHIG00000008705	-4.84368	1.07e-19	3.07e-17	67.2536	87.6307	22.7176	2.49537	3.2936	2.16795	down
ENSCHIG00000022013	-3.74187	6.11e-12	3.42e-10	47.1401	56.2765	16.4031	2.96601	5.75916	2.68083	down
ENSCHIG00000015241	-1.74726	2.58e-05	0.000256209	213.351	182.345	135.549	53.1407	79.1038	63.6639	down
ENSCHIG00000012380	-2.41942	1.54e-07	2.86e-06	40.3328	56.193	26.9665	9.58686	12.128	7.81606	down
ENSCHIG00000026136	-1.19518	0.00315923	0.0145102	267.998	183.527	177.2	126.219	131.963	80.384	down
ENSCHIG00000015585	-3.90591	8.19e-18	1.67e-15	415.745	395.904	279.679	21.1395	25.2613	43.8675	down
ENSCHIG00000025729	-2.69816	3.61e-06	4.62e-05	415.652	631.589	432.951	24.4847	138.082	122.172	down
ENSCHIG00000019610	-3.18214	4.47e-11	1.97e-09	75.2447	78.2159	28.8389	8.19932	7.547	9.68902	down
ENSCHIG00000022317	-1.1037	0.0111568	0.0399944	149.697	243.618	151.129	114.928	97.0093	112.924	down
ENSCHIG00000018179	-1.70048	0.00255577	0.0123009	106.609	226.941	371.08	49.4666	153.823	64.8736	down
ENSCHIG00000014701	-1.78756	0.000512129	0.00330278	963.288	956.876	756.811	254.454	146.235	562.347	down
ENSCHIG00000021192	-1.09767	0.0113386	0.040436	728.938	654.928	461.986	348.364	252.122	474.433	down
ENSCHIG00000025540	-2.158	4e-06	5.04e-05	797.534	693.388	681.629	102.816	201.151	291.074	down
ENSCHIG00000024884	-3.50013	6.26e-12	3.46e-10	211.619	316.476	97.5755	20.1538	26.337	24.7376	down
ENSCHIG00000009752	-1.65625	0.011635	0.0412773	67.1023	72.1607	14.3249	9.93347	40.89	10.6353	down
ENSCHIG00000016945	-2.9478	3.08e-08	6.76e-07	846.668	1092.39	763.325	92.3899	77.4582	268.598	down
ENSCHIG00000009267	-4.33239	7.29e-20	2.2e-17	1476.94	1746.79	738.169	70.5167	76.5056	102.269	down
ENSCHIG00000025943	-3.77844	2.96e-10	1.1e-08	481.087	676.083	320.539	14.0281	36.3031	84.8382	down
ENSCHIG00000013243	-4.71851	2.06e-19	5.29e-17	1042.1	1183.7	621.83	25.6829	32.5257	77.0317	down
ENSCHIG00000012805	-1.8762	7.33e-06	8.56e-05	98.7779	102.707	64.2181	31.4334	25.7316	33.9544	down
ENSCHIG00000018734	-1.38819	0.00466388	0.0199343	161.829	133.981	50.2644	62.4858	43.3127	60.441	down
ENSCHIG00000010634	-1.45894	0.000258825	0.00185603	161.823	138.288	104.819	59.7123	68.2877	55.1362	down
ENSCHIG00000018893	-2.80701	3.96e-10	1.43e-08	486.436	361.851	551.568	48.7342	118.083	75.31	down
ENSCHIG00000013515	-1.30609	0.000698875	0.00425001	58.6062	42.8218	62.6342	24.033	24.9957	31.8803	down
ENSCHIG00000019916	-1.21227	0.00409088	0.0179008	56.7501	52.3789	33.3164	21.5382	27.267	27.7854	down
ENSCHIG00000007364	-3.4717	3.2e-07	5.53e-06	53.7388	90.8874	39.2447	1.36874	15.2085	4.40295	down
ENSCHIG00000010981	-2.04461	6.39e-07	1.02e-05	141.506	138.28	117.632	35.688	32.4724	51.649	down
ENSCHIG00000003188	-5.31033	1.51e-32	8.82e-29	190.678	187.266	102.897	4.33964	6.10521	4.74547	down
ENSCHIG00000011404	-4.85818	2.25e-19	5.7e-17	74.5545	90.2008	21.0971	3.27304	2.45361	2.54528	down
ENSCHIG00000026929	-1.63473	2.91e-05	0.000285138	443.138	352.527	407.418	135.1	144.121	195.947	down
ENSCHIG00000023066	-4.07787	5.71e-10	1.97e-08	290.881	212.546	415.248	2.686	37.6253	24.3683	down
ENSCHIG00000020740	-2.75004	2.23e-10	8.52e-09	35.7555	39.3822	29.1189	4.68395	8.4409	6.2157	down
ENSCHIG00000013731	-1.45784	0.000990453	0.00570024	36.4491	46.8777	23.7663	18.5094	17.3659	13.963	down
ENSCHIG00000015417	-1.24062	0.00308599	0.0142374	278.884	262.806	299.842	146.276	198.535	96.6783	down
ENSCHIG00000012342	-1.48948	0.00123814	0.00687553	326.001	294.743	254.697	122.08	70.8585	194.015	down
ENSCHIG00000011907	-2.37997	1.18e-08	2.91e-07	323.154	258.183	181.604	51.2756	68.6527	61.3304	down
ENSCHIG00000020759	-2.03087	1.5e-05	0.00016033	276.147	266.761	348.993	45.5449	93.5675	127.087	down
ENSCHIG00000015289	-2.28773	5.8e-07	9.4e-06	815.373	835.092	1545.97	175.636	266.079	354.956	down
ENSCHIG00000020006	-3.35466	2.79e-07	4.89e-06	214.93	195.05	70.9331	3.7469	33.5128	20.6805	down
ENSCHIG00000016164	-1.36515	0.00513831	0.0215315	770.066	1326.84	940.009	580.712	260.428	671.444	down
ENSCHIG00000024457	-1.20851	0.00483285	0.0205112	595.526	479.097	329.565	220.24	322.076	210.326	down
ENSCHIG00000017034	-3.52497	1.55e-10	6.18e-09	93.2027	120.057	49.1769	4.65236	16.1452	7.97139	down
ENSCHIG00000012104	-1.49164	0.00426892	0.0185545	42.1989	35.0122	12.8409	15.0545	17.6296	7.6186	down
ENSCHIG00000013737	-2.44598	8.14e-08	1.62e-06	42.8036	40.5194	22.7511	10.3289	9.13649	5.15476	down
ENSCHIG00000022798	-1.86971	2.91e-06	3.82e-05	458.316	478.06	503.533	161.195	202.512	127	down
ENSCHIG00000025535	-3.33554	1.91e-09	5.75e-08	128.234	107.855	29.9605	9.92122	16.071	7.0835	down
ENSCHIG00000020543	-2.51177	9.88e-06	0.000111508	437.587	468.901	239.303	59.6104	33.7961	158.172	down
ENSCHIG00000024795	-2.47115	2.69e-07	4.74e-06	70.2868	82.3674	51.1336	8.43094	20.8041	16.6712	down
ENSCHIG00000027061	-3.40237	1.08e-09	3.45e-08	52.274	67.3851	13.679	5.02675	4.76201	6.44821	down
ENSCHIG00000024401	-1.74337	0.000452851	0.00297199	614.865	708.067	589.379	187.516	123.621	401.395	down
ENSCHIG00000015971	-2.83739	4.25e-06	5.29e-05	2132.77	1319.25	1777.71	48.0885	404.089	418.902	down
ENSCHIG00000018151	-1.22113	0.00237322	0.011604	44.6478	50.2784	36.1547	25.138	21.3371	24.4211	down
ENSCHIG00000027107	-1.3131	0.00349223	0.0157705	109.097	195.205	123.686	66.1432	68.7078	85.6105	down
ENSCHIG00000022939	-2.18826	1.79e-05	0.000186047	242.56	188.107	62.0913	55.3628	43.1886	37.4872	down
ENSCHIG00000010625	-3.25967	1.59e-09	4.89e-08	585.377	680.522	540.742	25.6204	117.682	89.6893	down
ENSCHIG00000016783	-1.79287	0.000133097	0.00106132	109.573	89.1845	38.5328	33.5958	24.986	27.4442	down
ENSCHIG00000013547	-3.108	3.89e-09	1.07e-07	80.5113	133.972	36.2629	12.8785	10.2448	14.7607	down
ENSCHIG00000022721	-3.0507	1.97e-08	4.56e-07	61.6124	58.8514	29.9258	4.97189	13.6553	4.00503	down
ENSCHIG00000026853	-5.93479	1.65e-28	2.88e-25	262.691	370.194	101.72	6.32646	5.65658	3.63252	down
ENSCHIG00000013585	-3.99513	8.56e-12	4.51e-10	208.52	183.996	181.01	4.44021	29.5789	9.79421	down
ENSCHIG00000012677	-3.02845	2.08e-09	6.19e-08	184.261	262.892	152.524	15.2046	42.5594	34.7379	down
ENSCHIG00000001570	-2.26502	4.8e-07	7.94e-06	829.173	937.047	1067.48	148.35	341.006	237.882	down
ENSCHIG00000025211	-1.52866	0.00549573	0.0227181	77.2147	39.7612	12.7297	23.3188	15.4878	16.6113	down
ENSCHIG00000009863	-3.20711	9.49e-10	3.09e-08	2010.45	1842.17	1215.12	283.021	80.0604	326.715	down
ENSCHIG00000020079	-1.78384	1.67e-05	0.000174859	119.878	144.734	216.66	52.5668	63.3126	57.0605	down
ENSCHIG00000023513	-2.02963	0.000307971	0.00214883	327.577	384.167	580.515	41.112	223.372	120.601	down
ENSCHIG00000013628	-2.77698	3.73e-12	2.18e-10	408.828	301.251	254.169	52.9796	65.7791	54.534	down
ENSCHIG00000022985	-4.30849	4.12e-16	5.95e-14	165.801	204.096	116.858	4.05569	14.3475	12.2687	down
ENSCHIG00000019159	-2.25349	0.0010476	0.0059819	38.6179	71.3609	101.852	2.12938	29.6938	22.5558	down
ENSCHIG00000025431	-6.32961	3.93e-27	4.29e-24	56.5449	61.7338	14.044	0.530454	1.09239	0.470524	down
ENSCHIG00000017426	-2.08394	7.43e-08	1.5e-06	215.467	195.497	213.687	53.717	72.2125	56.0402	down
ENSCHIG00000020556	-2.09016	8.6e-05	0.000731392	234.212	242.866	64.645	71.9037	40.092	51.3049	down
ENSCHIG00000023697	-1.01386	0.0122627	0.0430411	83.4147	56.1162	45.1163	44.203	34.0812	34.7793	down
ENSCHIG00000015159	-2.9369	2.56e-09	7.42e-08	329.64	644.604	747.895	56.5327	110.508	114.125	down
ENSCHIG00000023968	-1.23761	0.0113742	0.0405245	87.9359	122.374	43.0028	53.5602	47.8173	37.4594	down
ENSCHIG00000003518	-2.62139	3.29e-08	7.15e-07	73.0283	60.5919	26.2534	9.15907	10.9716	12.2432	down
ENSCHIG00000015455	-2.28064	1.53e-06	2.17e-05	572.327	583.364	576.55	73.1519	153.07	211.798	down
ENSCHIG00000020028	-1.14909	0.0131896	0.0456352	256.182	336.792	235.383	129.93	107.997	232.726	down
ENSCHIG00000016510	-1.95167	3.78e-05	0.000358583	138.299	189.392	103.6	40.9959	67.6967	33.0849	down
ENSCHIG00000019453	-3.95611	2.41e-09	7.01e-08	115.081	65.8222	47.4115	1.13461	12.7476	3.74506	down
ENSCHIG00000008206	-5.11868	6.75e-23	3.28e-20	57.6306	59.6936	20.8144	2.54233	1.11535	1.45201	down
ENSCHIG00000011296	-2.42536	4.68e-08	9.81e-07	479.254	422.014	613.245	74.5331	102.759	166.142	down
ENSCHIG00000020327	-3.98896	5.98e-12	3.35e-10	42.8079	55.9054	9.96319	3.49979	3.35158	2.0464	down
ENSCHIG00000021560	-2.10727	4.1e-06	5.14e-05	72.9696	101.966	109.033	19.3234	22.9016	39.8554	down
ENSCHIG00000017523	-1.13436	0.00737515	0.0286139	123.582	159.108	152.217	71.9511	108.921	67.3122	down
ENSCHIG00000010490	-3.42804	6.11e-11	2.62e-09	64.2373	68.582	22.7333	7.77374	7.25014	3.4919	down
ENSCHIG00000008930	-2.59475	3.83e-07	6.48e-06	505.556	222.143	161.937	33.6212	76.7505	65.6328	down
ENSCHIG00000013752	-1.00769	0.0130967	0.0453768	106.261	127.741	160.813	74.0849	74.4891	95.3608	down
ENSCHIG00000016601	-4.17092	4.07e-11	1.82e-09	173.019	306.535	32.3962	12.3712	13.1293	11.9999	down
ENSCHIG00000013520	-1.65409	0.000325463	0.00225261	94.4692	109.117	48.3137	33.8754	39.0028	28.8699	down
ENSCHIG00000016709	-3.7306	9.9e-14	8.32e-12	107.363	192.584	75.8483	11.5155	9.33734	15.815	down
ENSCHIG00000012839	-2.41959	8.51e-09	2.15e-07	287.807	246.81	464.062	65.7733	67.0306	94.5961	down
ENSCHIG00000021073	-1.08365	0.0147096	0.0498105	92.0036	54.2173	37.2644	36.9308	41.5222	27.8065	down
ENSCHIG00000009368	-1.53206	0.00632324	0.0253597	451.435	1154.11	904.759	319.457	165.762	628	down
ENSCHIG00000011680	-3.06445	6.31e-07	1.01e-05	577.808	493.899	239.495	26.2542	31.5023	134.975	down
ENSCHIG00000016075	-2.48114	4.06e-06	5.1e-05	153.206	206.099	58.8728	34.2292	43.012	19.473	down
ENSCHIG00000019166	-4.92354	8.31e-12	4.4e-10	311.615	203.495	157.799	0.650804	18.273	7.69511	down
ENSCHIG00000024827	-3.65971	3.68e-11	1.68e-09	59.4554	105.599	67.573	3.31004	13.5779	6.38322	down
ENSCHIG00000024432	-1.84427	0.000220253	0.00161722	40.162	56.9125	19.412	17.955	10.6284	13.5277	down
ENSCHIG00000021674	-2.54206	1.25e-05	0.000137372	428.73	683.483	399.17	47.2047	65.1895	214.518	down
ENSCHIG00000012048	-3.1754	2.72e-11	1.27e-09	201.751	166.532	197.08	12.3978	38.4191	25.3	down
ENSCHIG00000026897	-2.23163	1.46e-06	2.09e-05	805.225	949.064	1635.03	207.024	265.219	411.328	down
ENSCHIG00000024126	-2.05994	0.000110376	0.000904626	49.0382	43.1533	12.9371	14.3937	10.9178	6.77136	down
ENSCHIG00000018043	-3.00157	1.08e-09	3.45e-08	99.8544	208.552	89.3846	19.4396	20.2589	24.845	down
ENSCHIG00000000428	-1.57354	0.00146026	0.00783196	133.302	210.077	73.6075	72.7339	60.9365	48.6235	down
ENSCHIG00000020706	-1.28173	0.014558	0.0494118	12.8133	33.8798	39.7508	9.68759	20.4413	14.6444	down
ENSCHIG00000013910	-4.17078	6.91e-15	7.69e-13	47.5639	55.1633	17.8943	1.97489	4.26538	2.24763	down
ENSCHIG00000004951	-4.90159	1.09e-29	3.19e-26	305.337	264.95	235.326	8.18419	15.5761	9.50389	down
ENSCHIG00000017020	-2.16763	5.63e-07	9.15e-06	64.7557	28.2426	74.3511	13.5766	17.6727	13.2027	down
ENSCHIG00000023446	-2.44864	7.01e-10	2.39e-08	80.5645	61.9397	53.4045	13.587	17.0408	13.6456	down
ENSCHIG00000018489	-1.24627	0.00752161	0.0290918	152.521	176.995	76.6885	60.422	78.3502	77.9826	down
ENSCHIG00000022784	-2.11598	4.1e-07	6.88e-06	23.8732	28.8339	19.7754	6.65234	8.24889	6.19799	down
ENSCHIG00000021309	-2.02941	3.98e-06	5.02e-05	168.248	211.367	167.842	38.6453	56.7722	72.2395	down
ENSCHIG00000026150	-4.80221	3.17e-23	1.72e-20	239.296	337.459	195.849	7.13663	16.1307	11.7111	down
ENSCHIG00000025146	-1.25391	0.00706725	0.0276958	43.935	53.2175	26.9749	23.1273	28.3066	14.8296	down
ENSCHIG00000012589	-1.54277	0.000137805	0.00109158	295.342	288.841	229.745	148.729	91.4335	111.491	down
ENSCHIG00000026293	-3.384	1.48e-16	2.38e-14	1050.4	1304.3	1414.67	146.655	124.044	180.663	down
ENSCHIG00000023144	-2.06418	6.57e-05	0.00057945	49.512	96.5729	28.9626	19.9733	17.9022	17.0667	down
ENSCHIG00000021455	-4.09138	1.6e-11	7.92e-10	85.6401	217.602	66.0281	4.57023	16.3893	7.31804	down
ENSCHIG00000016387	-2.25438	5.26e-06	6.4e-05	42.7776	55.2684	18.5252	11.6045	11.3406	8.50083	down
ENSCHIG00000019536	-2.36115	1.38e-05	0.000148489	339.807	393.553	337.924	38.7054	56.7468	162.111	down
ENSCHIG00000014725	-1.58053	0.000510625	0.00329535	45.767	63.5518	33.038	19.8699	24.9277	15.9992	down
ENSCHIG00000017159	-1.20348	0.0096347	0.0354461	629.574	387.219	804.134	256.434	206.549	488.286	down
ENSCHIG00000021446	-4.21674	3.67e-14	3.55e-12	106.071	339.66	101.141	13.356	12.4722	13.4123	down
ENSCHIG00000006611	-4.29224	1.38e-19	3.72e-17	211.289	261.013	102.781	12.7357	12.0693	12.7017	down
ENSCHIG00000018442	-1.47088	0.00636378	0.0254989	170.986	355.411	727.724	126.841	248.836	181.167	down
ENSCHIG00000026908	-3.52203	1.73e-13	1.38e-11	321.613	417.297	341.067	20.1621	47.4682	49.4371	down
ENSCHIG00000022609	-2.77601	1.63e-08	3.88e-07	49.482	82.3375	53.3589	6.37202	12.868	14.9378	down
ENSCHIG00000008783	-1.55082	0.000274883	0.00195039	71.6874	90.5269	52.2863	33.8038	29.6184	29.7836	down
ENSCHIG00000010757	-4.09981	6.46e-17	1.13e-14	151.968	137.961	133.751	4.38736	14.3666	11.471	down
ENSCHIG00000025537	-2.70652	7.22e-08	1.46e-06	141	105.479	64.0559	10.7015	17.6628	29.8895	down
ENSCHIG00000011511	-1.16844	0.00641917	0.0256781	143.286	120.033	217.874	71.9663	71.8291	116.729	down
ENSCHIG00000018721	-1.73376	3.19e-05	0.000308527	84.8449	79.2222	90.9771	25.3908	25.8224	43.2177	down
ENSCHIG00000014629	-2.64629	2.95e-05	0.000288982	134.694	220.652	101.441	12.4769	66.6103	13.573	down
ENSCHIG00000015488	-1.51391	0.00439508	0.0189756	33.1164	37.1056	11.1213	14.6602	14.7241	7.17944	down
ENSCHIG00000015170	-2.24162	4.08e-07	6.86e-06	275.84	387.307	553.428	82.8105	125.848	110.066	down
ENSCHIG00000017235	-4.4058	4.4e-20	1.42e-17	226.878	403.532	245.943	12.0979	23.0552	17.5463	down
ENSCHIG00000026258	-3.60965	1.08e-11	5.57e-10	233.274	483.526	309.566	39.0405	16.0101	53.4843	down
ENSCHIG00000026058	-1.17407	0.0119614	0.0422295	162.126	168.517	101.111	97.5679	44.6282	99.9513	down
ENSCHIG00000022020	-1.08973	0.011304	0.0403812	111.24	144.137	92.0927	88.2191	54.3514	66.0836	down
ENSCHIG00000023432	-1.55431	0.000704706	0.00428259	62.5707	93.6118	49.4615	26.683	25.3011	37.4117	down
ENSCHIG00000024479	-1.40423	0.000616673	0.00384688	308.199	372.52	501.023	160.505	197.9	194.913	down
ENSCHIG00000020657	-3.0952	3.15e-10	1.16e-08	70.7039	82.8551	28.0538	10.6251	8.39627	8.24001	down
ENSCHIG00000022082	-3.36679	1.32e-16	2.14e-14	356.075	454.535	457.434	46.1744	49.3653	58.2657	down
ENSCHIG00000006695	-1.65944	0.000222069	0.00162919	432.761	542.984	254.651	168.953	164.721	163.019	down
ENSCHIG00000018678	-2.57466	6.18e-07	9.93e-06	324.694	488.663	881.012	73.324	93.2391	182.242	down
ENSCHIG00000022181	-1.66854	0.000440909	0.0029078	126.695	153.451	60.3173	46.6087	51.3703	38.8038	down
ENSCHIG00000026041	-2.71849	5.28e-10	1.85e-08	50.0903	56.5176	29.9075	10.2543	7.62387	8.49892	down
ENSCHIG00000011573	-1.70506	0.00138514	0.00753536	279.331	520.329	728.185	91.5395	285.045	203.176	down
ENSCHIG00000020937	-1.71611	0.000855107	0.0050221	35.4446	23.5942	8.83604	10.395	9.37046	5.99379	down
ENSCHIG00000017736	-1.87837	0.000222891	0.00163385	161.775	205.33	71.2332	64.4342	32.3063	57.0524	down
ENSCHIG00000026409	-2.86626	2.46e-08	5.57e-07	207.023	170.944	53.8259	23.7017	28.1015	22.4427	down
ENSCHIG00000011961	-3.96383	5.91e-14	5.46e-12	373.258	854.028	543.095	25.1455	53.365	66.3028	down
ENSCHIG00000022951	-2.55026	1.78e-06	2.49e-05	256.457	353.338	378.055	24.417	91.2306	92.384	down
ENSCHIG00000008784	-2.92568	4.78e-12	2.74e-10	366.758	571.574	476.708	72.5502	82.5127	80.7393	down
ENSCHIG00000027022	-3.56785	4.67e-13	3.42e-11	147.219	230.724	140.138	22.8793	24.0739	9.32328	down
ENSCHIG00000009944	-1.59964	0.000119227	0.000967197	99.2598	73.0876	53.9226	35.287	33.1013	24.3245	down
ENSCHIG00000026147	-1.62278	2.15e-05	0.000217878	147.006	97.9879	116.143	44.9764	53.7496	44.564	down
ENSCHIG00000015477	-2.42028	3.67e-09	1.01e-07	40.724	51.8582	70.6775	12.7022	13.3137	11.9655	down
ENSCHIG00000016588	-2.27602	3.51e-07	6e-06	21.7515	27.7951	14.6209	5.00758	5.23265	6.56988	down
ENSCHIG00000024071	-7.14504	8.64e-09	2.18e-07	81.0513	846.961	821.438	1.05424	3.41543	11.259	down
ENSCHIG00000024778	-1.51794	0.000537815	0.00344052	615.484	1031.24	666.305	407.016	318.943	313.149	down
ENSCHIG00000010019	-3.16287	7.37e-10	2.49e-08	324.705	594.333	204.39	50.0106	43.9815	68.9612	down
ENSCHIG00000008749	-2.2477	1.42e-06	2.05e-05	269.033	446.938	201.932	91.4365	76.8957	81.7318	down
ENSCHIG00000023627	-1.53137	9.68e-05	0.000807193	151.082	119.019	108.289	60.0575	59.1672	43.1461	down
ENSCHIG00000018037	-1.28465	0.00202053	0.0101754	76.794	73.0594	59.0695	26.844	42.3202	37.1402	down
ENSCHIG00000023880	-2.069	1.42e-06	2.05e-05	103.174	126.456	91.396	24.889	39.1317	32.0149	down
ENSCHIG00000010134	-1.22353	0.00603447	0.0244936	20.5604	38.128	28.2453	14.279	17.6594	15.5789	down
ENSCHIG00000014129	-3.9518	3.76e-13	2.78e-11	43.8334	74.8465	19.0414	5.27224	2.98232	3.47125	down
ENSCHIG00000023324	-4.95878	7.15e-05	0.000624733	95.0036	204.422	37.2046	0.389664	9.39788	4.21105	down
ENSCHIG00000000453	-5.28001	5.24e-05	0.00047535	364.18	475.309	319.079	0.569034	31.0324	5.29036	down
ENSCHIG00000017216	-1.56854	0.00239095	0.0116777	139.759	76.047	219.676	30.1515	92.1127	51.8273	down
ENSCHIG00000025737	-3.56443	6.96e-11	2.97e-09	243.353	706.792	255.387	40.3382	35.027	59.0311	down
ENSCHIG00000026490	-3.25526	1.99e-09	5.94e-08	23.1158	46.0148	54.1776	2.2183	6.90274	6.94117	down
ENSCHIG00000020086	-6.5894	7.88e-27	8.11e-24	331.481	431.681	392.372	0.706429	7.62876	6.46669	down
ENSCHIG00000011994	-1.41676	0.000743582	0.00448611	129.97	159.764	235.049	76.8837	71.9631	94.7395	down
ENSCHIG00000011219	-1.67424	0.00027522	0.00195199	23.6971	31.8267	14.343	11.0452	7.8867	9.20614	down
ENSCHIG00000025384	-3.73102	6.23e-12	3.46e-10	56.7415	150.391	73.4231	5.82755	13.697	7.88128	down
ENSCHIG00000025602	-3.18338	7.64e-11	3.22e-09	77.5548	92.2371	47.9428	7.87164	15.3395	7.05449	down
ENSCHIG00000024771	-1.4979	0.012538	0.0437615	139.736	114.571	367.835	25.3178	118.619	117.139	down
ENSCHIG00000011838	-1.60076	0.00117944	0.0066159	160.078	413.953	326.5	114.845	104.294	162.337	down
ENSCHIG00000021510	-1.58566	0.000231065	0.00168474	43.5785	38.1402	32.3085	14.7206	10.8028	21.5803	down
ENSCHIG00000012450	-2.35807	7.95e-09	2.03e-07	98.4198	134.469	113.486	29.5915	30.3582	25.4925	down
ENSCHIG00000025489	-2.8544	2.52e-11	1.19e-09	318.347	341.26	338.868	38.6264	71.764	60.4627	down
ENSCHIG00000021285	-2.93073	1.33e-08	3.24e-07	231.717	142.589	61.0972	19.1193	32.0605	18.9105	down
ENSCHIG00000009415	-1.52874	0.000293933	0.00206544	433.291	611.142	409.944	237.473	188.781	216.445	down
ENSCHIG00000016984	-1.25813	0.00519732	0.0217339	38.4312	46.3472	23.618	20.0771	22.5112	15.0774	down
ENSCHIG00000000162	-1.20494	0.00601493	0.0244313	26.9426	34.6683	20.838	13.7113	13.0019	18.5749	down
ENSCHIG00000026321	-3.03289	5.19e-10	1.82e-08	84.1161	116.467	42.7753	15.2637	10.2787	12.8714	down
ENSCHIG00000024127	-1.17819	0.00479137	0.0203846	341.312	432	312.923	201.843	169.44	235.32	down
ENSCHIG00000010313	-1.02289	0.0113884	0.0405655	54.2302	62.7158	56.3234	36.3991	28.7007	41.8702	down
ENSCHIG00000018591	-1.90434	1.42e-05	0.000152112	147.589	108.73	154.39	37.6611	29.9569	66.0388	down
ENSCHIG00000015849	-3.08766	6.26e-14	5.67e-12	167.004	117.837	93.9339	20.0934	14.8761	20.0982	down
ENSCHIG00000017602	-1.61863	0.00100413	0.00576376	15.9052	20.2999	21.1688	3.66858	11.2095	8.21663	down
ENSCHIG00000016658	-1.94985	5.2e-06	6.34e-05	56.2227	88.1561	95.5854	23.1866	26.3098	28.5145	down
ENSCHIG00000012196	-1.34099	0.00239701	0.0117007	290.691	269.665	242.945	120.778	83.5465	189.071	down
ENSCHIG00000015275	-4.45599	3.32e-14	3.26e-12	180.736	320.417	248.397	7.51383	6.49138	28.9458	down
ENSCHIG00000021053	-7.09526	8.96e-29	2.14e-25	21.1549	117.189	37.8253	0.432231	0.726084	0.572435	down
ENSCHIG00000017475	-1.1508	0.00681162	0.026911	232.947	229.872	148.063	114.82	138.106	92.3388	down
ENSCHIG00000018889	-5.97483	8.58e-23	4.05e-20	192.823	320.723	179.951	1.09715	8.19501	4.62066	down
ENSCHIG00000022145	-2.61851	9.63e-10	3.12e-08	332.768	330.755	498.45	64.7357	62.6073	104.923	down
ENSCHIG00000020440	-2.20213	0.000202128	0.00150563	40.7434	55.1963	10.4832	16.3297	7.09056	7.03946	down
ENSCHIG00000020310	-2.22636	4.14e-06	5.18e-05	150.104	238.199	89.8927	46.7297	44.7926	40.7853	down
ENSCHIG00000018306	-1.65995	0.000370045	0.00250759	66.4306	40.7542	22.9	16.2566	20.189	14.1553	down
ENSCHIG00000000354	-1.38003	0.00313155	0.0144089	68.8419	44.0319	23.2394	26.9682	19.6874	18.2846	down
ENSCHIG00000000351	-3.43144	1.1e-09	3.5e-08	24.8366	28.4922	39.2286	0.970276	5.22524	4.24863	down
ENSCHIG00000010792	-3.06281	1.99e-11	9.57e-10	35.3025	50.1884	27.664	5.33771	7.32981	4.60278	down
ENSCHIG00000008043	-1.43025	0.000440517	0.00290632	192.547	270.608	261.933	114.54	110.331	114.206	down
ENSCHIG00000021839	-2.22959	1.62e-07	2.98e-06	324.963	375.725	273.955	78.3426	111.363	71.4745	down
ENSCHIG00000027094	-3.67507	3.63e-18	8.04e-16	262.008	270.269	169.535	21.7454	21.9954	25.2389	down
ENSCHIG00000009297	-4.49319	0.0111228	0.0398808	68.3405	62.3541	51.7965	0	5.46252	4.35507	down
ENSCHIG00000024685	-1.95006	3.19e-05	0.000308279	85.0615	142.725	64.2713	31.5241	34.043	31.9384	down
ENSCHIG00000011269	-3.3597	5.89e-09	1.56e-07	436.263	450.57	167.622	55.4059	61.8056	14.0789	down
ENSCHIG00000013107	-1.4222	0.000804957	0.00477406	111.006	121.4	71.5071	54.6095	42.5031	46.5475	down
ENSCHIG00000009505	-1.89331	5.69e-05	0.000510535	288.355	548.519	301.162	134.843	103.714	157.071	down
ENSCHIG00000024485	-1.52516	0.00119234	0.00667328	284.008	526.621	258.808	163.155	180.834	136.944	down
ENSCHIG00000024448	-1.97627	0.000643128	0.00398593	81.704	177.306	84.4141	21.208	21.8847	69.0384	down
ENSCHIG00000012892	-1.83137	2.88e-05	0.000282802	60.7092	48.4641	27.3211	17.1131	14.071	16.6681	down
ENSCHIG00000012106	-1.30118	0.000697681	0.00424433	99.3775	76.442	86.901	39.381	41.4905	49.9621	down
ENSCHIG00000024580	-4.01296	2.48e-13	1.92e-11	22.2625	56.1935	18.7289	1.87224	2.62839	3.37828	down
ENSCHIG00000011320	-3.60451	3.01e-10	1.12e-08	27.4149	106.739	34.5196	7.78664	5.47552	5.42686	down
ENSCHIG00000015148	-3.08037	4.78e-09	1.29e-07	83.01	48.021	45.1821	3.5969	14.1874	7.27315	down
ENSCHIG00000011278	-1.97385	1.04e-06	1.57e-05	192.365	119.94	143.497	36.2899	53.266	51.2001	down
ENSCHIG00000017336	-2.8317	1.28e-08	3.14e-07	77.4714	93.8923	39.7622	8.82757	11.1924	17.4585	down
ENSCHIG00000025449	-4.98855	1.1e-23	7.14e-21	59.9303	73.7655	59.9942	1.15354	3.56331	2.86499	down
ENSCHIG00000024481	-1.13024	0.00805111	0.0306918	90.8859	146.002	150.322	69.954	80.9631	72.0698	down
ENSCHIG00000012480	-1.04044	0.00641995	0.0256781	221.273	220.375	209.137	134.921	131.243	128.408	down
ENSCHIG00000026208	-2.90916	7.67e-11	3.23e-09	475.077	859.235	617.424	102.937	126.855	102.197	down
ENSCHIG00000013992	-1.38645	0.00365507	0.0163455	24.3641	21.7671	10.3023	11.7879	9.65242	5.87586	down
ENSCHIG00000024053	-1.70549	0.000199221	0.00148732	92.1138	118.223	54.4526	34.9591	29.8208	38.8379	down
ENSCHIG00000024740	-1.34131	0.00310644	0.0143204	52.203	75.8059	36.246	29.362	26.1146	27.7557	down
ENSCHIG00000022343	-2.96173	1.06e-09	3.39e-08	68.6373	68.0173	28.9792	6.66964	11.1917	8.8059	down
ENSCHIG00000003276	-2.95632	1.04e-08	2.59e-07	2103.59	2582.67	1045.39	179.679	425.909	326.388	down
ENSCHIG00000000050	-1.46977	0.0066804	0.0264824	31.9327	30.0522	79.3233	15.2569	11.1949	35.1197	down
ENSCHIG00000026699	-1.80191	0.000670445	0.00411875	133.284	91.7101	321.759	35.1064	88.2614	63.0854	down
ENSCHIG00000020447	-3.56795	7.42e-14	6.56e-12	237.601	162.78	110.609	11.0203	16.806	24.7799	down
ENSCHIG00000011013	-1.59327	0.00272309	0.0129315	54.8181	49.9519	17.5028	17.8006	23.8114	9.55306	down
ENSCHIG00000009560	-1.88527	1.52e-05	0.000162017	258.365	168.672	283.622	121.223	63.7731	52.5419	down
ENSCHIG00000021162	-4.03685	8.38e-08	1.66e-06	84.3177	50.1757	27.9031	0.208367	6.65048	4.98927	down
ENSCHIG00000008848	-1.71915	0.000102531	0.000849486	349.089	216.284	621.491	154.692	149.422	130.965	down
ENSCHIG00000022855	-5.09371	1.69e-12	1.1e-10	1094.48	1740.12	412.168	5.31681	37.5817	77.891	down
ENSCHIG00000018745	-4.59707	3.25e-14	3.21e-12	59.0161	81.4369	70.1003	0.801251	6.62269	3.34998	down
ENSCHIG00000026001	-1.47913	0.000876216	0.00512542	380.955	295.197	225.357	121.865	91.9944	185.508	down
ENSCHIG00000013686	-4.07311	4.3e-10	1.54e-08	105.347	85.2702	40.7347	0.887632	8.66389	7.22695	down
ENSCHIG00000022306	-1.10673	0.00799917	0.0305229	110.452	111.82	192.032	67.5941	83.9264	84.3169	down
ENSCHIG00000024236	-1.51041	0.000865632	0.00507369	83.9622	67.6897	44.4436	32.0412	36.1688	17.7071	down
ENSCHIG00000015309	-1.65092	0.000244702	0.00176853	123.2	123.72	91.5877	56.498	25.4333	53.9341	down
ENSCHIG00000017684	-1.54887	0.00814054	0.0309517	411.54	385.814	461.739	72.9144	83.8703	366.661	down
ENSCHIG00000016473	-4.13908	5.32e-10	1.86e-08	22.1424	15.0963	16.6879	0.158718	2.51958	0.991308	down
ENSCHIG00000021732	-1.90438	1.48e-05	0.00015838	377.965	213.913	171.978	69.2128	77.3556	101.495	down
ENSCHIG00000013576	-1.69253	5.89e-05	0.000526508	233.19	317.819	323.846	91.0158	127.155	120.252	down
ENSCHIG00000015999	-2.21556	4.47e-05	0.000413671	88.3971	49.2211	176.951	47.3566	13.2503	22.1552	down
ENSCHIG00000019162	-2.96027	1.16e-08	2.87e-07	122.032	140.275	41.7286	20.8384	17.1481	12.2757	down
ENSCHIG00000021332	-3.00957	1.22e-10	4.94e-09	43.2687	27.7211	15.6133	4.52079	5.34203	3.4067	down
ENSCHIG00000010787	-1.89402	7.98e-06	9.22e-05	190.299	215.091	199.968	47.9095	79.1001	75.3311	down
ENSCHIG00000026255	-3.7769	6.83e-12	3.73e-10	162.296	193.206	233.489	6.35088	31.6464	14.7071	down
ENSCHIG00000011203	-1.20612	0.00365722	0.0163509	44.588	57.1475	75.5768	35.8562	34.0589	26.2012	down
ENSCHIG00000024342	-2.92224	1.53e-10	6.09e-09	67.0773	88.9905	164.999	14.9378	18.4921	18.7106	down
ENSCHIG00000016516	-3.25534	5.25e-12	2.99e-10	434.379	929.207	648.956	89.6228	108.972	72.799	down
ENSCHIG00000017733	-2.26981	9.66e-06	0.000109249	32.6152	47.8438	14.9088	11.0584	6.6905	8.00339	down
ENSCHIG00000004461	-2.02105	0.000889914	0.00520033	240.114	417.311	271.997	57.8738	33.4946	198.436	down
ENSCHIG00000011721	-2.15911	2.67e-05	0.000263672	62.5322	75.0831	23.3372	12.2371	18.278	15.352	down
ENSCHIG00000021190	-2.89753	5.93e-09	1.57e-07	158.284	194.775	67.1147	20.3419	27.2857	24.2291	down
ENSCHIG00000024358	-3.67813	5.88e-08	1.21e-06	68.8889	81.0045	64.2424	0.748908	12.8665	6.94643	down
ENSCHIG00000023155	-1.85375	0.000270425	0.00192657	54.7133	65.2029	24.6312	17.4979	10.6272	22.9058	down
ENSCHIG00000014297	-2.22113	4.91e-08	1.03e-06	58.2454	74.9565	79.6871	19.7498	21.369	16.1835	down
ENSCHIG00000003443	-2.38613	2.24e-06	3.06e-05	11.6784	25.7598	23.2486	3.3317	4.19562	7.17138	down
ENSCHIG00000019051	-1.07206	0.0110534	0.0396726	21.9242	27.224	16.9155	13.9424	13.7076	12.2284	down
ENSCHIG00000017049	-3.57157	2.88e-13	2.19e-11	253.754	320.865	131.234	35.9658	20.4157	20.3352	down
ENSCHIG00000006134	-2.35568	0.00154156	0.00816286	43.7484	51.1158	339.285	74.8119	9.09973	20.891	down
ENSCHIG00000020015	-3.75227	8.04e-11	3.37e-09	16.233	44.4843	15.4474	1.25951	3.13668	2.978	down
ENSCHIG00000022408	-1.8247	2.58e-05	0.000256289	103.658	168.897	127.926	48.7516	41.3116	53.9753	down
ENSCHIG00000001369	-1.13016	0.00993496	0.0363368	140.721	100.667	67.368	71.9319	61.3862	42.2775	down
ENSCHIG00000014123	-2.06286	3.22e-05	0.000311167	75.9598	92.5138	31.4267	18.8121	19.0098	23.2332	down
ENSCHIG00000017440	-2.41606	1.12e-06	1.67e-05	37.5031	29.6235	13.174	5.02989	5.0482	8.58988	down
ENSCHIG00000015466	-3.88302	4.89e-10	1.72e-08	352.643	389.629	370.465	5.3324	55.2814	31.6946	down
ENSCHIG00000024530	-2.48366	2.71e-08	6.04e-07	195.075	184.376	252.367	27.1099	57.0052	53.8029	down
ENSCHIG00000001994	-1.74728	9.76e-05	0.000811923	48.2705	53.2163	32.5782	17.8409	11.3666	21.2275	down
ENSCHIG00000014382	-4.04217	2.99e-10	1.11e-08	71.9152	188.903	25.1322	11.7726	6.43575	5.40324	down
ENSCHIG00000020446	-1.45798	0.00237193	0.011601	118.733	90.3829	42.9873	48.6764	40.1876	26.2709	down
ENSCHIG00000013306	-2.82949	1.03e-07	2e-06	126.517	211.156	59.538	24.7031	18.3741	29.6651	down
ENSCHIG00000007371	-1.28457	0.0112142	0.0401507	87.9199	53.3256	25.7069	23.0255	39.1068	21.8551	down
ENSCHIG00000006852	-1.82682	0.000512513	0.00330404	366.888	140.756	133.673	55.5827	117.58	42.6759	down
ENSCHIG00000010079	-1.4611	0.00394773	0.0173861	291.84	190.126	201.925	72.5829	52.104	176.829	down
ENSCHIG00000010323	-1.5876	0.000306519	0.00214184	454.867	267.45	274.269	116.791	189.724	96.8978	down
ENSCHIG00000017458	-3.91182	2.64e-13	2.03e-11	52.2089	112.181	41.7972	8.67955	3.66438	5.79005	down
ENSCHIG00000007552	-2.24803	2.99e-07	5.2e-06	513.405	347.03	222.117	101.153	102.504	78.2375	down
ENSCHIG00000019943	-4.11748	1.14e-16	1.88e-14	25.5059	40.1678	23.3375	1.59033	1.60399	3.31904	down
ENSCHIG00000024997	-2.63041	3.82e-07	6.47e-06	34.5324	63.0654	19.0437	9.48323	7.68671	7.52505	down
ENSCHIG00000021522	-2.75006	2.96e-06	3.87e-05	110.507	123.086	450.813	19.9176	60.6635	40.9417	down
ENSCHIG00000017744	-1.97353	0.000320323	0.00221967	418.478	304.66	82.8496	108.145	62.9241	86.8148	down
ENSCHIG00000014710	-1.42422	0.00557362	0.0229594	72.8914	120.199	43.0425	30.5064	51.2398	31.7063	down
ENSCHIG00000005938	-2.87011	5.48e-09	1.46e-07	636.719	980.971	967.121	74.7138	180.026	185.678	down
ENSCHIG00000021271	-2.05317	1.8e-05	0.000186785	85.3836	174.109	94.7317	46.1499	27.9898	37.0722	down
ENSCHIG00000023466	-3.35368	1.74e-08	4.08e-07	211.939	72.6726	67.6808	5.38146	25.1409	10.0398	down
ENSCHIG00000025114	-1.31246	0.00369247	0.0164832	45.4194	32.8869	17.572	15.6295	16.7413	15.4883	down
ENSCHIG00000011919	-1.16934	0.012197	0.0428826	55.3327	28.3639	21.4758	14.2212	24.1008	18.2151	down
ENSCHIG00000017223	-2.16997	3.14e-06	4.09e-05	51.4935	66.2553	29.1194	14.9156	11.6683	15.1746	down
ENSCHIG00000008174	-1.90008	5.25e-05	0.000475868	68.109	69.3655	30.8647	20.4903	14.5527	22.0425	down
ENSCHIG00000025295	-1.28731	0.0019065	0.0097243	120.909	80.0351	70.4585	51.5895	51.5268	34.0079	down
ENSCHIG00000015150	-3.82842	5.93e-14	5.46e-12	48.1678	47.2623	34.0852	1.75234	3.46933	6.01968	down
ENSCHIG00000012695	-1.82527	0.00264792	0.0126294	57.5359	72.716	9.57052	19.4688	15.8981	15.8714	down
ENSCHIG00000024802	-1.5313	0.000634028	0.00394211	31.6174	59.414	59.9389	23.1466	24.4543	18.7543	down
ENSCHIG00000011496	-3.40055	2.48e-12	1.54e-10	243.773	305.643	191.932	20.0612	22.6752	45.4002	down
ENSCHIG00000003167	-3.49461	7.52e-15	8.17e-13	136.109	151.319	117.272	9.71955	15.3167	19.6345	down
ENSCHIG00000015117	-1.62339	0.000616953	0.00384688	14.7498	29.4597	14.5377	8.68294	8.42631	7.65331	down
ENSCHIG00000006295	-4.13534	1.13e-17	2.23e-15	263.093	208.665	415.537	10.5735	27.6615	22.5788	down
ENSCHIG00000017160	-2.76008	3.73e-11	1.69e-09	36.0581	37.1627	25.0738	5.5003	6.51784	6.16	down
ENSCHIG00000011934	-2.2652	5.57e-06	6.72e-05	23.7778	28.7605	12.3571	8.56729	3.55732	5.30136	down
ENSCHIG00000015509	-1.28398	0.00150755	0.00803054	74.7958	95.9968	99.2779	47.7463	40.8587	50.5805	down
ENSCHIG00000005777	-2.03094	0.00356945	0.0160533	20.3769	20.2359	59.0388	1.18103	16.1125	11.637	down
ENSCHIG00000020842	-2.39631	8.97e-06	0.000102586	57.7831	77.7387	36.7149	8.45345	23.9865	8.97454	down
ENSCHIG00000000004	-1.60313	0.00451719	0.0194117	56.7275	81.0794	103.648	30.0553	58.5586	10.672	down
ENSCHIG00000009478	-1.34828	0.00643212	0.025702	95.709	81.2851	55.1978	29.6957	21.8727	61.2597	down
ENSCHIG00000008734	-1.33012	0.00345957	0.0156668	25.0895	25.3671	11.7765	11.0894	10.9024	9.31087	down
ENSCHIG00000019306	-3.29916	1.74e-11	8.47e-10	89.6738	160.483	86.1446	9.73487	15.9387	17.9664	down
ENSCHIG00000019835	-1.64604	0.000147557	0.00115885	76.6098	32.84	89.3891	24.1172	24.4808	27.2176	down
ENSCHIG00000009339	-1.23693	0.00759745	0.0293202	84.6894	75.5501	35.7754	30.2781	40.3352	33.3676	down
ENSCHIG00000017941	-3.0069	3.08e-07	5.35e-06	9.90667	29.9002	25.0828	1.27369	4.47698	4.48896	down
ENSCHIG00000012524	-3.07829	1.5e-15	1.89e-13	225.471	180.788	236.007	38.4538	27.2201	28.395	down
ENSCHIG00000010065	-1.80493	0.000368953	0.0025031	88.1137	56.9604	57.9866	10.3475	37.2937	22.4947	down
ENSCHIG00000011407	-3.22737	1.07e-10	4.39e-09	216.813	395.415	477.216	42.5416	30.4085	73.0177	down
ENSCHIG00000024168	-3.08867	1.25e-08	3.08e-07	104.077	151.908	36.7131	17.1102	11.6635	15.9902	down
ENSCHIG00000007830	-3.29071	2.24e-13	1.76e-11	72.1922	108.352	88.9236	8.25509	12.9619	13.4252	down
ENSCHIG00000012948	-1.6843	0.00145543	0.00781561	65.8233	98.4215	28.6628	36.2347	19.089	23.2025	down
ENSCHIG00000024780	-3.39434	1.98e-14	2.07e-12	258.651	294.854	186.23	24.2446	37.934	26.2709	down
ENSCHIG00000017366	-5.44607	9.14e-14	7.8e-12	615.547	179.639	21.4788	8.33241	6.09557	7.94535	down
ENSCHIG00000017656	-1.36079	0.00836594	0.0316026	85.2582	105.004	31.2127	38.5175	29.2322	42.9007	down
ENSCHIG00000012184	-1.20719	0.00413729	0.0180813	117.857	113.008	139.791	53.3066	90.0318	54.4245	down
ENSCHIG00000019431	-4.22981	9.75e-22	3.88e-19	115.731	132.509	83.8107	6.0286	7.29156	8.91027	down
ENSCHIG00000015712	-1.69555	0.00373269	0.016633	669.929	875.889	755.104	280.186	76.3452	536.323	down
ENSCHIG00000002289	-2.12934	3.69e-05	0.000351165	64.1097	121.347	41.2592	29.227	17.2061	21.6973	down
ENSCHIG00000012051	-1.24164	0.00600133	0.0243874	124.116	170.988	84.6722	80.0012	61.8559	64.3683	down
ENSCHIG00000004352	-1.55229	0.000362532	0.00246649	91.4842	88.3028	169.772	44.097	41.294	60.3174	down
ENSCHIG00000019197	-1.08339	0.0105676	0.0382597	91.4941	90.9683	144.959	51.4936	58.4418	79.4383	down
ENSCHIG00000013925	-1.9092	6.47e-05	0.000572808	26.2602	29.3574	23.4419	10.9334	11.5818	4.11053	down
ENSCHIG00000003026	-2.4442	1.96e-05	0.000200271	24.4303	23.512	5.22605	5.11672	4.88112	2.48694	down
ENSCHIG00000009228	-2.94452	8.29e-08	1.64e-06	21.8657	19.431	4.91652	2.48303	3.14478	1.94986	down
ENSCHIG00000018268	-1.77164	0.000279084	0.00197779	54.7179	43.4167	18.3922	18.0019	14.3408	10.5979	down
ENSCHIG00000020236	-3.26244	1.97e-07	3.54e-06	30.8737	29.9667	33.0178	0.608263	5.50608	5.7489	down
ENSCHIG00000013172	-2.87037	1.18e-10	4.79e-09	61.371	109.775	89.6126	15.5104	17.2608	12.7344	down
ENSCHIG00000019890	-2.81962	4.43e-08	9.33e-07	217.003	238.334	78.4125	38.6791	21.5849	36.4702	down
ENSCHIG00000009920	-2.30284	3.93e-05	0.000371033	27.286	24.9926	6.60587	6.83261	5.57432	2.8296	down
ENSCHIG00000021562	-3.31849	1.22e-15	1.56e-13	124.233	167.637	133.005	18.1472	17.5484	18.1694	down
ENSCHIG00000014773	-1.48624	0.000566461	0.00358444	177.304	109.357	89.6142	58.8623	40.803	65.2186	down
ENSCHIG00000012149	-2.84206	8.38e-11	3.51e-09	67.1217	64.7528	43.2644	8.22671	13.0804	9.14642	down
ENSCHIG00000025389	-2.07725	0.000452808	0.00297199	40.4245	67.9529	45.4623	14.7544	4.20464	27.5519	down
ENSCHIG00000024983	-1.21021	0.00289549	0.0135661	24.266	20.5471	17.7467	10.8913	13.6151	9.03141	down
ENSCHIG00000012895	-1.97909	2.78e-05	0.000274475	17.9727	25.978	12.222	5.75402	7.61293	4.88114	down
ENSCHIG00000000100	-1.67691	0.000658276	0.00405825	13.6835	31.431	17.0657	8.80585	10.1079	6.39756	down
ENSCHIG00000022065	-1.89157	3.36e-06	4.33e-05	43.1791	57.1939	56.7906	20.3965	17.2297	15.8235	down
ENSCHIG00000016251	-4.28396	2.31e-09	6.8e-08	127.549	131.301	64.6639	0.549793	12.93	6.99005	down
ENSCHIG00000010804	-1.22132	0.00924997	0.0343122	179.961	219.105	107.709	83.5705	71.5469	120.471	down
ENSCHIG00000018488	-2.83896	9.21e-10	3.02e-08	25.4361	44.0078	22.3345	6.19795	5.38366	5.01069	down
ENSCHIG00000013098	-1.36317	0.00097781	0.00563489	73.9257	73.5593	56.9293	30.6965	28.2728	40.2047	down
ENSCHIG00000026029	-2.24278	1.92e-06	2.66e-05	112.894	71.5688	64.2367	28.415	10.6285	25.8841	down
ENSCHIG00000013328	-3.46704	4.72e-14	4.43e-12	182.565	162.701	113.635	10.847	22.7498	17.6944	down
ENSCHIG00000017233	-1.84432	1.3e-05	0.000141245	128.057	98.3939	79.6523	27.1561	35.4169	42.2282	down
ENSCHIG00000017177	-2.06484	3.44e-05	0.00033087	72.9691	39.809	108.384	11.6652	30.8788	20.2571	down
ENSCHIG00000016573	-2.53407	2.4e-07	4.26e-06	25.9933	25.2607	28.8037	2.58761	5.95164	8.34752	down
ENSCHIG00000026499	-2.25413	1.66e-06	2.33e-05	123.692	124.531	64.3133	23.6936	21.1984	37.3047	down
ENSCHIG00000016795	-1.2401	0.00373801	0.0166483	88.2079	87.0321	57.7492	35.9723	37.2876	49.9607	down
ENSCHIG00000015405	-2.38741	1.3e-06	1.9e-05	103.034	93.7717	43.9813	13.4623	26.8784	17.0164	down
ENSCHIG00000010338	-2.07687	1.5e-05	0.00016033	53.2632	108.095	78.6062	30.2615	27.6612	15.6148	down
ENSCHIG00000019434	-2.65434	7.29e-07	1.14e-05	41.4196	93.4929	85.3918	7.44059	14.4325	22.2339	down
ENSCHIG00000007881	-3.72638	2.65e-15	3.22e-13	222.526	417.796	281.75	29.2149	22.364	37.7314	down
ENSCHIG00000026320	-1.95775	0.000117787	0.000955957	26.9352	43.5239	28.6047	10.2071	5.57384	16.7292	down
ENSCHIG00000021771	-1.58228	0.00401214	0.0176224	190.094	275.408	434.761	115.278	48.6213	208.854	down
ENSCHIG00000020766	-1.32155	0.00422441	0.0183976	28.007	16.301	11.407	8.42306	11.9622	6.87298	down
ENSCHIG00000016936	-3.41857	3.47e-12	2.06e-10	46.4004	84.4548	37.7495	8.91072	5.15233	6.52313	down
ENSCHIG00000019822	-2.56142	3.93e-07	6.65e-06	22.21	42.0887	36.9245	4.21921	10.7914	6.60655	down
ENSCHIG00000022425	-1.56869	0.00179697	0.00924383	189.567	351.837	162.029	102.64	67.8661	136.506	down
ENSCHIG00000017962	-3.91907	3.95e-10	1.43e-08	33.7689	42.9247	18.2249	0.554328	3.75686	3.536	down
ENSCHIG00000023708	-3.43521	4.18e-10	1.5e-08	51.9243	31.4507	50.7844	1.74171	8.94845	4.12685	down
ENSCHIG00000011315	-3.60581	3e-12	1.83e-10	288.415	505.363	573.319	23.0981	67.9191	48.8268	down
ENSCHIG00000025149	-3.89638	1.24e-16	2.03e-14	103.542	112.532	52.837	8.40622	8.90222	5.63687	down
ENSCHIG00000022261	-2.15353	2.9e-06	3.8e-05	18.0013	28.2836	18.2043	5.31681	8.17206	4.96901	down
ENSCHIG00000011614	-2.01928	4.32e-06	5.36e-05	114.278	79.6647	57.1727	19.434	28.2323	28.2932	down
ENSCHIG00000020853	-3.31021	1.09e-12	7.41e-11	74.5357	103.054	53.6667	9.06445	12.578	8.08575	down
ENSCHIG00000011273	-1.19727	0.00646873	0.0258012	539.324	419.053	760.393	312.994	196.072	406.123	down
ENSCHIG00000023957	-1.17335	0.00542872	0.022489	79.9562	111.866	125.666	53.4352	68.129	54.6512	down
ENSCHIG00000025582	-1.61324	0.00118304	0.00663397	50.9895	84.078	32.9046	28.459	16.9078	26.0235	down
ENSCHIG00000015062	-1.37585	0.0098876	0.0361938	60.836	117.125	45.3708	44.6637	20.0532	47.8548	down
ENSCHIG00000021295	-1.35523	0.011639	0.0412829	66.361	97.2756	71.309	38.0313	63.9096	14.7811	down
ENSCHIG00000020459	-3.22991	4.13e-08	8.73e-07	15.5129	17.4468	79.0424	6.27595	3.08287	5.14184	down
ENSCHIG00000002225	-2.47151	1.55e-08	3.72e-07	89.9851	126.857	169.654	26.4522	34.9346	25.4715	down
ENSCHIG00000013946	-2.16601	4.97e-06	6.08e-05	47.5599	28.6662	19.2121	7.34734	12.1489	6.5071	down
ENSCHIG00000013690	-3.32316	3.36e-12	2.01e-10	77.8123	51.1256	53.9225	3.95735	11.1927	6.97204	down
ENSCHIG00000012484	-1.12349	0.0072244	0.0281859	140.592	118.245	91.3284	53.8359	67.4943	77.3275	down
ENSCHIG00000015890	-3.88792	3.62e-14	3.52e-12	151.35	120.063	68.7313	5.41754	15.0761	7.81505	down
ENSCHIG00000025095	-3.82965	4.26e-09	1.17e-07	51.56	47.9477	27.4352	0.523778	5.79771	4.61989	down
ENSCHIG00000017919	-2.75201	4.64e-09	1.26e-07	59.5225	56.5381	25.9639	10.6118	6.75307	9.30575	down
ENSCHIG00000020169	-2.81514	3.94e-10	1.43e-08	250.798	370.101	302.262	43.9989	47.5147	73.7154	down
ENSCHIG00000013950	-2.04221	5.09e-05	0.000462834	30.5249	31.9194	10.5926	9.44494	6.90881	6.32134	down
ENSCHIG00000017018	-1.26784	0.00522217	0.0217777	56.3204	94.7287	91.3615	57.3037	29.7036	41.6563	down
ENSCHIG00000015219	-2.62756	4.86e-07	8.03e-06	183.905	154.105	218.684	13.2194	54.301	41.3502	down
ENSCHIG00000011287	-2.18507	4.59e-06	5.67e-05	24.8804	28.413	11.6549	6.86808	6.53633	4.82954	down
ENSCHIG00000024993	-2.45554	3.53e-07	6.03e-06	348.061	313.914	421.682	62.9731	45.9565	132.997	down
ENSCHIG00000000631	-4.81684	7.66e-26	6.7e-23	221.803	203.718	151.811	5.92864	12.0515	7.4268	down
ENSCHIG00000022055	-1.37561	0.0016242	0.00853325	19.8439	13.5695	8.66938	7.69536	6.05704	6.3538	down
ENSCHIG00000011554	-1.78563	7.43e-05	0.000645365	123.694	41.3334	108.729	29.2944	28.387	36.4135	down
ENSCHIG00000014051	-3.19649	8.05e-09	2.05e-07	20.9794	31.9726	7.01547	3.3937	2.42378	2.73324	down
ENSCHIG00000016145	-1.99954	5.41e-07	8.86e-06	52.6883	33.7546	39.0759	11.1684	12.0608	15.0011	down
ENSCHIG00000015589	-1.87348	0.00273808	0.0129851	141.013	93.9409	77.0721	10.1785	74.1325	18.5356	down
ENSCHIG00000009829	-4.40147	4.12e-11	1.83e-09	215.344	291.305	258.255	1.58337	20.1768	22.7983	down
ENSCHIG00000010738	-1.65404	0.000150102	0.00117726	71.9171	96.4777	139.985	36.0707	37.4912	47.9862	down
ENSCHIG00000017396	-2.3438	7.41e-06	8.63e-05	167.941	92.6253	157.967	12.7891	52.1522	33.2179	down
ENSCHIG00000025792	-4.41586	1.76e-11	8.54e-10	124.609	136.403	96.0698	0.962794	13.2765	6.35587	down
ENSCHIG00000022879	-2.27748	2.02e-06	2.78e-05	129.964	204.739	83.3864	38.242	36.7461	36.3676	down
ENSCHIG00000014906	-1.95913	6.96e-05	0.000609156	230.474	302.111	402.2	77.7903	60.2544	159.612	down
ENSCHIG00000023015	-1.87519	7.64e-05	0.000661277	46.4469	30.7729	28.1367	7.36247	9.38359	18.1341	down
ENSCHIG00000022300	-3.33459	2.19e-10	8.4e-09	38.7627	41.9641	11.6345	4.54628	3.75957	3.4173	down
ENSCHIG00000025650	-1.12942	0.00534914	0.0222179	16.1158	14.5547	22.4416	10.356	7.91148	11.6142	down
ENSCHIG00000026345	-1.03601	0.0141182	0.0482279	68.1243	68.1363	43.3677	43.9423	33.846	32.7877	down
ENSCHIG00000013927	-5.18757	3.24e-18	7.27e-16	117.221	115.715	23.2619	2.18911	4.20912	2.49472	down
ENSCHIG00000026685	-4.04921	4.62e-12	2.66e-10	16.2937	53.8658	18.4582	2.43741	3.34415	1.3526	down
ENSCHIG00000023017	-4.12185	8.71e-18	1.75e-15	226.818	244.542	122.441	11.2996	12.0654	19.4913	down
ENSCHIG00000014158	-1.49683	0.00168028	0.00876736	19.368	29.5664	14.4313	13.4838	8.11076	7.54931	down
ENSCHIG00000010907	-2.08007	0.00113397	0.00639158	51.9461	64.8611	129.317	4.33743	36.4963	29.2963	down
ENSCHIG00000021935	-2.33041	8.57e-07	1.32e-05	77.6248	158.125	96.6344	27.468	23.8553	33.8445	down
ENSCHIG00000009075	-2.40922	8.44e-05	0.000720477	104.986	32.8238	46.2463	4.22891	26.1801	10.0612	down
ENSCHIG00000026408	-3.3166	1.92e-11	9.29e-10	133.814	206.841	100.932	14.4792	26.7118	15.4366	down
ENSCHIG00000018083	-2.20123	1.15e-06	1.71e-05	101.773	63.2191	38.9301	18.9937	15.9711	19.6207	down
ENSCHIG00000024030	-1.47757	0.00050208	0.00325478	65.5179	55.8635	39.9372	22.3767	29.5134	20.1143	down
ENSCHIG00000008379	-2.64619	5.55e-05	0.000499597	50.782	201.975	35.7227	18.8582	11.694	31.7499	down
ENSCHIG00000007296	-1.81243	0.00203225	0.0102079	47.741	30.4097	7.77869	8.10533	14.8681	7.19945	down
ENSCHIG00000024022	-2.30376	1.82e-05	0.000188561	29.7942	37.9351	17.1277	9.11309	10.0011	2.98396	down
ENSCHIG00000026335	-1.52856	0.0033465	0.0152224	18.88	22.5336	65.6498	12.3263	19.55	13.1446	down
ENSCHIG00000023175	-1.49018	0.00123613	0.00687	108.014	213.143	137.929	64.8944	76.425	68.6032	down
ENSCHIG00000013496	-1.72751	0.000352137	0.00240112	64.3414	44.3377	20.578	16.619	18.6824	13.1192	down
ENSCHIG00000012772	-1.36512	0.00466801	0.0199471	15.337	11.6741	5.30328	5.99644	5.84382	3.8526	down
ENSCHIG00000012685	-3.66737	4.63e-12	2.66e-10	24.273	22.5292	14.1909	0.7959	2.98639	2.13529	down
ENSCHIG00000024731	-1.72213	0.000134209	0.00106842	32.1448	40.7024	36.0422	10.9457	19.8595	10.5215	down
ENSCHIG00000020757	-2.58642	1.67e-05	0.000174592	148.253	183.045	110.268	17.2192	11.5057	63.2144	down
ENSCHIG00000016731	-4.20104	2.54e-16	3.9e-14	126.246	133.491	153.053	3.76915	9.40052	14.2907	down
ENSCHIG00000013467	-2.13227	7.15e-07	1.13e-05	357.929	332.954	617.175	143.657	134.593	89.4463	down
ENSCHIG00000020699	-3.22205	5.51e-10	1.92e-08	14.0477	9.89297	3.70479	1.2042	1.55366	0.92465	down
ENSCHIG00000016168	-2.43295	9.72e-07	1.47e-05	28.909	31.3018	16.0623	5.36876	3.59007	8.83592	down
ENSCHIG00000021774	-3.94654	3e-12	1.83e-10	6.48642	13.3463	23.0445	0.782167	1.94685	0.718547	down
ENSCHIG00000014577	-1.21519	0.00864084	0.0324519	70.3149	90.0811	47.6701	53.4509	29.9578	31.9004	down
ENSCHIG00000015964	-2.9294	3.37e-09	9.41e-08	51.3619	109.175	91.2801	9.30602	18.5125	14.1279	down
ENSCHIG00000016774	-3.62675	3.55e-12	2.1e-10	42.7269	89.3743	109.068	4.70243	11.5305	8.17669	down
ENSCHIG00000000279	-1.17158	0.00797709	0.0304756	18.0418	32.5405	25.5738	15.5827	13.2128	14.4543	down
ENSCHIG00000019094	-2.603	2.84e-07	4.97e-06	143.572	118.018	47.4396	19.7333	15.4088	28.3697	down
ENSCHIG00000021762	-2.35447	6.26e-06	7.45e-05	38.644	36.0221	10.692	7.08572	6.16861	7.83762	down
ENSCHIG00000012095	-4.05392	1.96e-15	2.43e-13	304.126	271.804	136.065	10.5718	26.4656	16.1902	down
ENSCHIG00000006275	-1.28163	0.00427159	0.0185615	40.8283	59.6093	31.6179	25.5713	22.5541	21.5714	down
ENSCHIG00000011960	-1.27865	0.00247933	0.0119954	199.796	240.768	166.275	118.284	113.653	85.1178	down
ENSCHIG00000018750	-2.52334	2.4e-06	3.23e-05	14.5407	12.0134	3.4922	2.7162	1.64944	2.23847	down
ENSCHIG00000001441	-2.75006	1.33e-11	6.7e-10	141.414	177.407	172.26	29.3554	31.4412	30.745	down
ENSCHIG00000012213	-5.13718	2.85e-11	1.32e-09	25.3904	132.602	75.2092	7.56789	1.05076	0.515453	down
ENSCHIG00000025765	-1.27513	0.00257845	0.0123791	19.8129	15.8372	10.6005	9.35136	7.51035	7.00147	down
ENSCHIG00000018661	-1.53704	0.000797909	0.00473868	15.1105	17.8634	8.46225	6.47232	6.63675	5.07576	down
ENSCHIG00000023104	-3.55595	8.08e-12	4.3e-10	162.329	249.909	77.5876	23.0767	14.7489	16.5035	down
ENSCHIG00000011466	-4.00927	4.98e-15	5.93e-13	67.3212	86.9271	28.5713	4.26482	4.55954	5.69339	down
ENSCHIG00000010715	-1.55293	0.00114345	0.00644086	176.135	160.932	79.545	45.8377	52.7484	78.4686	down
ENSCHIG00000018742	-2.66761	5.07e-06	6.19e-05	25.6704	19.3752	5.23006	3.23536	4.92935	1.73386	down
ENSCHIG00000014304	-3.71361	3.57e-09	9.87e-08	130	293.605	54.5175	12.7157	9.28166	26.0464	down
ENSCHIG00000017628	-1.95129	1e-05	0.000112948	146.755	161.171	134.331	56.7858	28.8427	58.3926	down
ENSCHIG00000014009	-1.48682	0.000565818	0.00358427	16.5945	17.5173	12.9685	8.96495	7.49665	4.78294	down
ENSCHIG00000025218	-1.24646	0.0076943	0.0296417	16.2438	16.3134	15.2827	4.86879	12.4636	7.53728	down
ENSCHIG00000023176	-1.48266	0.00149752	0.00799012	55.6596	57.6247	60.113	20.663	15.9936	40.1343	down
ENSCHIG00000011164	-5.92457	1.53e-27	2.1e-24	48.8737	47.1853	34.0819	0.287486	1.39706	0.95946	down
ENSCHIG00000013239	-1.45531	0.000593727	0.00372884	29.5361	44.5516	46.3827	17.7781	18.2251	19.2906	down
ENSCHIG00000010963	-3.99369	1.14e-07	2.19e-06	90.0539	103.822	310.435	0.796922	17.3349	19.4318	down
ENSCHIG00000010536	-1.48585	0.00267283	0.012724	21.5243	20.412	7.54374	9.45704	6.70108	6.30104	down
ENSCHIG00000008689	-1.62791	0.000663272	0.00408185	149.781	98.7431	328.729	66.9321	79.2808	77.8856	down
ENSCHIG00000027226	-1.5002	0.000155268	0.00121018	143.362	117.482	134.312	47.7287	57.7024	66.0473	down
ENSCHIG00000014754	-3.60586	2.01e-14	2.09e-12	142.646	225.193	167.373	15.2769	14.1006	26.2709	down
ENSCHIG00000015739	-3.66555	9.19e-10	3.02e-08	105.385	44.2786	22.0758	6.94723	7.58809	1.96843	down
ENSCHIG00000004827	-4.14237	4.18e-16	5.99e-14	27.7107	17.5392	17.9648	1.40876	2.36825	0.609341	down
ENSCHIG00000021650	-1.68794	0.000792335	0.00471038	127.737	126.771	43.0289	44.2215	41.6909	31.4582	down
ENSCHIG00000027012	-2.74803	6.19e-10	2.11e-08	50.3402	43.3606	26.1085	6.17674	8.61855	7.37685	down
ENSCHIG00000021121	-2.56386	6.77e-06	7.98e-05	49.071	201.266	163.421	23.6309	23.3421	43.3577	down
ENSCHIG00000021149	-3.17521	9.58e-08	1.88e-06	51.7107	39.1776	58.3894	1.4475	11.372	7.00481	down
ENSCHIG00000006618	-1.96356	3.62e-05	0.000346055	64.7623	91.3277	44.4819	16.8643	21.6926	26.8381	down
ENSCHIG00000003510	-2.21217	3.58e-06	4.58e-05	63.0479	117.527	113.853	18.0139	30.6324	31.323	down
ENSCHIG00000005944	-2.90099	2.21e-06	3.02e-05	208.999	191.103	139.09	8.6353	61.5766	18.2982	down
ENSCHIG00000021879	-4.34955	5.53e-15	6.48e-13	30.9285	19.8161	37.1348	0.506323	1.9028	2.72301	down
ENSCHIG00000022508	-3.20554	3.08e-14	3.06e-12	25.9512	19.6423	14.3854	2.7148	2.98005	2.36111	down
ENSCHIG00000017882	-4.86233	0.000288906	0.00203584	36.2144	25.8211	16.634	0.0182859	1.28356	1.95288	down
ENSCHIG00000011802	-2.84618	6.04e-09	1.59e-07	148.597	63.1712	69.2237	13.2243	23.6245	10.0612	down
ENSCHIG00000008287	-2.75459	1.48e-06	2.12e-05	237.787	407.495	86.9537	37.8068	42.348	60.9792	down
ENSCHIG00000019892	-3.71744	1.41e-11	7.04e-10	4.89031	12.2039	15.2456	0.580638	0.957968	1.53796	down
ENSCHIG00000012686	-2.08555	7.35e-05	0.000640024	10.4405	15.1231	4.10649	3.213	2.75703	3.08859	down
ENSCHIG00000013162	-1.22439	0.00443634	0.0191206	29.5976	25.7817	28.0849	10.3383	19.9907	13.5226	down
ENSCHIG00000011276	-3.15923	2.04e-11	9.71e-10	62.6094	41.8016	33.9095	6.73719	8.85064	3.51015	down
ENSCHIG00000025519	-1.90093	0.000165911	0.00127888	54.5121	97.994	34.3163	24.9997	20.0797	20.2708	down
ENSCHIG00000012576	-1.4894	0.000590589	0.00371294	71.7223	97.7428	95.6799	30.1918	41.2507	46.6037	down
ENSCHIG00000007386	-2.54666	6.01e-07	9.7e-06	53.7646	65.4737	32.5312	6.46046	9.76735	16.4144	down
ENSCHIG00000000169	-2.87182	6.14e-08	1.26e-06	31.2753	61.5036	56.3785	4.1824	13.0766	8.35605	down
ENSCHIG00000012160	-1.51246	0.000753571	0.00453075	332.636	430.297	518.816	165.304	135.825	258.14	down
ENSCHIG00000024953	-2.17047	3.09e-08	6.78e-07	102.565	99.0126	92.2872	26.5579	27.0718	27.6121	down
ENSCHIG00000011813	-2.15925	0.000453547	0.00297433	22.1024	26.9654	4.7429	3.29667	8.06953	4.01174	down
ENSCHIG00000020536	-4.66507	5.82e-21	2.17e-18	103.391	50.7134	72.0584	1.62991	4.42876	4.56232	down
ENSCHIG00000014430	-2.84816	2.36e-08	5.35e-07	8.78806	16.8549	8.03178	2.5777	2.34624	1.18509	down
ENSCHIG00000012734	-4.47631	3.24e-23	1.72e-20	145.456	79.6475	63.8785	4.57283	5.74897	5.46678	down
ENSCHIG00000025495	-1.40888	0.00090721	0.00528904	19.5897	22.0593	13.7795	9.90969	8.40696	8.12134	down
ENSCHIG00000017459	-1.82653	0.00577677	0.023601	14.1785	105.274	42.4729	21.8218	9.8424	29.8962	down
ENSCHIG00000013541	-1.14362	0.0129765	0.0450583	30.9466	38.1235	18.3393	14.6743	17.1484	18.36	down
ENSCHIG00000007838	-1.00418	0.0112106	0.0401507	51.3722	49.3235	63.613	30.107	37.1749	33.746	down
ENSCHIG00000011438	-2.35287	1.37e-05	0.000148014	208.097	105.477	351.786	33.2386	33.0153	87.9652	down
ENSCHIG00000018466	-3.28146	3.06e-08	6.73e-07	45.9532	122.234	218.869	8.18536	24.9013	16.0862	down
ENSCHIG00000017590	-1.24578	0.0107871	0.0388924	56.2934	53.3139	27.2983	21.0412	34.9996	16.3046	down
ENSCHIG00000006307	-1.42699	0.00358188	0.0160964	92.373	212.601	216.543	77.6896	64.6786	104.268	down
ENSCHIG00000024403	-6.03643	1.1e-28	2.14e-25	61.6905	62.2327	24.0982	0.536935	1.19833	1.09225	down
ENSCHIG00000006622	-5.35056	6.66e-17	1.15e-14	30.1537	18.1248	6.90436	0.131402	0.752082	0.751791	down
ENSCHIG00000027227	-1.34035	0.00303249	0.0140424	24.0124	25.0635	42.6133	11.3777	12.705	20.2215	down
ENSCHIG00000026871	-2.35029	8.49e-07	1.31e-05	67.9784	112.524	49.961	22.5844	17.5455	18.4496	down
ENSCHIG00000026114	-2.04838	3.52e-05	0.00033751	18.1801	16.4308	7.59429	6.42601	2.85664	3.7003	down
ENSCHIG00000013914	-1.80746	2.54e-05	0.000253728	179.6	212.046	153.735	52.2456	72.022	71.1237	down
ENSCHIG00000022580	-1.51374	0.00365497	0.0163455	11.6478	19.5335	6.84982	7.82821	5.841	3.7806	down
ENSCHIG00000023755	-7.37482	1.52e-06	2.16e-05	27.3604	59.4692	24.1451	0	0.749047	0.105824	down
ENSCHIG00000017033	-1.18526	0.00941066	0.0347388	53.1865	75.673	37.9498	29.6234	31.547	32.5543	down
ENSCHIG00000025070	-1.92555	0.000332721	0.00229341	12.3186	9.11891	3.51499	3.00047	3.71124	1.49867	down
ENSCHIG00000019101	-1.29081	0.0033107	0.0150871	72.7717	51.5952	85.4873	43.7773	20.2822	41.217	down
ENSCHIG00000025357	-1.53242	0.000191889	0.00144288	37.1144	29.8273	23.2128	11.7744	12.9652	13.8205	down
ENSCHIG00000020955	-5.70913	3.15e-27	3.68e-24	83.2348	81.1941	46.0615	0.933923	2.80152	1.28634	down
ENSCHIG00000006062	-1.28138	0.00246636	0.0119525	35.6216	29.9098	27.7937	12.994	21.1334	13.2305	down
ENSCHIG00000022118	-2.00862	0.000213784	0.00157767	62.0767	38.7766	111.661	8.62886	30.0184	23.9788	down
ENSCHIG00000026959	-2.2886	2.82e-06	3.73e-05	62.6135	106.829	100.151	18.7122	15.822	35.0026	down
ENSCHIG00000024357	-1.14245	0.00825315	0.0312509	28.0036	23.0467	17.4819	17.9096	11.5837	9.47489	down
ENSCHIG00000000070	-1.28867	0.00198741	0.0100433	152.113	148.029	118.291	67.9489	87.5608	58.2588	down
ENSCHIG00000014125	-3.76054	9.14e-16	1.19e-13	86.4157	64.7669	45.4049	4.52401	4.77572	8.53078	down
ENSCHIG00000009884	-5.98581	8.74e-20	2.59e-17	27.7792	47.164	8.38396	0.47464	1.00183	0.246869	down
ENSCHIG00000025799	-1.51036	0.000287216	0.0020272	128.148	87.9658	110.505	43.4292	34.9758	61.5662	down
ENSCHIG00000018053	-3.74392	1.23e-13	1.02e-11	14.5409	24.1984	8.92156	1.34541	1.62056	1.62831	down
ENSCHIG00000023631	-1.07366	0.00597659	0.0243095	23.2963	14.342	17.8226	11.9825	10.9654	9.29282	down
ENSCHIG00000021245	-3.86292	1.35e-11	6.76e-10	51.4006	43.6838	18.9755	1.39987	5.53229	2.7549	down
ENSCHIG00000002158	-3.29789	5.73e-10	1.97e-08	197.729	152.719	108.195	12.0177	34.5637	10.7578	down
ENSCHIG00000012645	-1.65978	0.00170098	0.00886212	36.3034	51.3871	13.8937	15.1292	14.9126	11.6186	down
ENSCHIG00000015161	-1.57119	0.00187124	0.00956401	17.6451	24.7633	14.2289	6.80241	4.76771	12.6115	down
ENSCHIG00000017603	-2.86691	4.7e-09	1.27e-07	48.9803	72.5822	38.2821	8.36579	13.2305	6.4079	down
ENSCHIG00000013403	-4.38847	2.75e-19	6.88e-17	78.9793	114.698	48.6045	6.08679	4.77418	4.09338	down
ENSCHIG00000001921	-1.93442	0.0107128	0.0387041	20.8411	30.2081	42.0575	0.636008	21.2292	7.80134	down
ENSCHIG00000012681	-4.56543	8.68e-13	6.02e-11	44.1434	80.4054	11.4813	2.03122	3.78881	1.72557	down
ENSCHIG00000018071	-1.78934	0.000185584	0.00140331	93.2763	158.195	125.378	42.0619	65.9492	30.6364	down
ENSCHIG00000009440	-1.6895	0.000422044	0.00280134	24.842	46.215	70.6276	21.9516	18.0898	15.2272	down
ENSCHIG00000008931	-1.38779	0.00279064	0.0132021	286.93	161.144	352.334	99.6065	86.6818	180.613	down
ENSCHIG00000009373	-1.47106	0.000800995	0.00475378	39.4294	53.98	44.0306	16.0048	25.3426	20.9451	down
ENSCHIG00000014602	-5.78142	0.00191516	0.00975997	12.7302	48.5946	9.57553	0.175731	1.53927	0	down
ENSCHIG00000018822	-2.21245	0.00131907	0.00724121	117.979	70.4671	42.2221	2.6862	38.4547	18.5867	down
ENSCHIG00000020097	-2.34903	2.89e-07	5.04e-06	12.0911	10.6434	5.21411	2.43193	2.25496	2.19902	down
ENSCHIG00000009151	-1.67852	0.00655407	0.0260643	45.5992	63.3794	17.173	16.2038	28.7774	5.90174	down
ENSCHIG00000011720	-1.55956	0.000315833	0.00219551	33.1417	29.0169	31.8037	8.54699	16.4651	14.0609	down
ENSCHIG00000025432	-1.83991	0.000156473	0.0012174	85.5526	68.4161	27.893	22.845	21.6341	19.1586	down
ENSCHIG00000008751	-1.33953	0.00557412	0.0229594	5.27163	7.41338	2.93612	3.15091	2.48799	2.33148	down
ENSCHIG00000024990	-1.60975	0.00724843	0.0282413	22.2341	13.6437	45.2666	3.08443	16.598	11.6649	down
ENSCHIG00000021824	-1.47144	0.00230535	0.0113292	43.2464	36.6957	17.0557	16.4502	17.3675	10.1385	down
ENSCHIG00000025454	-2.08242	4.7e-06	5.79e-05	96.777	38.2789	59.9115	14.9266	15.2975	24.615	down
ENSCHIG00000019206	-1.9558	0.00224176	0.0110789	29.9679	19.8531	19.3589	2.06142	16.0516	3.37267	down
ENSCHIG00000013902	-2.24968	0.000774899	0.00463826	8.48266	24.204	14.2587	0.754676	6.45463	5.38276	down
ENSCHIG00000004508	-2.21574	0.000568968	0.0035964	30.6837	46.6865	55.0605	1.93459	14.0463	18.9967	down
ENSCHIG00000013939	-2.32345	3.81e-06	4.84e-05	47.9758	36.6865	17.6372	7.05682	6.13702	12.1182	down
ENSCHIG00000021933	-1.39456	0.00644661	0.0257364	15.5937	17.818	7.19258	10.1705	4.26687	5.49792	down
ENSCHIG00000008348	-2.07147	7.2e-05	0.000628205	196.044	281.767	293.707	53.1158	42.618	133.011	down
ENSCHIG00000005126	-1.21692	0.00513973	0.0215315	87.3061	117.374	94.1439	49.5913	68.3898	44.1991	down
ENSCHIG00000003894	-3.15606	7.03e-09	1.82e-07	144.398	150.854	39.7448	15.5465	12.4322	19.797	down
ENSCHIG00000024804	-2.56525	3.87e-10	1.41e-08	63.5789	47.366	57.0906	11.3553	14.7043	8.81553	down
ENSCHIG00000004579	-1.60241	0.000206183	0.00153127	55.2695	51.6749	40.8855	18.008	15.8457	26.6623	down
ENSCHIG00000014851	-2.58435	3.53e-09	9.8e-08	21.5131	22.738	18.442	5.17784	2.79579	5.17681	down
ENSCHIG00000015844	-1.61288	0.000548258	0.00349582	419.5	447.41	378.658	146.937	256.908	104.667	down
ENSCHIG00000001618	-2.8194	9.14e-11	3.81e-09	51.3338	51.9538	48.6947	8.37505	6.27662	12.1318	down
ENSCHIG00000001594	-1.43183	0.0051506	0.0215667	26.4496	53.099	19.5523	20.1178	14.294	13.8765	down
ENSCHIG00000017983	-2.22151	9.18e-06	0.000104425	25.2702	31.309	77.6635	10.5595	9.93774	14.6384	down
ENSCHIG00000019981	-3.26027	2.21e-08	5.04e-07	127.387	199.32	489.498	15.7769	34.5837	52.7664	down
ENSCHIG00000025995	-1.14828	0.00356686	0.0160523	175.585	157.344	171.04	87.2761	86.7598	106.921	down
ENSCHIG00000010495	-2.71035	3.63e-07	6.16e-06	35.1201	33.914	23.9182	2.17355	7.227	8.07217	down
ENSCHIG00000016963	-1.04777	0.0103042	0.0374756	50.3662	53.2528	54.7779	34.985	24.2875	36.4576	down
ENSCHIG00000018807	-4.27169	4.21e-12	2.45e-10	63.1205	83.16	110.792	1.00708	7.06905	8.16251	down
ENSCHIG00000023378	-2.00558	4.14e-06	5.18e-05	67.8333	80.8452	71.2326	16.7668	23.0519	28.4543	down
ENSCHIG00000015375	-5.56255	1.58e-25	1.26e-22	144.657	196.253	63.4458	3.54387	4.1974	3.27024	down
ENSCHIG00000009365	-2.74816	4.11e-07	6.88e-06	90.715	171.221	85.5985	10.6935	23.9381	31.3339	down
ENSCHIG00000016154	-2.20262	0.000193273	0.00145204	29.7687	37.0492	7.60626	11.1277	5.54625	4.48918	down
ENSCHIG00000019850	-2.4976	2.84e-08	6.3e-07	66.45	74.0762	83.1882	10.1279	19.4269	19.3149	down
ENSCHIG00000020232	-3.0434	4.9e-11	2.15e-09	16.0332	20.7058	10.1992	2.33292	2.73841	2.1831	down
ENSCHIG00000005712	-2.17901	0.000577414	0.00363927	54.9539	24.125	32.2216	2.50889	20.492	6.03142	down
ENSCHIG00000022629	-2.30117	3.56e-05	0.000340895	43.8141	83.7058	108.842	18.7108	8.43303	33.0291	down
ENSCHIG00000023363	-3.25368	9.44e-09	2.37e-07	109.261	25.7935	22.9966	7.12135	7.88264	4.58362	down
ENSCHIG00000016034	-2.23587	2.63e-06	3.5e-05	11.6839	14.4357	10.2465	1.88175	4.24659	3.51966	down
ENSCHIG00000012894	-2.21981	4.61e-06	5.69e-05	11.571	15.7875	13.0764	2.48588	2.72805	5.65053	down
ENSCHIG00000024974	-2.75628	1.91e-07	3.45e-06	389.077	126.308	103.947	37.6527	24.7935	46.9374	down
ENSCHIG00000014146	-2.30494	9.67e-06	0.000109306	16.362	19.0932	6.98465	3.64206	5.01544	2.30179	down
ENSCHIG00000003131	-2.76286	2.18e-10	8.36e-09	22.6227	18.5272	17.8681	2.96616	2.75119	4.98002	down
ENSCHIG00000014226	-1.28084	0.00160639	0.00845493	12.0135	12.0808	10.4295	5.34606	5.68749	6.66237	down
ENSCHIG00000018693	-3.08837	5.81e-09	1.54e-07	17.7365	15.3046	8.98739	3.7854	1.02197	1.49992	down
ENSCHIG00000016423	-2.21801	0.000108239	0.000889196	45.5844	56.6066	11.7402	14.6108	7.7213	9.52275	down
ENSCHIG00000013448	-2.44126	6.9e-06	8.12e-05	70.8082	101.005	42.0456	15.6484	8.44941	26.3161	down
ENSCHIG00000000032	-2.0997	0.000534953	0.00342597	63.0554	53.4625	17.2406	8.89611	23.9684	6.05919	down
ENSCHIG00000020402	-2.56072	1.79e-07	3.26e-06	32.6184	60.9912	45.8892	6.8648	9.19253	13.921	down
ENSCHIG00000008765	-2.12825	8.17e-06	9.42e-05	16.479	31.4272	34.6064	5.96807	8.08659	9.66369	down
ENSCHIG00000017591	-1.80087	0.0120811	0.042549	27.5459	19.8333	32.697	0.910996	20.272	6.21236	down
ENSCHIG00000015525	-1.6659	0.0010994	0.00622889	86.1956	58.9045	75.2118	37.3921	10.095	38.1065	down
ENSCHIG00000006623	-1.6635	0.00417501	0.0182233	81.2197	55.1295	14.6814	20.6085	27.0242	11.7491	down
ENSCHIG00000007526	-3.78915	4.11e-10	1.48e-08	11.1503	11.7114	20.6985	0.291878	1.30191	2.20235	down
ENSCHIG00000014520	-2.05491	0.00015469	0.00120729	24.3563	23.4549	6.13014	7.13584	4.75307	4.69698	down
ENSCHIG00000023538	-4.19722	2.67e-14	2.72e-12	168.106	248.932	122.222	12.2448	5.21968	20.1257	down
ENSCHIG00000005604	-1.83415	0.000357162	0.00243349	44.1044	44.3619	23.5491	7.75739	10.7522	20.5897	down
ENSCHIG00000020549	-1.9551	1.34e-05	0.000145253	21.5156	13.4533	12.8714	3.87585	4.06193	7.06415	down
ENSCHIG00000020365	-1.45524	0.000336505	0.0023162	15.7554	8.98119	13.3588	4.87017	6.53615	5.39556	down
ENSCHIG00000008838	-1.85004	0.000323484	0.0022398	37.9493	23.3827	17.7618	5.53783	14.9209	6.20469	down
ENSCHIG00000011277	-2.38161	0.000121545	0.000982355	123.517	274.608	197.036	26.1222	19.6144	99.2457	down
ENSCHIG00000017850	-1.98063	7.8e-05	0.000672021	103.41	33.9262	76.8811	11.7769	27.3627	24.5694	down
ENSCHIG00000021871	-4.37209	2.81e-17	5.22e-15	116.423	176.035	225.687	5.6632	8.92565	16.3464	down
ENSCHIG00000004810	-1.89091	4.25e-06	5.3e-05	30.3836	37.8682	31.5366	11.8691	11.2639	10.8033	down
ENSCHIG00000017264	-5.52507	9.86e-28	1.57e-24	23.9911	21.6812	10.2781	0.731004	0.438564	0.371758	down
ENSCHIG00000022032	-2.82147	3.17e-08	6.92e-07	35.3058	51.7809	112.226	9.58562	9.73458	15.2541	down
ENSCHIG00000025395	-3.56546	2.4e-11	1.14e-09	24.3644	18.8351	7.21369	1.28395	2.53921	1.46032	down
ENSCHIG00000027240	-4.30167	5.64e-12	3.18e-10	61.7302	94.7763	17.5038	1.83671	4.66701	4.84209	down
ENSCHIG00000024183	-2.84621	1.94e-07	3.51e-06	8.5275	12.7086	3.10443	1.33218	1.61514	1.43395	down
ENSCHIG00000024309	-1.88495	1.45e-05	0.000155561	51.7704	55.7496	49.4975	18.5754	11.9009	22.7501	down
ENSCHIG00000021189	-3.97266	6.7e-14	5.98e-12	35.6273	26.2691	19.6138	1.10301	1.50878	3.71626	down
ENSCHIG00000025967	-1.1165	0.00603447	0.0244936	14.7918	13.2685	10.6369	7.46974	8.10153	6.66024	down
ENSCHIG00000001432	-1.37601	0.0144772	0.049233	137.762	282.506	314.558	102.797	204.426	50.5645	down
ENSCHIG00000024153	-2.07839	9.12e-06	0.000104015	168.557	165.973	286.151	66.1651	34.2033	80.6745	down
ENSCHIG00000014151	-2.54291	3.22e-07	5.55e-06	157.749	137.992	92.334	15.0158	41.4556	25.6484	down
ENSCHIG00000011027	-3.45804	2.31e-09	6.8e-08	57.127	46.0629	12.0263	3.0558	6.40353	3.60763	down
ENSCHIG00000026483	-1.69855	0.00103955	0.00593977	26.852	69.3259	32.7989	14.8285	20.9659	16.0347	down
ENSCHIG00000015731	-1.43249	0.00360226	0.0161834	34.3228	30.1108	19.7322	6.74303	15.4649	16.2018	down
ENSCHIG00000022582	-2.56151	3.38e-06	4.36e-05	14.5587	14.1716	4.61343	3.41282	1.22439	2.58814	down
ENSCHIG00000026057	-2.14591	1.76e-07	3.22e-06	77.4697	50.0566	73.7268	14.4624	19.8432	20.7858	down
ENSCHIG00000015098	-3.26256	5.64e-11	2.42e-09	22.9316	46.7417	25.6077	3.5454	5.57212	3.68256	down
ENSCHIG00000011209	-6.48685	1.31e-06	1.92e-05	313.035	378.875	8.78637	3.03709	5.85673	1.24115	down
ENSCHIG00000021867	-1.45598	0.000925796	0.00538304	105.445	66.2452	51.7143	44.1518	29.5614	27.1129	down
ENSCHIG00000020878	-7.2554	3.12e-20	1.03e-17	34.3241	114.793	18.1069	0.161115	1.15993	0.153631	down
ENSCHIG00000009479	-5.80212	0.000134953	0.00107386	326.215	288.462	102.824	0	9.13649	6.61945	down
ENSCHIG00000020173	-1.82455	0.00271403	0.0128968	13.3621	22.7467	6.38783	6.80803	1.77463	7.16334	down
ENSCHIG00000025605	-2.64427	3.16e-10	1.17e-08	36.7393	37.9469	39.5084	5.82003	7.8458	8.93907	down
ENSCHIG00000008605	-4.36773	1.15e-17	2.23e-15	133.894	204.583	76.9264	7.32024	8.76755	9.77228	down
ENSCHIG00000016765	-2.39987	1.63e-05	0.000172185	17.8338	13.5712	3.7868	2.54181	3.65542	2.12816	down
ENSCHIG00000014836	-5.61355	0.00037865	0.002556	27.6515	31.9653	8.18329	0	0.884401	0.84099	down
ENSCHIG00000024561	-2.70875	1.22e-09	3.82e-08	299.947	198.157	134.662	37.5886	36.4406	45.0068	down
ENSCHIG00000009469	-5.94265	1.68e-27	2.1e-24	54.63	98.182	39.5584	1.38759	1.82422	0.862914	down
ENSCHIG00000009529	-4.63449	4.37e-17	7.88e-15	12.4323	12.3844	17.1685	0.218725	1.13933	0.699304	down
ENSCHIG00000020607	-2.97729	4.57e-12	2.64e-10	106.468	87.4278	99.7473	10.5141	15.8748	19.2158	down
ENSCHIG00000010923	-1.45173	0.00558847	0.0229928	213.954	120.127	375.307	73.7469	68.5201	166.383	down
ENSCHIG00000014103	-1.41882	0.00343053	0.0155642	50.2358	60.0117	24.771	24.1564	16.4339	23.9513	down
ENSCHIG00000006876	-2.2813	1.88e-06	2.61e-05	14.0064	17.4969	22.4013	2.59925	6.22135	4.84603	down
ENSCHIG00000005361	-3.78342	1.88e-08	4.38e-07	16.1651	28.002	20.0391	0.253081	3.48462	2.09148	down
ENSCHIG00000014592	-3.91709	6.94e-15	7.69e-13	45.7524	60.7118	23.0844	3.57139	3.03031	4.37849	down
ENSCHIG00000023101	-1.43646	0.000699101	0.00425001	79.7449	90.0954	136.673	43.8307	43.5464	52.5419	down
ENSCHIG00000015539	-2.74671	3.79e-06	4.82e-05	20.0411	25.5553	24.1482	1.04469	4.51267	7.22798	down
ENSCHIG00000024193	-2.29997	4.11e-05	0.000384992	40.2054	115.495	149.439	16.0806	23.8017	37.8516	down
ENSCHIG00000018104	-1.69525	0.00406018	0.0177887	73.907	386.377	210.803	114.982	64.3618	97.0416	down
ENSCHIG00000017347	-1.51401	0.00175418	0.0090771	21.3796	21.4996	9.13447	10.1036	6.74115	6.36148	down
ENSCHIG00000002276	-2.30352	1.34e-06	1.95e-05	48.3198	68.4922	39.4919	12.1223	9.77124	18.362	down
ENSCHIG00000012177	-2.2781	1.19e-06	1.76e-05	7.86081	10.8792	13.1795	2.4571	1.84477	3.90494	down
ENSCHIG00000009040	-2.03499	3.15e-05	0.00030535	43.8129	86.5961	128.729	23.657	26.2893	29.1102	down
ENSCHIG00000013617	-4.94468	9.02e-22	3.67e-19	160.953	215.604	141.583	4.28933	11.5802	5.34857	down
ENSCHIG00000018477	-1.3049	0.0121568	0.0427898	71.9733	114.902	275.695	77.194	90.0985	63.1989	down
ENSCHIG00000021470	-1.36541	0.00183707	0.00941134	133.946	193.924	220.823	73.7799	100.855	91.503	down
ENSCHIG00000025926	-2.98956	1.75e-10	6.88e-09	12.9864	24.5406	24.8094	3.24084	2.70118	4.00286	down
ENSCHIG00000009652	-3.25829	4.78e-09	1.29e-07	153.777	240.133	111.222	10.178	21.2245	35.4741	down
ENSCHIG00000020452	-2.10193	3.48e-06	4.46e-05	112.186	162.594	103.038	30.5043	38.2752	42.7999	down
ENSCHIG00000014626	-2.46131	3.82e-05	0.000362148	10.2576	14.1765	40.7356	1.93554	5.6734	6.61351	down
ENSCHIG00000015382	-1.14609	0.00428115	0.0185984	23.7247	22.7648	27.3209	12.3653	15.778	13.0631	down
ENSCHIG00000017229	-1.32321	0.0032356	0.0148027	6.78965	6.82978	6.75208	2.51781	2.65314	4.89309	down
ENSCHIG00000020952	-2.0483	9.96e-05	0.000828235	35.8428	34.8689	20.2245	5.64726	15.6604	6.04974	down
ENSCHIG00000026135	-1.33737	0.00478704	0.0203711	10.1632	18.7557	12.2195	9.27821	6.77105	5.04568	down
ENSCHIG00000027119	-2.32916	8.54e-06	9.82e-05	14.5773	23.9651	10.3908	4.3825	2.37641	5.81493	down
ENSCHIG00000020651	-3.67277	4.26e-16	6.06e-14	186.845	195.337	221.6	12.1782	21.5595	24.5576	down
ENSCHIG00000012407	-2.73011	5.6e-07	9.13e-06	53.5809	50.9857	66.165	3.36131	12.1213	15.7397	down
ENSCHIG00000023889	-1.54147	0.0137053	0.0470572	6.38813	11.2456	12.9813	0.975398	7.52582	4.49135	down
ENSCHIG00000019737	-4.5239	3.24e-16	4.93e-14	17.6268	21.6422	24.9871	0.456527	0.873965	2.09745	down
ENSCHIG00000006811	-3.65859	1.05e-10	4.29e-09	80.8653	80.6972	35.1122	2.795	5.89294	10.6607	down
ENSCHIG00000014766	-2.57191	9.95e-07	1.5e-05	166.878	147.934	154.864	12.0006	49.2827	34.9742	down
ENSCHIG00000011991	-1.19096	0.0102032	0.0371624	24.0919	30.1715	22.839	11.7775	20.4931	10.1973	down
ENSCHIG00000020177	-1.26763	0.00560038	0.0230364	128.221	81.4436	56.6425	56.3748	48.8786	31.6796	down
ENSCHIG00000024614	-5.38708	0.000327871	0.00226636	272.993	105.984	205.235	0	9.08021	7.1648	down
ENSCHIG00000010499	-3.64966	4.95e-11	2.16e-09	94.5502	212.903	65.7079	9.71596	16.0978	13.072	down
ENSCHIG00000012033	-2.39394	5.02e-06	6.13e-05	32.1584	29.9339	10.9065	8.69733	5.11226	3.9367	down
ENSCHIG00000021632	-2.93477	1.2e-07	2.3e-06	33.3856	30.9096	11.8755	2.35601	3.40222	6.63522	down
ENSCHIG00000008747	-1.9592	0.000127344	0.00102195	47.4581	55.5639	26.8268	22.8277	8.10392	12.1597	down
ENSCHIG00000017001	-1.86865	5.13e-06	6.26e-05	95.4118	97.2885	117.102	29.4123	36.5871	38.8147	down
ENSCHIG00000021551	-4.05005	7.15e-22	2.98e-19	178.719	126.836	151.288	8.73192	11.5432	13.3508	down
ENSCHIG00000022946	-1.86004	0.000229699	0.00167673	14.4403	13.581	4.78351	3.84709	3.31491	4.24357	down
ENSCHIG00000002290	-1.8678	0.000115815	0.000941707	24.3231	30.2723	16.8417	8.33862	5.13661	11.367	down
ENSCHIG00000019220	-1.76967	0.00432148	0.0187429	80.3639	167.86	215.75	18.1103	107.566	42.9888	down
ENSCHIG00000011228	-1.2794	0.0079734	0.0304753	15.0596	14.2633	6.51869	6.26499	7.68177	4.6516	down
ENSCHIG00000018837	-9.56675	1.09e-28	2.14e-25	118.032	263.96	97.1778	0	0.695957	0.153631	down
ENSCHIG00000018080	-3.43176	2.31e-10	8.79e-09	41.1606	56.872	70.9679	2.60508	10.4857	6.21018	down
ENSCHIG00000022044	-2.44229	0.000111369	0.000911061	17.8347	33.7048	4.80228	7.0554	3.68748	3.1482	down
ENSCHIG00000022168	-3.80773	5.68e-13	4.11e-11	20.4382	56.7313	30.2294	3.99492	3.68586	2.40396	down
ENSCHIG00000017005	-2.33848	8.27e-06	9.52e-05	501.795	229.329	134.472	103.396	49.7036	57.1779	down
ENSCHIG00000016699	-1.66111	0.0011281	0.00637081	17.325	19.3168	6.42324	7.30215	5.21015	4.95577	down
ENSCHIG00000010585	-6.13649	0.0131491	0.0455308	39.779	48.5052	13.3955	0	1.80875	0	down
ENSCHIG00000024329	-1.94659	7.94e-06	9.19e-05	23.8742	26.9152	17.0577	8.83667	7.40543	6.08706	down
ENSCHIG00000012952	-3.14867	2.44e-12	1.52e-10	9.90768	12.0026	7.30906	1.57859	1.54347	1.06792	down
ENSCHIG00000013771	-2.28378	1.15e-07	2.21e-06	58.7774	36.9107	44.0421	15.4007	12.4303	7.5205	down
ENSCHIG00000014221	-1.38334	0.00164124	0.00860473	87.3319	87.2073	112.118	30.867	57.9892	46.0957	down
ENSCHIG00000020909	-3.09326	1.37e-06	1.98e-05	175.628	44.4264	370.552	40.5158	10.0632	31.6796	down
ENSCHIG00000014198	-2.03541	1.48e-06	2.12e-05	28.1236	30.272	21.927	9.03033	8.86537	6.79475	down
ENSCHIG00000014609	-3.63426	1.61e-10	6.39e-09	7.44946	16.0856	6.36234	0.519338	1.10974	1.47511	down
ENSCHIG00000026974	-2.12352	8.84e-07	1.36e-05	106.772	84.6056	94.5715	18.1404	29.2624	32.7576	down
ENSCHIG00000025913	-2.45143	2.03e-05	0.000207215	53.1652	25.527	9.87409	5.11147	9.70493	4.81032	down
ENSCHIG00000022274	-1.34411	0.00134296	0.00734731	13.8669	16.3459	18.7656	6.70515	8.54429	8.71672	down
ENSCHIG00000002342	-1.86136	0.00172874	0.00897732	47.9492	55.7081	32.1776	6.05194	30.8103	9.72794	down
ENSCHIG00000020161	-1.50249	0.000709374	0.00430498	16.1752	14.5519	18.4167	4.77296	9.77227	6.69301	down
ENSCHIG00000015354	-2.33305	1.85e-06	2.58e-05	24.6255	57.6556	59.2988	10.8228	11.6876	13.1988	down
ENSCHIG00000024323	-2.58044	3.38e-06	4.36e-05	100.048	97.5487	143.147	10.6064	14.5269	44.0316	down
ENSCHIG00000002873	-3.56365	2.6e-11	1.22e-09	22.1382	30.1454	8.47365	2.31777	2.43007	1.88825	down
ENSCHIG00000012087	-1.76629	4.02e-05	0.000378027	131.177	99.4467	181.14	37.3657	53.3679	55.9899	down
ENSCHIG00000006086	-3.83089	6.28e-12	3.47e-10	43.9366	59.3842	27.2518	2.1813	2.66284	6.73729	down
ENSCHIG00000007729	-1.11083	0.0118811	0.0419883	12.3936	20.7812	16.7116	11.0286	9.42078	9.05106	down
ENSCHIG00000004811	-2.08012	0.000384236	0.0025897	42.1448	149.821	40.7254	28.3408	21.1456	24.5676	down
ENSCHIG00000020509	-2.73084	4.55e-07	7.57e-06	35.3015	14.9476	8.03069	4.92701	3.42212	2.38011	down
ENSCHIG00000025826	-2.58169	9.26e-08	1.82e-06	23.2339	36.1815	22.5562	4.38977	8.13674	4.87309	down
ENSCHIG00000016609	-3.49119	4.26e-14	4.03e-12	71.5946	93.6121	69.1596	7.35648	6.82275	12.0489	down
ENSCHIG00000012470	-2.56864	3.19e-07	5.52e-06	314.161	130.735	102.721	27.7579	48.0956	34.7645	down
ENSCHIG00000026354	-1.51641	0.00246475	0.011948	7.24612	9.27693	3.35395	3.32233	3.25892	2.3496	down
ENSCHIG00000026540	-2.43412	8.22e-08	1.63e-06	23.116	11.4921	9.86633	3.63628	3.72212	2.66215	down
ENSCHIG00000018820	-2.32263	1.09e-06	1.63e-05	62.7904	87.7401	42.7832	17.2993	12.6274	19.5505	down
ENSCHIG00000020812	-1.53637	0.00124253	0.00689244	217.057	81.2368	155.102	46.0491	50.7912	88.3829	down
ENSCHIG00000020497	-4.45572	0.00918684	0.0341142	13.4461	52.3502	41.5583	0	2.56239	3.62011	down
ENSCHIG00000011471	-3.18393	1.01e-07	1.98e-06	11.2888	21.9847	7.37185	0.75182	2.6948	2.30322	down
ENSCHIG00000017685	-3.9096	5.3e-15	6.26e-13	66.0159	110.318	117.925	4.62766	9.76243	10.0568	down
ENSCHIG00000012358	-7.7163	5.42e-07	8.86e-06	301.139	32.8297	28.1259	0	0.736642	1.19249	down
ENSCHIG00000003258	-1.64068	0.000569302	0.00359721	124.313	234.273	122.841	74.8125	63.6164	61.726	down
ENSCHIG00000003071	-1.05516	0.0136974	0.0470477	12.3941	13.3449	8.75202	7.89	7.04358	6.03551	down
ENSCHIG00000018521	-1.84838	7.13e-05	0.000622971	31.5395	40.8673	19.2378	11.7842	10.7002	10.0703	down
ENSCHIG00000023658	-1.40098	0.00361869	0.0162368	22.5842	37.9691	21.2019	10.4353	12.2509	16.8481	down
ENSCHIG00000009967	-1.204	0.0115372	0.0409856	17.8952	16.8039	10.2146	6.47209	11.7525	6.08691	down
ENSCHIG00000026866	-2.9748	8.5e-07	1.32e-05	15.2995	15.9506	3.32159	3.02069	1.04799	1.62917	down
ENSCHIG00000009775	-3.58883	1.04e-10	4.26e-09	9.00132	12.5424	3.16634	0.849624	1.10308	0.700922	down
ENSCHIG00000016496	-2.21089	1.24e-06	1.82e-05	49.6397	81.8476	69.7125	14.5049	19.9275	20.4602	down
ENSCHIG00000016954	-2.78659	1.96e-08	4.54e-07	22.705	46.0654	37.9583	4.53421	8.67383	6.42361	down
ENSCHIG00000014500	-1.50316	0.00123865	0.00687553	11.9709	6.30201	4.26338	3.3809	3.32922	2.99847	down
ENSCHIG00000019503	-1.6689	9.33e-05	0.000783109	22.8708	14.275	14.4285	7.78339	7.47973	4.68282	down
ENSCHIG00000021456	-1.25128	0.0043802	0.018931	12.532	20.1326	18.7006	10.3121	9.32197	7.78763	down
ENSCHIG00000023440	-1.52766	0.00264348	0.0126151	9.56585	13.3499	5.40424	4.3198	5.4943	2.81147	down
ENSCHIG00000015610	-4.06463	3.6e-21	1.37e-18	104.272	82.6612	108.571	7.02273	9.45069	5.25419	down
ENSCHIG00000021351	-1.50325	0.00141958	0.00767493	48.4206	48.8447	22.8398	22.3633	16.2454	15.2239	down
ENSCHIG00000012554	-3.18774	1.02e-09	3.29e-08	190.965	234.954	89.5689	15.7433	30.4233	25.4808	down
ENSCHIG00000018545	-3.16553	4.63e-10	1.65e-08	22.2659	32.2135	13.5229	2.27127	3.55949	3.82971	down
ENSCHIG00000001631	-2.40576	1.28e-07	2.42e-06	104.376	183.712	198.773	37.9866	35.8378	42.1927	down
ENSCHIG00000018643	-4.52156	9.77e-17	1.66e-14	24.9014	23.768	8.83443	1.60112	1.00472	0.598317	down
ENSCHIG00000002570	-5.83146	1.19e-15	1.54e-13	14.2471	43.6018	20.6464	0.060067	1.2649	0.458214	down
ENSCHIG00000000365	-2.66404	2.55e-09	7.39e-08	16.7576	15.9822	10.4797	3.88697	2.33198	2.40231	down
ENSCHIG00000017499	-1.98303	7.3e-06	8.53e-05	9.50758	6.8147	7.61012	1.65072	3.27956	2.44177	down
ENSCHIG00000025419	-2.65631	4.54e-10	1.62e-08	49.9199	64.6706	51.285	11.1182	11.78	10.335	down
ENSCHIG00000011412	-1.80965	1.71e-05	0.000178293	20.5939	15.6014	15.2551	5.66368	4.79655	7.59668	down
ENSCHIG00000018565	-2.80718	3.9e-06	4.92e-05	144.471	145.926	23.8856	24.8618	19.1366	13.7449	down
ENSCHIG00000026048	-1.46151	0.00439669	0.0189778	16.5636	35.8984	17.6395	10.336	8.17765	14.51	down
ENSCHIG00000015331	-4.99536	0.00217433	0.0108068	124.277	175.599	51.9124	0	4.53599	9.30249	down
ENSCHIG00000022746	-3.43794	5.65e-09	1.5e-07	31.7526	49.8059	9.1912	3.07369	4.12887	3.6815	down
ENSCHIG00000023491	-2.11204	2.15e-06	2.94e-05	148.366	155.974	88.156	43.9752	36.4273	34.5227	down
ENSCHIG00000018739	-5.6262	0.005167	0.021625	57.7672	50.7419	17.9201	0.0470416	3.09883	0	down
ENSCHIG00000013923	-3.08288	1.47e-12	9.74e-11	137.244	139.807	130.748	27.5507	19.4191	13.6861	down
ENSCHIG00000019299	-1.78224	4.72e-05	0.00043456	7.01258	10.3945	12.7215	3.56711	3.65342	3.75235	down
ENSCHIG00000019574	-1.09495	0.00537144	0.0222886	75.8519	51.2483	71.9721	37.0224	38.7487	37.9725	down
ENSCHIG00000009100	-2.37156	0.00118375	0.00663585	4.69502	28.5825	2.69228	3.20424	4.30197	2.13052	down
ENSCHIG00000027199	-1.28685	0.0128891	0.0448173	96.7439	35.6727	169.662	46.2616	42.4804	57.7398	down
ENSCHIG00000027098	-2.25792	7.75e-07	1.21e-05	38.4803	40.7389	22.1969	7.62106	9.60169	9.42985	down
ENSCHIG00000020068	-1.4017	0.00531236	0.0220854	29.1925	42.7512	62.0174	14.0455	16.6991	31.8728	down
ENSCHIG00000021502	-1.6448	0.00498921	0.0210167	10.6079	6.23991	22.1578	1.72154	6.65363	6.32438	down
ENSCHIG00000022797	-5.20551	2.78e-18	6.31e-16	33.7025	67.8935	36.4737	0.485238	2.32894	1.95361	down
ENSCHIG00000018794	-1.29561	0.00798404	0.0304759	188.061	180.104	96.296	76.3687	110.396	50.9287	down
ENSCHIG00000007396	-3.29561	4.15e-08	8.77e-07	25.9512	8.48155	4.00047	1.98389	1.83635	0.896085	down
ENSCHIG00000025511	-1.39464	0.00228218	0.0112437	121.547	112.971	75.9166	42.1178	38.1306	66.7342	down
ENSCHIG00000025071	-3.87739	4.6e-16	6.38e-14	83.7687	109.461	65.8007	6.99204	10.0301	5.3736	down
ENSCHIG00000021324	-4.95843	2.07e-18	4.82e-16	41.4391	68.5614	46.6821	0.736322	2.31921	3.27655	down
ENSCHIG00000009619	-3.81281	5.14e-17	9.08e-15	9.12553	9.17717	6.38248	0.886403	0.489252	0.835836	down
ENSCHIG00000015741	-4.17767	3.17e-08	6.92e-07	26.4091	24.369	27.651	0.0610881	1.55028	3.61152	down
ENSCHIG00000016465	-2.04435	2.63e-05	0.000260509	20.4937	22.7077	9.39693	6.58051	4.4882	5.2133	down
ENSCHIG00000015600	-2.9595	2.87e-06	3.78e-05	51.254	27.4213	21.5677	0.99133	8.16289	6.2231	down
ENSCHIG00000020037	-1.20365	0.00907933	0.0337867	12.2216	16.1196	8.31734	6.50979	7.59583	6.16896	down
ENSCHIG00000022490	-2.217	0.00112582	0.00636209	77.3362	10.2592	44.9612	2.97795	20.2056	9.26894	down
ENSCHIG00000009471	-1.5616	0.000901431	0.00526585	15.6372	31.5918	31.9196	10.3822	11.7374	11.8722	down
ENSCHIG00000021253	-1.83909	2.13e-05	0.000216578	57.5193	63.6774	57.5756	18.4823	27.0474	16.8826	down
ENSCHIG00000014685	-3.70405	4.67e-16	6.44e-14	86.0154	111.682	72.7714	7.36173	10.3591	8.5088	down
ENSCHIG00000006364	-2.25257	5.36e-06	6.51e-05	56.1373	111.358	69.3894	19.1511	28.5427	16.2324	down
ENSCHIG00000021458	-8.48145	1.15e-25	9.58e-23	56.3561	117.705	16.7266	0.0771729	0.333358	0.294352	down
ENSCHIG00000027034	-2.20631	8.03e-06	9.26e-05	40.674	30.0248	15.3467	9.06916	5.00384	9.17657	down
ENSCHIG00000018623	-5.7751	0.000544969	0.0034808	21.4137	99.4913	20.8488	0	2.45779	0.970882	down
ENSCHIG00000022480	-1.69111	0.00105633	0.00601796	30.3685	58.6907	20.9909	17.212	13.1608	14.2645	down
ENSCHIG00000007887	-1.79719	0.000535441	0.00342784	19.7207	11.1408	8.19311	4.32823	7.06214	2.34294	down
ENSCHIG00000022625	-1.36223	0.0112723	0.040301	47.9077	64.7435	17.7172	26.5436	17.2454	21.9496	down
ENSCHIG00000011057	-1.53132	0.000202711	0.00150805	47.8359	30.8082	38.0064	21.1518	12.8606	15.6496	down
ENSCHIG00000014243	-1.75604	0.000982401	0.00565762	34.994	79.9654	44.1059	28.7917	10.9895	22.0108	down
ENSCHIG00000026133	-2.85754	1.35e-08	3.28e-07	49.8282	69.5238	30.0104	6.29537	9.79555	10.134	down
ENSCHIG00000012393	-1.37896	0.00134742	0.00736909	22.2408	14.7077	19.0951	6.95398	11.7418	7.50197	down
ENSCHIG00000021851	-1.65797	0.000348819	0.00238128	56.6244	64.5603	38.425	22.1568	14.9657	26.8248	down
ENSCHIG00000010244	-2.0424	7.91e-05	0.00067884	31.2257	26.3887	10.2337	8.09344	8.13369	4.53599	down
ENSCHIG00000014843	-1.25675	0.0144421	0.0491426	9.02568	19.0245	16.9398	4.97137	7.70877	11.1096	down
ENSCHIG00000010970	-1.19821	0.0130617	0.0452822	64.1529	103.734	182.235	62.1357	58.0273	69.3105	down
ENSCHIG00000025228	-1.88825	3.09e-05	0.000299647	29.9535	29.3413	17.8926	11.6422	6.74419	8.01361	down
ENSCHIG00000015065	-2.77125	1.2e-09	3.77e-08	42.7257	58.9866	84.8097	9.35055	12.3517	12.1802	down
ENSCHIG00000018864	-5.11107	1.53e-19	4e-17	28.1628	15.2521	8.11163	0.305365	0.879374	0.621184	down
ENSCHIG00000009203	-1.49084	0.000593758	0.00372884	94.6905	94.6668	61.835	37.9717	32.7467	41.4535	down
ENSCHIG00000025212	-1.28927	0.0130696	0.0452919	15.6608	10.6372	4.22356	5.48554	6.15937	3.87106	down
ENSCHIG00000018093	-3.50085	5.47e-13	3.97e-11	161.603	294.933	174.555	25.3244	18.3321	28.1285	down
ENSCHIG00000008023	-1.88169	9.98e-06	0.000112528	54.4657	60.6684	64.1771	16.2256	20.2328	23.9345	down
ENSCHIG00000015041	-2.82897	1.63e-07	3e-06	50.8819	110.743	116.048	10.5378	12.3396	26.2709	down
ENSCHIG00000004606	-6.41962	1.09e-34	9.56e-31	106.77	98.1919	58.0151	0.946399	1.58981	1.30352	down
ENSCHIG00000008391	-1.96802	0.000108037	0.000887954	50.5019	96.0838	48.079	15.1729	21.5595	27.1276	down
ENSCHIG00000017996	-2.35425	1.19e-05	0.000131652	9.87792	16.4192	5.84216	3.14865	3.43425	1.60628	down
ENSCHIG00000010591	-2.35883	5.17e-06	6.3e-05	78.4339	108.386	107.01	15.5235	15.2536	40.5399	down
ENSCHIG00000020656	-1.12887	0.0119362	0.0421576	9.46457	8.99715	6.14477	6.62241	4.03619	3.57747	down
ENSCHIG00000010312	-1.54331	0.00116873	0.00656231	104.693	86.7835	45.9297	26.9188	41.2163	33.0194	down
ENSCHIG00000026647	-2.03478	1.94e-05	0.000198633	9.84297	7.74306	3.80393	2.54833	2.172	1.81744	down
ENSCHIG00000021275	-1.59931	0.00025622	0.00184112	32.3953	29.8168	20.761	13.9287	8.60873	11.8616	down
ENSCHIG00000007030	-1.82844	0.00017504	0.00133688	19.4031	17.8443	9.14108	5.85967	3.56104	6.99	down
ENSCHIG00000010484	-4.30878	2.54e-20	8.71e-18	17.8955	20.5894	15.4166	0.776077	1.40503	1.21887	down
ENSCHIG00000017740	-4.80292	1.93e-13	1.53e-11	7.00029	14.4191	10.9307	0.0826384	0.490829	0.879929	down
ENSCHIG00000024296	-3.84554	2.62e-13	2.02e-11	34.9643	31.7675	12.5182	2.60214	1.44201	2.90569	down
ENSCHIG00000015806	-1.78536	0.00178912	0.00921701	66.6381	85.0444	40.8421	19.7227	9.66122	41.3937	down
ENSCHIG00000017965	-3.80793	3.3e-11	1.52e-09	18.1388	30.8859	7.53734	2.15968	1.1524	1.98667	down
ENSCHIG00000023210	-4.58982	1.18e-13	9.79e-12	12.5111	15.4645	5.82898	1.27335	0.28127	0.289753	down
ENSCHIG00000021484	-1.41104	0.00450251	0.0193629	9.44922	14.8157	5.90184	5.84078	4.73994	4.1359	down
ENSCHIG00000017408	-1.3039	0.002595	0.0124415	37.4632	20.5045	28.4427	10.3553	16.2098	15.5814	down
ENSCHIG00000016122	-1.25587	0.00255892	0.012309	32.5978	20.0918	32.7774	13.7358	17.6049	12.1006	down
ENSCHIG00000012441	-1.56892	0.000347654	0.00237611	25.5146	19.5839	16.3913	12.1171	7.12775	6.6695	down
ENSCHIG00000016396	-3.08402	1.15e-09	3.65e-08	21.2821	35.7909	20.8091	2.7105	3.35639	5.61718	down
ENSCHIG00000025584	-3.34539	4.96e-11	2.17e-09	14.4517	20.4562	7.47225	2.08089	1.80613	1.50208	down
ENSCHIG00000011608	-1.84662	0.000960118	0.00554573	111.02	216.992	71.0034	30.1539	47.5566	65.7807	down
ENSCHIG00000020810	-1.76911	0.000614229	0.003834	37.2325	34.9901	12.7836	14.4392	7.96758	9.36603	down
ENSCHIG00000022953	-2.90584	9.34e-10	3.05e-08	19.4846	13.6763	11.099	1.45714	3.12529	2.62452	down
ENSCHIG00000021005	-6.08625	2.4e-05	0.000240713	88.1376	146.844	43.46	0	3.24805	1.95024	down
ENSCHIG00000002879	-4.1275	1.41e-22	6.35e-20	78.1625	55.29	73.5177	5.80942	3.70714	5.03596	down
ENSCHIG00000022243	-1.34336	0.0129388	0.0449631	35.9619	31.9149	87.1635	12.2768	34.0781	26.8755	down
ENSCHIG00000022740	-1.50232	0.0146722	0.0497031	97.3444	157.912	134.146	38.3506	17.8513	116.433	down
ENSCHIG00000026021	-1.47562	0.00277668	0.0131432	35.9117	37.4222	15.771	17.7942	10.3177	12.7739	down
ENSCHIG00000000296	-2.88982	7.26e-11	3.08e-09	182.826	260.775	308.933	42.3857	36.9995	47.8266	down
ENSCHIG00000007929	-1.63657	0.00053996	0.00345172	10.1544	7.77951	4.15966	3.79996	2.39484	2.70901	down
ENSCHIG00000012826	-7.33978	1.28e-05	0.000139554	9.54065	42.5244	18.3886	0	0.538501	0.0297182	down
ENSCHIG00000002396	-5.0156	0.000976675	0.00563021	52.9467	106.191	85.0031	0	4.02056	5.3759	down
ENSCHIG00000018110	-2.91924	4.81e-06	5.9e-05	10.1134	20.8364	26.9604	0.873759	6.13325	2.47348	down
ENSCHIG00000017948	-3.11035	1.5e-09	4.63e-08	61.9418	55.8106	21.488	6.13434	8.57699	5.54152	down
ENSCHIG00000020942	-1.19048	0.00734561	0.0285246	39.2598	39.8248	26.0565	22.296	21.5002	14.3133	down
ENSCHIG00000027016	-3.16943	4.95e-07	8.16e-06	20.266	3.90118	3.08309	1.83072	0.82375	0.939979	down
ENSCHIG00000010873	-5.17149	4.45e-23	2.29e-20	59.8144	105.952	50.9253	2.19262	2.26487	3.2725	down
ENSCHIG00000007841	-1.35261	0.00670814	0.0265803	74.166	89.8464	42.5144	29.9781	48.1015	24.535	down
ENSCHIG00000023583	-3.18811	5.7e-12	3.21e-10	13.3436	11.6347	6.36171	1.4058	1.33032	1.56161	down
ENSCHIG00000018735	-2.4204	2.56e-06	3.42e-05	118.312	51.9243	44.9004	15.009	9.65835	23.7223	down
ENSCHIG00000014501	-3.09737	2.07e-08	4.76e-07	83.934	86.372	46.9134	6.12238	18.9532	6.61638	down
ENSCHIG00000018622	-2.06911	2.26e-06	3.07e-05	37.068	28.8988	30.4274	7.46472	7.84906	12.8311	down
ENSCHIG00000002641	-3.41931	5.53e-10	1.92e-08	61.29	90.1654	43.4404	3.37542	10.3443	9.30791	down
ENSCHIG00000011797	-5.85418	4.2e-05	0.000391993	50.5852	105.545	56.4192	0	3.03594	1.60842	down
ENSCHIG00000015229	-7.54424	4.44e-07	7.4e-06	16.4821	36.006	3.38562	0	0.271544	0.119886	down
ENSCHIG00000007516	-1.57472	0.000351077	0.00239483	11.1244	9.22956	5.81333	4.093	3.3586	3.52517	down
ENSCHIG00000020936	-2.06428	0.000268266	0.00191625	3.87186	4.29639	1.04181	1.01583	1.17155	0.634791	down
ENSCHIG00000026792	-3.2452	3.64e-08	7.81e-07	15.5603	34.6096	29.3232	1.25924	3.50268	5.78543	down
ENSCHIG00000022280	-1.84244	0.000415851	0.00276548	190.568	253.709	227.999	62.081	40.0663	132.405	down
ENSCHIG00000017693	-2.72499	1.72e-05	0.000179309	25.158	51.8462	47.3436	1.98564	14.8091	6.74524	down
ENSCHIG00000024872	-1.82847	0.000274438	0.00194881	16.8876	30.7744	15.7825	10.0282	5.01008	8.20116	down
ENSCHIG00000020357	-2.1685	5.62e-07	9.15e-06	36.8099	36.9019	46.1846	11.1191	14.0756	7.89306	down
ENSCHIG00000007845	-3.39678	3.4e-10	1.24e-08	44.0147	38.0007	13.0785	4.45805	4.57355	2.38054	down
ENSCHIG00000023877	-2.34064	1.75e-05	0.000182332	89.8035	138.519	38.6649	18.791	22.4286	26.8098	down
ENSCHIG00000002071	-4.17326	5.55e-15	6.48e-13	37.4734	37.7802	17.8547	1.39444	3.42241	1.65201	down
ENSCHIG00000000416	-2.51517	7.84e-07	1.22e-05	125.963	76.0746	41.3042	11.8588	20.0504	19.9887	down
ENSCHIG00000018602	-1.82683	0.000328159	0.00226678	142.002	120.602	148.847	23.3292	40.0694	77.5416	down
ENSCHIG00000018558	-4.90695	4.53e-22	1.93e-19	7.44494	7.93751	5.04468	0.154524	0.382822	0.312027	down
ENSCHIG00000026859	-2.12636	6.38e-05	0.000565069	16.0605	27.4279	11.0082	4.19509	4.11261	7.7451	down
ENSCHIG00000024961	-2.13733	1.22e-05	0.000134651	41.0944	61.147	27.6433	12.5209	10.4829	14.8906	down
ENSCHIG00000020153	-2.70818	9.91e-11	4.09e-09	42.0954	42.0605	46.0464	10.6607	7.49006	6.79737	down
ENSCHIG00000022389	-3.03733	3.36e-12	2.01e-10	16.249	16.5941	11.0672	2.47423	2.16519	2.09489	down
ENSCHIG00000020575	-1.10867	0.0138093	0.0473484	33.9907	46.8545	62.7974	36.251	25.5438	22.0365	down
ENSCHIG00000025802	-3.89833	2.44e-15	2.98e-13	36.3414	30.002	15.7619	1.85183	2.9793	2.01807	down
ENSCHIG00000014657	-4.44602	0.00977394	0.0358679	21.4416	22.643	8.51103	0	2.47717	0.506538	down
ENSCHIG00000009694	-2.51011	4.06e-06	5.1e-05	52.4954	34.8401	54.8269	5.36886	18.9193	5.79308	down
ENSCHIG00000022643	-1.29825	0.00585686	0.0238835	6.17893	9.87635	7.80525	3.0898	5.374	3.79616	down
ENSCHIG00000013571	-1.33117	0.00861479	0.0323679	33.3419	44.9602	18.4914	21.8998	11.0105	16.7981	down
ENSCHIG00000008585	-3.73007	1.19e-09	3.74e-08	12.9975	20.734	13.4121	0.338461	2.24177	1.87188	down
ENSCHIG00000012208	-4.85346	2.14e-17	4.06e-15	32.9887	48.9848	15.852	2.41353	0.983543	1.04215	down
ENSCHIG00000016485	-2.92957	1.91e-09	5.74e-08	14.587	15.4447	6.92397	2.10226	2.40965	1.63534	down
ENSCHIG00000000510	-1.85592	5.44e-05	0.000491296	12.2921	5.74952	6.1714	2.13531	3.40266	2.50791	down
ENSCHIG00000021509	-1.89603	1.59e-05	0.000168586	52.5964	39.2961	32.0111	13.6061	10.4535	17.0406	down
ENSCHIG00000016654	-2.39656	5.42e-06	6.57e-05	14.0215	17.8126	6.09355	2.23875	3.28886	3.63485	down
ENSCHIG00000000033	-1.57147	0.00735051	0.0285373	99.6811	114.794	49.5219	29.5857	67.6186	15.2252	down
ENSCHIG00000026774	-1.16901	0.00558383	0.0229791	15.5103	15.6995	14.1241	6.89483	9.1759	8.97522	down
ENSCHIG00000012339	-1.42123	0.00465095	0.0199002	107.302	204.133	110.869	88.9495	44.2032	72.0574	down
ENSCHIG00000021487	-2.55319	7.96e-06	9.2e-05	150.915	216.951	198.788	15.4047	73.5806	31.0731	down
ENSCHIG00000009772	-3.94936	0.00237397	0.0116044	12.5538	26.5673	5.03715	0.0660513	1.3077	2.30938	down
ENSCHIG00000011780	-1.71721	0.000945777	0.00547863	28.133	37.402	12.5196	10.7425	7.95058	11.833	down
ENSCHIG00000011775	-2.78568	1.33e-08	3.24e-07	28.3972	35.2873	26.0514	4.64028	3.4234	8.27994	down
ENSCHIG00000014161	-3.76717	3.69e-11	1.68e-09	191.694	42.1173	43.7436	8.31486	8.5772	7.10025	down
ENSCHIG00000005194	-2.81709	3.76e-05	0.000357557	16.0242	11.7609	8.65578	0.346971	4.57523	1.34083	down
ENSCHIG00000010871	-6.50523	2.63e-06	3.5e-05	39.3441	88.3103	26.4088	0	1.41677	0.764498	down
ENSCHIG00000025620	-1.82318	0.000343907	0.00235418	48.6809	67.258	28.6785	14.3669	13.9634	23.7728	down
ENSCHIG00000022500	-2.32932	6.26e-06	7.45e-05	17.9333	5.65794	5.73622	2.17349	2.90984	1.8596	down
ENSCHIG00000022905	-2.76132	9.74e-10	3.15e-08	36.7734	42.6811	31.3258	6.9686	4.99639	8.60568	down
ENSCHIG00000024916	-1.23193	0.0103736	0.0376734	61.4133	117.695	123.415	62.3311	62.8805	38.7543	down
ENSCHIG00000022965	-1.85279	0.00105883	0.00603026	24.3392	15.47	41.4375	4.3454	16.3032	6.15124	down
ENSCHIG00000000531	-1.25658	0.0077131	0.0296945	35.9111	28.6444	17.6178	18.2749	9.3069	15.4952	down
ENSCHIG00000012924	-2.35806	1.43e-06	2.05e-05	9.81456	11.4357	13.7823	1.51535	3.91937	2.97912	down
ENSCHIG00000026007	-2.30682	2.67e-05	0.000263672	23.1281	24.4188	10.8166	2.26313	5.85176	6.59559	down
ENSCHIG00000022421	-3.28684	8.58e-10	2.86e-08	12.035	11.2696	6.23196	0.572241	1.37854	1.79088	down
ENSCHIG00000008772	-3.46034	2.35e-10	8.9e-09	71.6972	96.6196	38.2695	5.53102	12.5094	5.87115	down
ENSCHIG00000010561	-1.64468	0.000734775	0.00444064	8.41118	9.02929	20.8998	6.3269	5.14245	3.64538	down
ENSCHIG00000017576	-1.2636	0.0138175	0.0473672	21.3067	17.4494	7.45324	11.1604	5.3068	7.8474	down
ENSCHIG00000017238	-1.87299	0.000202513	0.00150721	23.7332	45.3799	25.3062	12.569	7.15022	13.6438	down
ENSCHIG00000009404	-1.49748	0.00623143	0.0250835	14.5198	24.4321	6.6264	8.90548	6.50567	5.7722	down
ENSCHIG00000000114	-1.31322	0.00664987	0.0263912	4.42851	4.71564	2.01162	2.13917	1.94575	1.62225	down
ENSCHIG00000017380	-1.97922	9.5e-06	0.000107852	26.9415	21.2495	15.2228	5.29088	7.60533	6.95407	down
ENSCHIG00000009605	-2.49899	3.02e-08	6.68e-07	17.5487	22.1275	17.2815	4.085	3.21735	5.38891	down
ENSCHIG00000007157	-3.61755	7.45e-13	5.21e-11	13.3426	18.8864	8.64893	1.95468	1.3554	1.00061	down
ENSCHIG00000012868	-3.19814	8.09e-10	2.71e-08	5.85605	12.8643	5.9117	1.33394	1.31465	0.864446	down
ENSCHIG00000017986	-1.69556	0.000164573	0.00127025	125.848	76.5285	77.1182	27.9846	29.5179	47.3187	down
ENSCHIG00000026355	-1.23862	0.00572582	0.0234499	101.9	86.543	108.571	40.8511	74.0726	39.497	down
ENSCHIG00000024928	-1.26766	0.00226009	0.0111506	17.9219	18.6155	20.7366	12.3592	8.30201	9.11941	down
ENSCHIG00000016203	-3.21909	3.11e-08	6.82e-07	11.5506	25.9141	7.4414	1.50799	3.02433	1.78031	down
ENSCHIG00000010128	-1.54071	0.000156277	0.00121654	29.7687	19.069	23.1626	11.8321	9.97957	8.56482	down
ENSCHIG00000010158	-6.26319	8.15e-16	1.07e-13	29.9168	24.0052	2.09209	0.523612	0.339271	0.0748934	down
ENSCHIG00000014751	-3.122	1.42e-09	4.38e-08	37.6898	86.5745	97.1359	8.38001	9.91739	13.7922	down
ENSCHIG00000003072	-3.56725	7.2e-13	5.08e-11	7.15278	11.3607	13.2459	0.779137	1.6141	0.955215	down
ENSCHIG00000009342	-1.68258	0.000936545	0.0054365	33.1414	39.1633	22.778	10.8692	7.34389	19.1212	down
ENSCHIG00000020211	-2.13201	5.54e-06	6.7e-05	14.724	6.5173	5.77748	2.40173	2.72172	2.31844	down
ENSCHIG00000014924	-1.09641	0.0124926	0.043638	5.91674	6.97787	5.44722	4.82576	2.93732	3.13148	down
ENSCHIG00000023203	-8.37204	3.08e-26	2.83e-23	95.2594	82.3895	22.5421	0	0.30325	0.446279	down
ENSCHIG00000027105	-1.6116	0.000672513	0.00413001	6.63832	4.81183	5.80923	1.22787	2.70815	2.90723	down
ENSCHIG00000018301	-2.05472	0.0001002	0.000832143	18.5688	12.0702	4.43103	3.669	3.4669	3.32744	down
ENSCHIG00000012911	-1.66404	0.0038598	0.0170481	66.6082	154.923	48.3676	49.3834	20.3961	43.2892	down
ENSCHIG00000017385	-5.40466	5.82e-24	3.91e-21	51.4707	81.0581	48.5105	2.02234	2.56375	0.922277	down
ENSCHIG00000013658	-7.14904	3.7e-24	2.59e-21	46.7442	45.1465	20.2791	0	0.740954	0.251637	down
ENSCHIG00000026678	-2.35771	2.12e-08	4.86e-07	28.33	31.5342	27.4991	6.80265	6.9789	7.55231	down
ENSCHIG00000015752	-2.67719	3.5e-09	9.74e-08	24.7364	36.3404	37.8056	8.17968	6.58166	4.84296	down
ENSCHIG00000013116	-3.05596	7.9e-05	0.000678814	9.39364	25.1084	5.696	0.625307	5.11277	0.59626	down
ENSCHIG00000016021	-3.23587	1.84e-12	1.18e-10	13.139	10.4861	8.76157	1.14106	1.98229	1.11959	down
ENSCHIG00000011263	-4.60623	2.08e-16	3.28e-14	73.9134	110.817	85.0591	1.6049	5.34384	6.88655	down
ENSCHIG00000025991	-2.6051	1.17e-06	1.74e-05	119.798	238.527	101.642	36.3565	19.772	42.3993	down
ENSCHIG00000013530	-1.23805	0.00552077	0.0227947	7.16514	9.38673	10.2366	4.51386	6.03977	3.6697	down
ENSCHIG00000013841	-2.80012	7.18e-07	1.13e-05	7.08989	9.76102	2.20247	1.36263	1.10364	1.08616	down
ENSCHIG00000010423	-4.60378	1.02e-16	1.72e-14	6.11856	9.04242	4.38292	0.177513	0.543143	0.30092	down
ENSCHIG00000014324	-2.19893	5.56e-07	9.08e-06	17.1254	18.3859	15.7209	4.07794	3.8932	5.94548	down
ENSCHIG00000012785	-2.05556	0.000673737	0.00413607	173.334	171.922	103.525	23.842	18.8812	90.9378	down
ENSCHIG00000000334	-2.7568	2.05e-10	7.95e-09	114.368	119.582	182.423	23.5189	28.5427	23.9215	down
ENSCHIG00000015756	-1.25157	0.01141	0.0406107	20.6964	12.3385	10.6108	4.44273	10.9039	6.8497	down
ENSCHIG00000013272	-1.98337	3.05e-05	0.000297033	16.5424	13.893	7.36718	3.37631	3.79194	4.7219	down
ENSCHIG00000023298	-1.28344	0.00758609	0.0292829	13.7041	18.1958	8.16755	6.96569	6.48165	7.58724	down
ENSCHIG00000013218	-3.60559	3.07e-13	2.31e-11	13.1833	16.8622	13.4672	1.17816	2.32439	0.993802	down
ENSCHIG00000005567	-3.03119	1.5e-07	2.79e-06	29.1248	38.0147	29.9289	1.52185	8.21726	5.00399	down
ENSCHIG00000025885	-2.15611	0.000374418	0.0025333	12.0887	5.33536	1.4538	1.73509	1.56144	1.84853	down
ENSCHIG00000022720	-1.92994	3.55e-05	0.000340737	40.5903	39.4711	26.9307	9.10465	9.76243	16.0704	down
ENSCHIG00000000257	-1.2465	0.00932706	0.0345396	44.8699	47.125	23.0082	27.419	16.8956	17.4805	down
ENSCHIG00000026088	-1.86594	8.98e-05	0.000757978	57.8031	72.3897	65.1689	16.5304	17.2045	33.1242	down
ENSCHIG00000012398	-3.9703	5.53e-10	1.92e-08	63.8064	116.07	53.3162	1.35294	8.3678	9.14791	down
ENSCHIG00000014794	-2.24808	1.43e-06	2.05e-05	45.0792	51.8631	39.3601	11.9325	7.81746	16.3087	down
ENSCHIG00000019319	-2.82675	2.81e-07	4.92e-06	14.9163	14.8513	3.97221	2.35021	1.68523	2.0259	down
ENSCHIG00000022113	-1.47275	0.0013967	0.00758014	7.05897	11.286	8.86433	4.00341	5.10935	3.34894	down
ENSCHIG00000014340	-2.35463	1.38e-07	2.59e-06	29.3306	35.815	23.9445	7.34339	8.43634	6.25735	down
ENSCHIG00000006585	-3.11129	6.45e-14	5.79e-12	29.6534	22.7603	32.9814	4.25249	3.46864	4.40006	down
ENSCHIG00000007110	-2.28133	4.96e-05	0.00045393	4.13898	10.8065	3.55249	2.23971	1.59188	1.24218	down
ENSCHIG00000025647	-2.80315	2.22e-07	3.95e-06	12.9162	19.0576	11.0056	1.24454	2.52986	3.97903	down
ENSCHIG00000013911	-6.89331	1.6e-27	2.1e-24	118.676	119.564	138.931	0	1.58678	2.27681	down
ENSCHIG00000020583	-1.49049	0.00655248	0.0260639	27.6427	37.9612	25.0989	6.56838	10.5742	23.2553	down
ENSCHIG00000009698	-1.40083	0.00815939	0.0310032	26.6646	51.3142	46.8753	11.7098	16.7991	30.9709	down
ENSCHIG00000017279	-2.83004	3.3e-08	7.15e-07	49.0271	18.9774	19.9057	3.14821	4.82056	6.72082	down
ENSCHIG00000022711	-1.9434	0.00256955	0.0123499	11.4354	3.20568	26.666	2.034	6.6671	3.76494	down
ENSCHIG00000021764	-2.25147	1.99e-06	2.75e-05	109.233	126.308	70.1691	29.2038	19.4381	32.7511	down
ENSCHIG00000020965	-1.77832	1.93e-05	0.000197589	46.179	30.8206	41.3305	13.1743	16.8498	12.0711	down
ENSCHIG00000013151	-2.12778	0.00282182	0.0132993	1.73223	2.37651	20.5201	2.13829	2.37073	2.20208	down
ENSCHIG00000025819	-4.38096	6.95e-15	7.69e-13	4.46477	11.1436	4.7805	0.278515	0.505294	0.488663	down
ENSCHIG00000019833	-1.90435	0.000233521	0.00169966	99.7709	122.942	41.7725	29.0908	26.6106	34.5928	down
ENSCHIG00000000379	-1.4344	0.00624636	0.0251262	7.61736	16.3037	6.68152	4.00353	5.17395	5.52816	down
ENSCHIG00000012650	-3.30123	1.19e-05	0.000131032	118.93	31.6861	71.0431	0.806925	19.6688	5.49601	down
ENSCHIG00000008621	-4.36548	6.42e-12	3.53e-10	28.5623	33.1081	5.29654	1.66099	1.71572	0.826346	down
ENSCHIG00000009547	-3.97406	8.65e-14	7.45e-12	30.4227	20.6452	8.62661	1.92288	1.12337	1.68326	down
ENSCHIG00000018815	-1.65536	0.000215352	0.00158723	35.6993	19.6767	18.6796	8.38915	11.5817	8.59032	down
ENSCHIG00000022054	-1.91002	2.43e-05	0.000243672	27.6917	27.9322	50.5793	9.89171	13.8365	10.8882	down
ENSCHIG00000002669	-1.31425	0.00899289	0.0335081	87.9772	69.8081	32.5011	31.1617	23.2529	40.9367	down
ENSCHIG00000013713	-2.06316	3.07e-05	0.00029842	45.6264	42.4912	25.9281	11.3095	6.68272	16.1424	down
ENSCHIG00000022818	-3.41183	1.95e-08	4.53e-07	16.4946	18.1306	12.8922	0.499488	3.49191	1.52913	down
ENSCHIG00000016708	-2.14771	1.05e-05	0.000117602	21.6869	37.6243	24.1964	6.82158	6.68139	10.5386	down
ENSCHIG00000000198	-3.20366	2.52e-10	9.53e-09	8.17031	11.5182	4.98942	1.03333	1.4522	0.944836	down
ENSCHIG00000020958	-1.47201	0.00138903	0.00755182	61.835	95.4559	65.0881	29.1073	37.8206	34.8795	down
ENSCHIG00000004568	-3.99865	8.04e-14	7.07e-12	23.6266	29.3974	11.4933	1.0959	2.06153	1.95515	down
ENSCHIG00000010765	-1.43953	0.00190169	0.00970827	121.276	128.431	216.02	49.9757	83.7212	76.369	down
ENSCHIG00000024189	-2.67415	4.33e-07	7.21e-06	35.2006	60.1465	21.5419	7.87164	6.18227	9.68954	down
ENSCHIG00000007473	-2.19203	3.68e-05	0.000350529	30.0389	29.7855	9.14283	7.4387	5.96609	5.80726	down
ENSCHIG00000026686	-1.68435	0.00025687	0.00184503	27.2866	31.7179	20.2628	11.3539	7.43804	12.4171	down
ENSCHIG00000022063	-1.76463	0.00501531	0.0211114	53.0413	95.9982	82.4222	31.4642	6.08567	49.258	down
ENSCHIG00000000392	-3.78575	1.4e-09	4.33e-08	9.99074	12.4595	1.89629	0.914662	0.823123	0.55502	down
ENSCHIG00000002573	-2.22314	1.04e-05	0.000115918	28.4478	17.219	9.36727	5.16152	5.90398	3.46465	down
ENSCHIG00000013847	-3.08398	7.5e-09	1.93e-07	53.0198	62.5409	38.2404	3.3313	10.0146	9.27209	down
ENSCHIG00000022714	-2.8064	5.18e-08	1.08e-06	91.4812	88.7574	33.6655	12.8143	10.3787	15.396	down
ENSCHIG00000020293	-2.03077	0.000224614	0.00164485	25.0718	11.4285	9.18871	2.03407	6.28044	5.02653	down
ENSCHIG00000026498	-3.28934	1.34e-13	1.1e-11	32.5809	30.7128	40.5915	3.24242	4.45646	5.34038	down
ENSCHIG00000020094	-2.4477	9e-05	0.000759286	7.79336	5.70527	18.0787	0.601243	3.48991	2.75907	down
ENSCHIG00000009755	-1.85683	0.00147762	0.00790719	44.6944	16.7199	119.762	19.1261	18.4414	21.4944	down
ENSCHIG00000026099	-2.29618	0.000743105	0.00448478	117.382	51.779	60.4696	18.0889	2.40422	35.6913	down
ENSCHIG00000013287	-1.47744	0.00159917	0.00842202	7.19152	8.45354	4.35496	3.67567	2.84861	2.639	down
ENSCHIG00000015697	-1.26935	0.013572	0.0467087	9.46198	19.0785	8.08983	5.91788	7.49155	6.31798	down
ENSCHIG00000024312	-4.95206	0.00124948	0.00691781	19.5943	43.1723	22.1863	0	2.38017	1.09653	down
ENSCHIG00000003528	-1.972	0.000157271	0.00122198	52.0074	32.9494	38.1777	6.37011	21.4972	10.0224	down
ENSCHIG00000025966	-1.52841	0.00614962	0.0248629	15.3352	8.14483	4.06304	5.33795	4.54547	1.91559	down
ENSCHIG00000027053	-1.30377	0.00483126	0.0205094	11.5096	7.38482	5.62769	5.60841	3.68829	3.0339	down
ENSCHIG00000025593	-1.71427	0.000618985	0.00385681	8.17851	14.392	17.4393	6.99968	5.44247	3.07028	down
ENSCHIG00000014895	-1.65516	0.000303978	0.00212578	14.1824	18.5021	11.1639	6.06908	6.65539	4.98173	down
ENSCHIG00000026983	-2.10663	3.06e-05	0.000297436	90.1635	68.0951	37.0002	14.4131	15.0138	26.5142	down
ENSCHIG00000021566	-2.34641	0.00144739	0.00778198	13.9145	8.31375	11.2066	0.188036	5.39239	2.2313	down
ENSCHIG00000020963	-1.24111	0.0124781	0.0436047	69.1838	49.0564	28.6993	33.2164	15.4759	28.8133	down
ENSCHIG00000021114	-1.62997	0.0071885	0.0280828	5.51092	1.75515	7.82248	0.660729	2.66749	2.33598	down
ENSCHIG00000020396	-1.97026	1.04e-05	0.000115918	24.1769	31.6075	29.6496	7.90485	8.15988	11.2511	down
ENSCHIG00000010925	-3.18708	2.92e-09	8.33e-08	104.67	112.968	69.4218	6.06462	12.9113	20.1576	down
ENSCHIG00000015167	-4.17455	3.26e-13	2.43e-11	29.1874	30.4877	9.6279	2.61049	1.34449	0.995691	down
ENSCHIG00000025772	-2.3043	3.08e-06	4.01e-05	25.2022	36.9143	32.919	7.81507	11.7478	4.76931	down
ENSCHIG00000019145	-4.55456	7.87e-12	4.2e-10	36.8498	43.599	47.857	0.217506	3.83646	2.62709	down
ENSCHIG00000020458	-2.44754	7.39e-08	1.49e-06	26.6077	26.7367	21.202	6.75984	6.73048	3.70292	down
ENSCHIG00000022600	-5.36169	1.98e-23	1.2e-20	76.2084	41.4894	44.4189	2.37658	1.9011	0.587529	down
ENSCHIG00000013562	-2.739	3.96e-05	0.000372697	67.0498	52.9788	113.759	2.71225	29.2897	9.80055	down
ENSCHIG00000021926	-4.85004	1.34e-19	3.72e-17	24.2431	14.7554	8.48482	0.448194	0.911071	0.653631	down
ENSCHIG00000017757	-2.71649	1.71e-09	5.2e-08	146.199	92.0423	136.468	15.6121	28.5125	24.7385	down
ENSCHIG00000021466	-6.43469	6.5e-18	1.35e-15	14.0723	14.9665	3.12673	0.127353	0.334	0.0173482	down
ENSCHIG00000020522	-3.04689	2.23e-06	3.05e-05	21.7769	24.582	17.131	0.747094	6.58171	2.17466	down
ENSCHIG00000014308	-1.56667	0.0117874	0.0417079	22.3024	7.65582	13.8288	1.59833	10.821	4.86535	down
ENSCHIG00000008887	-2.71878	2.25e-06	3.06e-05	5.9772	9.45101	22.0125	3.53617	2.44399	1.12397	down
ENSCHIG00000021810	-2.35112	8.51e-05	0.000725702	47.8078	28.0972	6.92753	6.00115	6.00935	7.95931	down
ENSCHIG00000006042	-3.49372	8.46e-08	1.67e-06	107.302	109.695	60.6896	2.04079	19.8348	8.59481	down
ENSCHIG00000016402	-3.34577	1.48e-14	1.59e-12	108.243	69.0677	91.7105	12.567	7.82952	11.9832	down
ENSCHIG00000024176	-1.24961	0.00730916	0.0284154	12.719	14.4434	11.0124	6.32963	4.656	9.15546	down
ENSCHIG00000021944	-1.86507	1.39e-05	0.000149258	7.05751	6.05714	4.7428	2.02616	2.1743	1.89559	down
ENSCHIG00000010933	-2.30742	2.84e-06	3.75e-05	4.42878	6.31268	2.87652	1.36115	1.23514	0.946402	down
ENSCHIG00000021932	-2.03132	1.45e-05	0.000155976	14.9769	7.75019	6.35224	3.51754	2.89724	2.29294	down
ENSCHIG00000023769	-2.33463	1.7e-06	2.38e-05	27.4418	29.9509	15.5899	7.34575	6.96136	4.09788	down
ENSCHIG00000003444	-1.34452	0.00437738	0.018931	6.45855	9.12963	7.93792	2.6795	4.047	4.87778	down
ENSCHIG00000023647	-4.32135	1.24e-17	2.38e-15	64.6145	69.1407	32.2348	3.79322	3.98852	2.76035	down
ENSCHIG00000014573	-2.39508	9.35e-07	1.43e-05	9.16114	11.0635	7.87111	1.41515	3.09775	2.17	down
ENSCHIG00000010900	-4.30268	3.54e-17	6.44e-15	17.2914	26.6264	14.9417	1.0776	1.00855	1.71258	down
ENSCHIG00000011089	-5.79734	4.24e-05	0.000395272	25.4309	17.7803	5.62592	0	0.636897	0.428476	down
ENSCHIG00000015797	-1.42348	0.00652358	0.0259785	51.5803	80.579	71.7811	30.9341	15.833	49.3156	down
ENSCHIG00000008563	-1.83308	0.000342471	0.00234711	37.6428	47.0033	46.6024	12.2732	25.1616	8.59443	down
ENSCHIG00000006556	-2.1602	0.000162189	0.00125406	8.61711	13.5967	3.08029	2.8691	1.98613	2.54291	down
ENSCHIG00000022016	-1.49172	0.00257477	0.0123649	5.46059	9.36653	4.34432	2.80411	3.09436	2.89302	down
ENSCHIG00000012328	-3.0551	6.65e-07	1.06e-05	19.9012	10.6721	13.3264	0.518623	3.9794	1.79593	down
ENSCHIG00000025674	-2.83657	4.17e-10	1.5e-08	11.2695	17.053	14.7315	2.5891	2.30438	2.74013	down
ENSCHIG00000025369	-3.09752	7.44e-08	1.5e-06	15.666	7.70196	5.47447	0.555675	2.14866	1.3332	down
ENSCHIG00000015220	-1.87638	0.000476292	0.00309794	17.2475	17.6142	6.30994	5.58131	5.79673	2.90822	down
ENSCHIG00000016804	-2.07824	0.000645921	0.00400041	5.34667	8.18038	1.82717	1.2831	0.968713	2.447	down
ENSCHIG00000020782	-1.15735	0.00820079	0.0311095	24.246	24.0941	37.6275	13.9753	14.9396	18.4412	down
ENSCHIG00000000701	-1.79521	0.000464495	0.00303475	31.7568	45.1725	20.8103	11.1391	8.42042	16.4282	down
ENSCHIG00000015789	-1.93422	0.000791571	0.00470744	32.6747	40.4694	32.738	5.12692	22.0625	7.25907	down
ENSCHIG00000010664	-1.55561	0.00240965	0.0117409	17.4021	12.6722	6.69503	7.75837	4.6784	3.29399	down
ENSCHIG00000015327	-1.52441	0.00173978	0.00902393	5.04232	6.00131	8.20576	1.67246	2.82202	3.73061	down
ENSCHIG00000017153	-1.90796	0.0099529	0.0363948	108.29	118.051	254.393	6.57067	118.386	28.6892	down
ENSCHIG00000020837	-2.27285	6.55e-06	7.76e-05	7.81729	12.8492	15.511	2.1369	2.77467	4.41487	down
ENSCHIG00000023650	-1.18763	0.00470695	0.0200841	4.79077	4.42148	6.21145	2.6404	3.09814	2.60248	down
ENSCHIG00000012516	-3.73308	1.04e-11	5.4e-10	5.68069	9.59403	6.46256	0.347278	0.615045	1.09941	down
ENSCHIG00000010795	-3.08414	2.02e-08	4.64e-07	71.2485	96.4166	113.396	5.87749	22.81	12.2598	down
ENSCHIG00000009533	-1.82821	9.7e-05	0.000808106	6.14643	9.73244	7.28102	2.49651	3.4085	2.38054	down
ENSCHIG00000022316	-7.37602	5.09e-23	2.54e-20	36.3676	26.8663	17.6882	0	0.566218	0.0454514	down
ENSCHIG00000017776	-1.67612	0.00129992	0.00715184	17.7446	46.1532	26.2156	12.0474	10.7234	13.9245	down
ENSCHIG00000019152	-1.47174	0.00521738	0.0217721	10.8999	9.45515	7.17986	2.45962	7.0113	2.76796	down
ENSCHIG00000025133	-2.79188	1.69e-07	3.09e-06	174.833	126.664	73.0448	11.6269	23.2012	31.3323	down
ENSCHIG00000022196	-1.26915	0.00728621	0.0283506	29.7333	34.8524	17.4199	15.2826	15.1411	12.8347	down
ENSCHIG00000019362	-1.94466	0.000944754	0.00547507	8.64466	30.4221	12.2603	4.45553	5.07641	8.02939	down
ENSCHIG00000026177	-3.10941	1.29e-07	2.45e-06	16.1967	28.8236	13.1131	2.08333	1.42776	5.1192	down
ENSCHIG00000017651	-3.10897	1.57e-07	2.89e-06	5.8467	9.72219	2.21004	0.668847	1.19044	0.814938	down
ENSCHIG00000022727	-1.1746	0.006453	0.025756	14.5699	16.9754	20.8449	9.04852	9.2854	10.517	down
ENSCHIG00000024527	-1.38793	0.00370584	0.0165302	7.87366	11.3231	6.29254	3.55239	4.88249	3.9622	down
ENSCHIG00000020748	-2.55611	1.1e-05	0.000122539	22.8063	27.3157	53.5342	3.14593	12.8171	5.45417	down
ENSCHIG00000022334	-1.51265	0.00140613	0.00761401	6.93239	6.47463	9.06525	2.868	4.7619	2.06817	down
ENSCHIG00000011923	-3.63195	5.65e-10	1.95e-08	14.2658	33.2792	10.5013	1.38745	1.9264	2.79719	down
ENSCHIG00000016544	-2.20467	2.7e-06	3.58e-05	8.13621	6.95234	4.41801	1.36427	1.78022	2.10041	down
ENSCHIG00000015550	-1.71175	9.93e-05	0.000825855	31.874	42.1294	40.5411	15.7175	12.3886	15.9348	down
ENSCHIG00000017383	-1.42112	0.00116269	0.00653244	15.1485	19.3808	15.3295	8.43559	7.18001	7.92487	down
ENSCHIG00000014032	-1.73608	0.00513926	0.0215315	16.4578	22.7266	4.15274	8.57082	3.26224	5.25865	down
ENSCHIG00000022062	-1.96553	1.9e-05	0.000195442	5.83963	6.51406	3.85149	2.08868	1.51715	1.65972	down
ENSCHIG00000024551	-5.41166	6.6e-18	1.36e-15	41.3879	41.3805	8.25947	1.03675	0.870795	0.823827	down
ENSCHIG00000003148	-7.18708	1.61e-31	7.03e-28	15.092	14.9815	8.91905	0.11982	0.0776368	0.137105	down
ENSCHIG00000015903	-3.36298	2.34e-09	6.86e-08	2.88459	8.32654	11.2245	0.742158	0.834173	1.16984	down
ENSCHIG00000019252	-1.33803	0.00230847	0.0113382	83.4833	48.0691	51.3691	25.1287	34.1659	28.5805	down
ENSCHIG00000019078	-1.47541	0.00226231	0.0111584	33.1103	28.1204	18.0234	14.1689	14.3802	7.19323	down
ENSCHIG00000026845	-4.88664	3.52e-19	8.68e-17	17.4006	14.0756	5.83882	0.708043	0.407797	0.472607	down
ENSCHIG00000023664	-3.43977	1.61e-10	6.39e-09	15.0344	33.7751	26.4101	3.16496	1.68091	4.0569	down
ENSCHIG00000022666	-3.15326	3.18e-09	8.97e-08	32.1906	13.6697	16.6098	1.3981	4.12978	2.82314	down
ENSCHIG00000007385	-3.4217	1.7e-10	6.7e-09	32.9914	45.0214	21.5312	2.53576	5.92083	3.33288	down
ENSCHIG00000008591	-1.67949	0.00101367	0.00580712	14.6014	24.679	9.97763	6.88768	7.21535	5.8205	down
ENSCHIG00000011211	-1.26751	0.00461605	0.0197782	9.3781	8.30642	7.1137	3.44294	5.50737	3.79598	down
ENSCHIG00000013973	-2.2129	0.00011001	0.000902899	32.8485	13.8493	8.84947	5.0275	2.34543	7.09507	down
ENSCHIG00000012181	-5.18833	2.49e-18	5.72e-16	18.2713	21.5049	7.81766	0.246263	0.664853	0.733825	down
ENSCHIG00000018320	-1.50714	0.00188997	0.00965411	24.581	14.6263	13.3205	5.22735	10.8274	6.37366	down
ENSCHIG00000007606	-1.83219	0.000330113	0.00227758	23.7777	12.5227	12.9844	2.88013	7.69382	6.03472	down
ENSCHIG00000024024	-4.24412	2.83e-11	1.32e-09	8.30061	17.8637	7.70115	0.206918	0.918634	1.16191	down
ENSCHIG00000013798	-1.34869	0.00726061	0.0282747	13.9753	5.73982	5.02016	5.1025	2.76626	3.91996	down
ENSCHIG00000012912	-2.86828	1.72e-08	4.05e-07	7.6506	9.20303	16.4525	1.23501	2.64221	1.71091	down
ENSCHIG00000025848	-5.94358	4.4e-18	9.51e-16	34.186	18.4876	15.8982	0	0.685885	0.646006	down
ENSCHIG00000021289	-1.53993	0.00551696	0.0227843	49.0647	109.578	100.448	40.6595	17.7553	55.5079	down
ENSCHIG00000022036	-3.7418	9.55e-13	6.55e-11	4.73583	8.90246	4.98797	0.890676	0.446073	0.48004	down
ENSCHIG00000026958	-2.65146	1.09e-05	0.000120782	46.6704	59.557	32.7373	4.91611	4.53472	18.2627	down
ENSCHIG00000023548	-4.12132	3.1e-13	2.32e-11	49.5164	54.8458	20.4747	1.85357	4.54926	2.65119	down
ENSCHIG00000023007	-6.23352	1.42e-22	6.35e-20	41.2826	48.1307	32.8062	0.0788666	1.27753	0.676827	down
ENSCHIG00000020997	-1.28286	0.00803084	0.0306278	12.7661	7.2133	5.74684	4.75631	5.40288	2.80252	down
ENSCHIG00000022443	-2.12875	9.97e-06	0.000112456	14.7903	18.5733	9.26248	3.79076	4.16677	4.42152	down
ENSCHIG00000015515	-2.2348	2.27e-05	0.000228605	10.2146	18.683	6.7552	3.62835	3.14696	3.10565	down
ENSCHIG00000022576	-1.51929	0.0006896	0.00420247	7.27429	6.91046	4.51413	2.66361	2.66851	2.83059	down
ENSCHIG00000014114	-4.02578	1.37e-07	2.58e-06	24.5887	15.7022	20.7505	0.0401614	3.16605	1.26376	down
ENSCHIG00000014899	-1.68119	0.000337224	0.0023175	11.2128	6.51434	15.036	5.03559	2.73321	4.62569	down
ENSCHIG00000014724	-2.6382	3.31e-06	4.28e-05	14.0072	12.8324	4.0553	1.35759	2.01274	2.83041	down
ENSCHIG00000014631	-3.30051	2.04e-10	7.92e-09	28.7648	30.1628	14.1867	3.12288	2.02345	4.21857	down
ENSCHIG00000019428	-4.51648	0.00396319	0.017438	36.3372	17.6547	18.0441	3.87578	0.100855	0.044527	down
ENSCHIG00000017187	-1.3119	0.00796638	0.0304617	10.2131	18.9582	10.4566	6.78626	7.92595	5.87315	down
ENSCHIG00000014261	-3.93964	5.87e-14	5.46e-12	23.9135	22.8311	20.988	1.61701	0.848161	2.99568	down
ENSCHIG00000024047	-3.98834	3.36e-12	2.01e-10	43.2761	61.1966	25.3652	2.18946	5.81251	2.43572	down
ENSCHIG00000020325	-4.37761	5.43e-11	2.34e-09	9.09844	10.3885	4.03216	0.0807781	0.558289	0.770258	down
ENSCHIG00000019038	-2.26189	6.36e-05	0.000563801	5.52368	5.77746	9.22125	0.618701	1.79884	2.76828	down
ENSCHIG00000023507	-2.26397	1.09e-05	0.000120782	18.4589	29.1556	11.8104	6.55052	5.14941	4.36318	down
ENSCHIG00000021062	-5.02026	8.51e-14	7.37e-12	38.4552	105.469	29.7975	1.11358	4.40938	1.53378	down
ENSCHIG00000012032	-2.51198	7.92e-07	1.23e-05	10.9836	5.01155	4.09327	1.02794	1.38357	1.81832	down
ENSCHIG00000009787	-1.42839	0.00293657	0.0136998	22.6904	31.7403	19.2721	8.86999	13.4248	12.3666	down
ENSCHIG00000017854	-5.06616	0.000998266	0.00573577	14.5854	25.6685	5.42362	0	0.694873	1.04307	down
ENSCHIG00000023693	-3.61279	2.38e-09	6.95e-08	70.1558	40.6959	41.7847	1.36702	4.3152	9.22491	down
ENSCHIG00000021754	-3.12367	1.97e-06	2.72e-05	16.5474	49.0725	37.0206	1.23823	8.1902	5.53461	down
ENSCHIG00000024458	-3.19544	7.17e-13	5.08e-11	30.7599	21.2087	26.503	2.67159	4.20738	3.55586	down
ENSCHIG00000012347	-1.87871	0.000304707	0.00213002	52.8948	15.072	25.6658	12.6817	6.13091	11.5301	down
ENSCHIG00000019551	-3.32053	4.74e-07	7.86e-06	49.8665	37.1161	6.81161	5.8844	1.75299	4.25666	down
ENSCHIG00000023908	-1.71602	0.000641893	0.00397969	7.84572	6.00131	3.22278	2.79906	2.33361	1.38292	down
ENSCHIG00000021240	-3.13134	1.34e-08	3.26e-07	10.6163	6.53054	2.49428	0.91993	0.764182	1.07963	down
ENSCHIG00000016416	-3.02584	3.74e-06	4.76e-05	16.474	41.0626	11.5312	1.40455	3.44192	6.18139	down
ENSCHIG00000020696	-2.77099	1.96e-10	7.65e-09	35.5743	32.3878	36.5845	5.3223	6.17019	7.3887	down
ENSCHIG00000015367	-1.99631	0.00552824	0.0228202	106.123	43.4124	41.0953	3.02755	42.1761	11.1146	down
ENSCHIG00000021476	-1.50427	0.0014237	0.00769312	18.1539	17.6624	19.4838	4.96601	8.33627	10.6428	down
ENSCHIG00000026378	-1.29499	0.00437616	0.018931	47.5113	63.1582	45.3186	24.0148	29.5931	26.6924	down
ENSCHIG00000009794	-4.28697	2.8e-13	2.14e-11	48.0336	55.3642	18.0574	1.81368	4.19701	1.89414	down
ENSCHIG00000007924	-3.25055	7.37e-06	8.59e-05	116.476	119.166	46.5042	5.8887	28.8437	2.4065	down
ENSCHIG00000026663	-2.79781	8.47e-05	0.000722227	13.7602	17.1048	40.7259	0.642374	8.55567	3.16476	down
ENSCHIG00000015573	-1.498	0.00415655	0.0181518	10.1559	4.61938	7.40046	4.21084	1.31413	3.99682	down
ENSCHIG00000006568	-1.53814	0.00239859	0.0117034	14.095	11.7764	5.17793	4.00246	5.2895	4.05674	down
ENSCHIG00000017313	-2.67631	1.77e-06	2.48e-05	10.2578	9.23775	3.05518	2.24339	1.0301	1.22961	down
ENSCHIG00000003822	-2.5689	3.17e-08	6.92e-07	45.0481	26.064	34.0274	4.73905	8.58736	8.04212	down
ENSCHIG00000005996	-1.98763	1.12e-05	0.000123821	31.52	37.4966	44.7144	9.3749	12.5	13.6828	down
ENSCHIG00000014647	-4.58046	0.00769255	0.0296415	11.7036	59.8663	1.75438	0.572383	0.061812	3.54767	down
ENSCHIG00000015164	-1.67412	0.000586697	0.00369246	25.6478	20.949	17.1635	5.93572	6.34955	12.2811	down
ENSCHIG00000016933	-3.00331	3.06e-06	4e-05	11.4674	4.7666	4.04099	0.281685	1.93723	0.777525	down
ENSCHIG00000015821	-2.30062	4.74e-05	0.000435851	19.8096	74.3068	75.1646	15.824	15.2575	13.2028	down
ENSCHIG00000023209	-3.23188	3.05e-08	6.73e-07	20.6556	7.131	4.27247	1.2857	1.85951	0.941375	down
ENSCHIG00000018186	-2.81227	1.52e-06	2.15e-05	7.82354	31.8728	25.0813	5.64964	3.333	3.14254	down
ENSCHIG00000026382	-1.22451	0.0085081	0.032033	8.78315	10.7708	18.3842	6.41709	7.20705	6.4337	down
ENSCHIG00000007457	-3.68273	1.09e-10	4.45e-09	78.3236	105.526	48.2154	4.21158	5.87463	12.7171	down
ENSCHIG00000011630	-1.49641	0.00164346	0.00861376	6.51786	8.7284	6.99839	2.38179	4.26428	3.24734	down
ENSCHIG00000013044	-1.549	0.010764	0.0388438	6.56922	5.13874	8.72569	0.906233	5.53235	1.95753	down
ENSCHIG00000013621	-8.77914	5.33e-20	1.69e-17	10.1258	48.4716	40.6906	0	0.232036	0.0682953	down
ENSCHIG00000011674	-2.49363	0.00102967	0.00588914	13.594	80.7248	8.96608	7.44614	4.02056	13.7567	down
ENSCHIG00000020687	-3.65039	9.4e-11	3.9e-09	85.7578	105.299	95.4238	4.73528	6.04341	17.4455	down
ENSCHIG00000023834	-2.05436	0.000151283	0.0011844	2.61977	5.17702	9.27218	1.69994	1.25022	2.16595	down
ENSCHIG00000018855	-2.80281	1.14e-08	2.82e-07	9.18588	6.37464	8.44251	0.97106	2.19814	1.01499	down
ENSCHIG00000009333	-3.81368	1.92e-14	2.02e-12	21.8588	18.9818	15.923	1.59755	0.953401	2.44536	down
ENSCHIG00000011876	-2.00666	4.01e-05	0.000376598	7.32734	10.5265	6.0038	2.67854	3.05327	1.86491	down
ENSCHIG00000013007	-1.36554	0.00684026	0.0269998	8.40193	5.28761	4.43602	3.20745	1.48978	3.94639	down
ENSCHIG00000020888	-2.99767	5.87e-08	1.21e-06	55.5098	60.2756	19.4725	6.18264	5.85673	9.41203	down
ENSCHIG00000014834	-1.73694	0.000273695	0.00194433	27.9564	9.35899	16.1219	7.7588	5.76981	5.67062	down
ENSCHIG00000006787	-2.87493	6.81e-06	8.03e-05	57.8941	24.6366	54.125	1.67609	14.0276	6.19315	down
ENSCHIG00000026024	-3.57152	8.82e-09	2.21e-07	15.425	23.3104	9.31674	2.61007	2.20588	0.468909	down
ENSCHIG00000004873	-3.60493	1.37e-13	1.11e-11	444.02	461.797	262.577	50.31	39.7774	31.6964	down
ENSCHIG00000022264	-1.48478	0.000719021	0.00435899	29.0391	31.2586	41.02	13.39	14.668	16.7179	down
ENSCHIG00000027200	-1.76149	0.000394229	0.00264482	82.445	56.2521	82.665	20.0189	16.9095	42.1469	down
ENSCHIG00000013868	-1.59834	0.00075092	0.00452103	30.836	25.1738	16.647	8.25158	8.76363	12.6803	down
ENSCHIG00000011301	-2.27946	0.000114264	0.000932994	7.98799	6.78416	4.11254	0.612716	2.90789	1.26076	down
ENSCHIG00000025092	-2.68549	3.05e-05	0.000296817	13.9886	100.34	49.7381	10.8183	11.527	11.6913	down
ENSCHIG00000022750	-3.61083	2.03e-14	2.1e-12	36.6106	32.7222	23.5956	4.2825	2.69774	2.58626	down
ENSCHIG00000013612	-2.28455	0.000146541	0.0011514	21.1027	29.1113	7.26041	8.2142	4.40773	2.87034	down
ENSCHIG00000014644	-1.54779	0.00381147	0.0169323	50.2978	63.0907	21.749	23.4446	14.0178	21.9766	down
ENSCHIG00000013871	-1.50686	0.00262348	0.0125436	7.88134	14.0479	7.09864	4.66095	4.8458	3.69909	down
ENSCHIG00000014202	-3.01413	1.73e-11	8.43e-10	18.1467	19.5664	18.3317	2.52098	2.77104	3.34826	down
ENSCHIG00000025657	-2.09405	2e-06	2.75e-05	5.50032	5.12714	8.25936	1.85348	1.96616	1.62662	down
ENSCHIG00000009828	-3.24659	6.1e-09	1.61e-07	36.7161	40.03	13.7594	2.99623	3.39348	5.64442	down
ENSCHIG00000022597	-3.71227	3.56e-11	1.63e-09	24.4686	19.4378	7.53966	2.38879	1.5908	0.987058	down
ENSCHIG00000006773	-2.30775	7.36e-05	0.000640256	8.71938	16.0626	4.8485	3.67761	1.44944	2.76446	down
ENSCHIG00000014578	-5.15836	0.00106037	0.00603705	6.05347	15.8854	3.65537	0	0.699365	0.231575	down
ENSCHIG00000012304	-1.25215	0.0113903	0.0405655	8.1395	10.2732	4.6072	4.69257	4.15329	3.52893	down
ENSCHIG00000027237	-3.223	6.89e-06	8.1e-05	6.03864	21.8557	20.0187	0.437313	1.67436	4.35953	down
ENSCHIG00000019642	-3.21678	8.11e-09	2.06e-07	102.762	68.874	51.0377	4.23857	8.96379	15.8299	down
ENSCHIG00000018944	-2.65856	3.11e-06	4.04e-05	11.961	15.3531	6.36706	1.68678	3.76875	1.33111	down
ENSCHIG00000017563	-1.21761	0.0123561	0.0432561	13.4567	13.3709	9.14647	4.55415	5.7716	8.90053	down
ENSCHIG00000005920	-5.51539	1.14e-16	1.88e-14	33.0234	63.843	22.5935	0.278916	1.20481	1.86172	down
ENSCHIG00000019440	-2.01629	0.000840264	0.00494656	15.7169	9.6418	2.67974	4.23987	2.56187	1.87707	down
ENSCHIG00000001242	-5.25828	0.00084481	0.00497164	47.9454	27.1851	86.7752	0	4.40617	0.555802	down
ENSCHIG00000015481	-1.59975	0.00184782	0.00945537	10.9893	5.29917	3.23634	2.88257	2.73377	2.2377	down
ENSCHIG00000018432	-1.96058	5.16e-05	0.000469093	15.7983	10.4582	11.277	2.71102	5.85528	3.16673	down
ENSCHIG00000020333	-4.55158	1.52e-11	7.55e-10	242.445	63.0528	36.6794	2.97846	9.64935	4.49683	down
ENSCHIG00000021795	-2.50251	2.15e-05	0.000217878	20.85	32.9983	9.05379	7.42113	4.34353	2.86297	down
ENSCHIG00000010246	-1.29971	0.0105579	0.0382392	6.40936	6.87408	3.4643	3.39329	3.49355	1.76034	down
ENSCHIG00000015295	-3.31668	1.93e-11	9.29e-10	33.2085	32.4181	34.3308	2.28682	4.5863	5.45148	down
ENSCHIG00000002492	-3.88179	1.63e-09	4.98e-08	110.578	111.444	37.7558	2.10311	8.17617	11.6314	down
ENSCHIG00000027166	-1.15153	0.00707022	0.0277012	11.4692	7.4064	8.45629	4.87898	5.42564	4.73541	down
ENSCHIG00000010903	-1.59845	0.00390211	0.0171952	50.8747	14.53	36.6965	7.03218	12.4834	19.841	down
ENSCHIG00000012351	-2.13133	3.93e-05	0.000371033	64.3812	145.718	77.5077	28.1017	28.2646	28.898	down
ENSCHIG00000006533	-3.66495	1.32e-11	6.69e-10	157.887	221.318	150.793	8.30895	24.5573	19.5989	down
ENSCHIG00000001515	-1.47262	0.00337086	0.0153213	67.4373	64.3685	37.7937	20.5759	19.2071	36.4135	down
ENSCHIG00000011512	-1.54307	0.00822597	0.0311817	17.1948	10.5928	3.0395	3.67137	4.73103	4.61874	down
ENSCHIG00000017675	-2.8661	0.000238857	0.00173273	19.1321	16.5068	42.2505	0.259912	9.33264	3.09799	down
ENSCHIG00000019947	-3.36776	6.34e-08	1.3e-06	90.1828	97.8789	63.5403	2.31342	10.9016	16.8455	down
ENSCHIG00000009023	-2.08739	0.00283426	0.0133399	55.6721	25.654	22.619	3.67972	22.6198	2.87901	down
ENSCHIG00000021576	-2.69932	2.37e-06	3.2e-05	45.3296	32.5468	30.7741	6.09115	2.32755	12.0632	down
ENSCHIG00000024257	-1.84879	0.00315427	0.014495	4.94088	17.112	4.23824	4.0365	3.67701	2.14706	down
ENSCHIG00000021673	-4.34941	4.2e-13	3.09e-11	17.0114	18.6331	14.9165	0.243333	1.62046	1.19882	down
ENSCHIG00000012718	-2.46472	3.91e-05	0.000369989	18.2945	11.868	7.2935	1.53245	5.28847	1.46126	down
ENSCHIG00000011198	-3.47708	2.65e-09	7.61e-08	11.1111	18.4716	9.78218	0.573271	2.03932	1.86501	down
ENSCHIG00000018560	-3.75976	1.52e-08	3.65e-07	13.1109	20.3649	5.29014	0.364106	1.35833	1.92534	down
ENSCHIG00000015632	-2.52978	9.72e-07	1.47e-05	7.381	8.18302	5.32089	1.13481	1.04167	2.34455	down
ENSCHIG00000009766	-1.21923	0.0110808	0.0397463	14.8344	24.5046	17.442	10.1569	8.70628	12.2275	down
ENSCHIG00000003830	-2.75132	1.41e-09	4.38e-08	27.6613	24.9351	26.7487	5.53783	5.83083	3.30037	down
ENSCHIG00000023468	-2.64933	3.74e-06	4.76e-05	31.7556	39.5312	32.502	2.23384	8.74472	9.49659	down
ENSCHIG00000018922	-1.77456	0.000571185	0.00360781	68.9117	29.972	116.837	30.2038	23.1406	22.1843	down
ENSCHIG00000020875	-2.53184	4.56e-05	0.000420546	15.5511	17.1086	19.8062	1.65778	7.87708	1.62594	down
ENSCHIG00000023141	-2.82825	2.87e-09	8.21e-08	8.89763	3.2715	6.18421	0.928676	1.08646	1.06264	down
ENSCHIG00000019464	-5.62824	6.5e-20	2.03e-17	31.6496	66.1657	44.3509	0.463037	2.00015	1.2142	down
ENSCHIG00000017668	-3.32582	3.1e-08	6.79e-07	11.5443	20.6221	9.09947	0.984388	1.14179	3.12887	down
ENSCHIG00000026885	-1.22455	0.01157	0.0410713	6.91829	10.7318	6.18563	5.00185	3.56208	4.53747	down
ENSCHIG00000016300	-4.32477	6.33e-09	1.66e-07	9.43792	39.754	48.6766	0.407957	1.40978	4.27908	down
ENSCHIG00000011939	-2.01747	0.000116384	0.000945665	169.384	88.5273	90.4759	34.7664	17.3554	52.2291	down
ENSCHIG00000023971	-1.43496	0.0134597	0.0464229	15.1562	14.764	4.70589	3.21487	4.96542	7.84207	down
ENSCHIG00000022161	-2.37499	0.000619972	0.00386158	4.65289	9.05593	8.05996	0.228149	2.66538	2.33373	down
ENSCHIG00000013208	-1.31554	0.00722454	0.0281859	53.979	49.0675	63.2146	16.7831	40.1459	24.7796	down
ENSCHIG00000014743	-2.82567	8.27e-10	2.77e-08	34.12	36.1362	26.3531	6.4314	6.1006	4.64092	down
ENSCHIG00000019015	-3.61501	1.55e-13	1.25e-11	8.7321	8.29725	4.63719	0.739948	0.739143	0.740854	down
ENSCHIG00000021848	-2.6832	1.23e-07	2.35e-06	14.3094	11.2485	5.86129	2.25001	2.39904	1.46654	down
ENSCHIG00000022286	-2.78421	2.08e-05	0.000211753	41.9935	26.3267	61.4343	1.24715	9.67251	11.3516	down
ENSCHIG00000009116	-5.38842	3.89e-11	1.74e-09	775.443	250.926	29.5614	6.54671	5.30237	17.9475	down
ENSCHIG00000020149	-3.5884	1.18e-07	2.27e-06	19.86	26.4589	6.49177	0.513658	1.96667	3.07236	down
ENSCHIG00000025130	-1.72233	0.000269063	0.00192	8.81853	6.56143	5.97617	2.30556	1.94955	3.69176	down
ENSCHIG00000024824	-2.7348	1.82e-06	2.55e-05	21.9075	11.5433	9.63401	2.48722	4.38018	1.02165	down
ENSCHIG00000008944	-1.76006	0.00462337	0.0198047	15.3858	6.00189	2.63269	2.52409	4.39725	1.61213	down
ENSCHIG00000008069	-2.53129	1.35e-06	1.96e-05	3.88715	5.2097	5.93134	1.02473	0.560885	1.65978	down
ENSCHIG00000017526	-2.01341	0.00024706	0.00178202	15.4453	15.471	13.3166	3.38162	2.18161	7.99853	down
ENSCHIG00000013420	-1.34911	0.00404095	0.0177178	12.7424	8.77545	7.04652	6.40593	3.61075	3.93319	down
ENSCHIG00000013645	-4.78698	6.78e-20	2.08e-17	16.3155	22.3951	20.2373	0.540853	0.955751	1.17211	down
ENSCHIG00000011262	-2.94865	3.68e-08	7.9e-07	26.5984	22.3827	8.74467	2.61062	3.43945	3.28594	down
ENSCHIG00000024238	-3.25217	3.34e-09	9.38e-08	10.8813	18.2791	8.39544	1.09564	1.5899	2.35067	down
ENSCHIG00000020498	-1.94627	0.00385019	0.0170308	18.3689	33.4954	63.6495	3.00553	22.7198	10.8023	down
ENSCHIG00000009592	-3.65702	1.71e-11	8.38e-10	46.7907	66.0326	59.8229	2.70991	8.77933	5.59872	down
ENSCHIG00000026448	-1.71364	0.00818394	0.0310627	6.43411	8.27329	1.1455	2.36737	2.55654	1.35771	down
ENSCHIG00000000362	-3.80934	6.44e-14	5.79e-12	33.6004	52.2839	28.1774	3.8209	3.47471	3.16402	down
ENSCHIG00000010509	-4.15144	2.18e-11	1.04e-09	10.8325	10.5782	23.8311	0.37535	1.98618	0.715829	down
ENSCHIG00000014429	-1.64115	0.000832797	0.00491252	7.38358	7.05469	3.60638	3.0248	2.33024	1.96573	down
ENSCHIG00000015568	-3.29244	2.82e-11	1.32e-09	20.4768	32.5793	32.3368	3.06119	4.71076	3.21089	down
ENSCHIG00000022487	-2.42411	1.14e-05	0.00012614	37.0082	15.2505	15.729	3.87334	2.96847	8.28041	down
ENSCHIG00000015995	-1.2145	0.00868642	0.0326014	2.66338	2.94059	3.42531	1.4195	2.14833	1.26464	down
ENSCHIG00000027177	-6.84532	2.44e-24	1.78e-21	7.62265	10.4793	10.5581	0	0.177398	0.134264	down
ENSCHIG00000009862	-1.98852	1.61e-05	0.000170339	10.3692	9.74587	9.22893	2.18907	3.64182	3.30032	down
ENSCHIG00000010022	-4.59611	3.04e-12	1.84e-10	38.9282	135.001	66.162	3.41714	7.84166	1.83286	down
ENSCHIG00000010662	-2.79543	6.95e-08	1.41e-06	6.61262	4.19533	7.90996	0.909561	1.7462	0.610329	down
ENSCHIG00000018497	-4.2222	6.3e-15	7.11e-13	63.5733	46.8674	80.8694	2.23384	3.10158	6.99882	down
ENSCHIG00000020758	-4.04544	6.16e-09	1.62e-07	14.4635	31.7489	25.6418	0.317405	3.83899	1.33171	down
ENSCHIG00000013259	-2.69292	2.09e-07	3.74e-06	24.6204	26.065	10.7344	4.31939	3.27778	4.4527	down
ENSCHIG00000013249	-2.80131	1.3e-05	0.000141245	42.4693	17.7299	15.9751	3.27335	1.25195	8.51854	down
ENSCHIG00000015277	-3.03508	9.72e-07	1.47e-05	19.233	13.8177	22.8095	0.596767	4.67227	2.89265	down
ENSCHIG00000009020	-2.4062	0.000290731	0.00204788	16.332	18.3602	35.9243	1.82321	11.7404	2.57558	down
ENSCHIG00000021339	-2.51086	6.14e-05	0.000547394	9.19516	8.13639	2.69476	0.620279	1.23502	2.49525	down
ENSCHIG00000000855	-1.60549	0.00082819	0.00489029	11.2083	9.43073	6.82714	2.96989	3.17513	5.01253	down
ENSCHIG00000018840	-2.71446	3.69e-08	7.9e-07	4.82626	2.9391	6.78969	0.650804	1.19047	0.823209	down
ENSCHIG00000019858	-2.9097	4.07e-07	6.86e-06	3.75102	6.0384	5.71864	0.408591	0.646101	1.5167	down
ENSCHIG00000013356	-1.76057	0.00014064	0.00110802	7.66009	7.74485	9.25548	2.15931	3.70849	3.10091	down
ENSCHIG00000014661	-2.85213	6.49e-08	1.32e-06	10.5039	5.20668	3.06825	1.16219	0.885921	1.1245	down
ENSCHIG00000021024	-3.44124	1.37e-07	2.57e-06	12.0097	18.9595	37.1302	4.23237	0.52235	3.11331	down
ENSCHIG00000002139	-1.55595	0.0032462	0.0148473	59.0161	81.7901	64.8411	25.0252	16.3637	46.6309	down
ENSCHIG00000013733	-2.663	1.79e-08	4.18e-07	13.4451	5.74954	10.2659	2.18286	2.06626	1.36194	down
ENSCHIG00000011578	-2.30263	5.98e-06	7.16e-05	16.7628	17.0083	8.43145	3.47029	2.69643	4.60044	down
ENSCHIG00000016806	-2.27482	9.14e-05	0.000768215	9.73152	6.94483	13.0427	0.751909	3.02935	3.55733	down
ENSCHIG00000019632	-4.94284	1.83e-14	1.94e-12	32.5114	29.5381	5.86001	0.764753	0.952916	1.0658	down
ENSCHIG00000008291	-1.83973	0.000208398	0.00154313	3.22095	5.06135	2.87141	1.72445	1.12784	1.16957	down
ENSCHIG00000022235	-1.96587	0.00177017	0.00913342	12.6888	7.16394	10.6045	0.833001	6.16366	2.29466	down
ENSCHIG00000025659	-1.50322	0.0109086	0.0392494	12.6601	32.5843	10.2698	8.25861	11.6297	5.98498	down
ENSCHIG00000016716	-5.11571	2.62e-12	1.61e-10	20.1233	3.89859	2.4409	0.106182	0.389867	0.384749	down
ENSCHIG00000024982	-2.1575	0.000362571	0.00246649	4.43583	6.50126	1.51515	1.81914	0.740245	1.10614	down
ENSCHIG00000009849	-1.3331	0.00732986	0.0284821	33.8938	32.4021	60.6364	13.1194	23.7702	24.3249	down
ENSCHIG00000015634	-1.32832	0.0135469	0.0466684	8.84266	6.68498	2.70704	4.19976	2.46336	2.48005	down
ENSCHIG00000021941	-2.48742	6.22e-06	7.41e-05	2.54225	2.27336	0.913643	0.270538	0.491069	0.510453	down
ENSCHIG00000010853	-8.83166	2.58e-06	3.44e-05	90.6289	11.6928	5.56775	0	0.274635	0	down
ENSCHIG00000002665	-5.7998	2.6e-20	8.75e-18	135.63	39.7331	47.8517	1.46937	0.793391	2.45195	down
ENSCHIG00000023013	-8.5097	1.42e-19	3.75e-17	169.867	230.912	80.7323	0	0	1.61667	down
ENSCHIG00000019410	-3.25488	6.1e-10	2.09e-08	4.45571	7.11944	5.18269	0.436287	0.837598	0.939898	down
ENSCHIG00000025387	-1.55587	0.0074255	0.0287533	3.86179	11.0091	4.17464	3.30516	3.39454	1.89539	down
ENSCHIG00000022009	-2.09829	9.23e-05	0.00077472	6.32328	6.56572	3.9363	0.898979	2.48528	1.50871	down
ENSCHIG00000016966	-1.53647	0.00620334	0.025028	25.0544	24.7721	19.1812	4.00059	16.1578	9.15541	down
ENSCHIG00000016218	-1.72003	0.000455335	0.00298382	8.45867	5.30192	4.75484	2.63068	2.92897	1.36119	down
ENSCHIG00000022403	-4.4091	5.17e-10	1.82e-08	5.76006	8.41774	1.57194	0.177651	0.639488	0.141166	down
ENSCHIG00000006704	-5.1496	3.07e-13	2.31e-11	16.2699	9.1955	3.05404	0.199282	0.107603	0.665087	down
ENSCHIG00000010863	-2.89646	5.65e-05	0.000507849	9.23882	4.27855	2.15574	2.01409	0.435005	0.199166	down
ENSCHIG00000023783	-1.91034	5.08e-05	0.000462683	10.6141	8.82032	6.24183	2.65538	2.35442	3.46488	down
ENSCHIG00000000340	-1.23584	0.0101037	0.0368691	23.4207	22.1694	26.7755	9.36018	10.1081	18.2718	down
ENSCHIG00000016190	-4.67699	1.31e-13	1.08e-11	23.2591	26.3911	8.19339	0.37159	1.26117	1.21484	down
ENSCHIG00000022771	-4.55648	6.19e-15	7.06e-13	26.1271	29.1686	10.0017	0.781439	1.23336	1.49028	down
ENSCHIG00000019495	-1.96695	6.54e-05	0.000577269	3.99773	5.86736	4.28043	1.5452	1.97515	1.08251	down
ENSCHIG00000010648	-2.02244	0.000548039	0.0034957	8.25457	12.3112	4.96706	4.91088	1.73675	1.61569	down
ENSCHIG00000000452	-1.95079	0.000146278	0.00114984	2.97947	3.54632	1.74208	0.660771	0.944726	1.09154	down
ENSCHIG00000012673	-1.56754	0.00136558	0.00744976	21.0904	32.4301	25.7908	15.8654	9.95159	8.5154	down
ENSCHIG00000024519	-2.28982	0.000347966	0.00237731	8.5772	12.9474	2.69815	3.34895	0.983702	2.19705	down
ENSCHIG00000001867	-1.80054	0.000194391	0.00145668	21.4743	15.7992	10.1763	5.60988	6.6351	4.63605	down
ENSCHIG00000019471	-2.69517	2.46e-08	5.57e-07	6.18111	5.54225	6.49715	0.866336	0.915655	1.66976	down
ENSCHIG00000016926	-2.15567	5.5e-06	6.66e-05	7.45924	11.0095	9.73625	2.78916	2.17536	3.04376	down
ENSCHIG00000016909	-5.27108	1.37e-19	3.72e-17	5.19081	5.70444	2.29797	0.109845	0.171343	0.151294	down
ENSCHIG00000009351	-3.86699	2.42e-10	9.15e-09	37.1722	16.4938	17.1286	0.779125	3.7161	1.30013	down
ENSCHIG00000019662	-3.71112	2.55e-06	3.42e-05	33.7852	37.4117	16.5266	0.0852964	5.61883	2.60269	down
ENSCHIG00000026862	-3.0102	4.1e-06	5.15e-05	73.0332	31.0134	8.10588	5.6626	7.29104	3.94583	down
ENSCHIG00000007153	-2.844	2.84e-06	3.75e-05	42.0569	26.4889	6.62221	4.31031	4.32808	4.32641	down
ENSCHIG00000023284	-4.93566	9.81e-21	3.57e-18	4.56521	6.64915	7.93479	0.318233	0.286384	0.185442	down
ENSCHIG00000009697	-2.2024	5.38e-05	0.00048659	2.99464	4.83413	9.05356	1.29059	1.13853	2.09728	down
ENSCHIG00000005202	-3.22431	9.6e-07	1.46e-05	53.7552	28.6665	57.3892	1.06993	5.34384	11.2225	down
ENSCHIG00000015264	-1.83027	0.0103735	0.0376734	14.1639	7.65501	12.3546	0.570015	8.53579	2.28285	down
ENSCHIG00000006821	-1.67136	0.00686772	0.0270655	4.87899	6.09569	18.9641	1.72552	4.2858	5.26515	down
ENSCHIG00000012803	-2.15719	8.27e-05	0.000707651	14.7993	20.1672	30.1586	4.72298	3.47753	9.82601	down
ENSCHIG00000019385	-2.71502	3.17e-05	0.000307447	4.78483	6.37642	4.61035	0.233057	1.97749	0.77781	down
ENSCHIG00000013652	-1.95273	0.000443376	0.00292077	31.0848	35.1654	25.324	7.25572	5.1101	17.1463	down
ENSCHIG00000015125	-3.65123	1.18e-09	3.72e-08	20.2795	21.0103	11.6171	0.784176	3.27443	1.1964	down
ENSCHIG00000024135	-3.91068	5.24e-10	1.84e-08	97.3666	46.7468	36.8606	3.91152	1.46924	9.08131	down
ENSCHIG00000026337	-4.73939	8.71e-13	6.02e-11	7.50643	11.2258	10.5795	0.22346	1.02559	0.133175	down
ENSCHIG00000006075	-1.96355	0.000358741	0.0024433	1.59643	3.62264	3.97285	1.56914	0.726225	0.743037	down
ENSCHIG00000023502	-1.13699	0.0140441	0.0479935	8.80351	3.96495	5.09864	3.81296	2.90947	3.11332	down
ENSCHIG00000015153	-3.43548	4.51e-10	1.61e-08	7.35079	8.22852	3.43286	1.09664	0.68563	0.476986	down
ENSCHIG00000019631	-1.69881	0.00133377	0.00730587	26.7047	33.317	12.6065	8.23864	9.94928	10.3056	down
ENSCHIG00000014464	-3.51158	1.06e-09	3.39e-08	13.6972	10.3523	31.8461	1.02172	2.78745	2.05108	down
ENSCHIG00000014445	-5.79817	4.48e-16	6.27e-14	5.30142	12.5582	7.38305	0.147155	0.42377	0.0233866	down
ENSCHIG00000006456	-7.57889	2.07e-23	1.21e-20	133.798	197.026	162.25	0	0.997279	2.20147	down
ENSCHIG00000013039	-1.43427	0.00246402	0.0119478	54.577	32.7517	25.719	16.5025	16.0088	18.6697	down
ENSCHIG00000012392	-2.00482	0.000405867	0.00271043	12.5019	27.7208	13.1155	6.79157	3.18279	7.39252	down
ENSCHIG00000023393	-1.99496	0.000527984	0.00338754	4.74644	10.4101	3.12744	2.47756	1.75958	1.83038	down
ENSCHIG00000000126	-3.3647	1.63e-05	0.000172294	11.167	14.5295	11.4664	0.0382295	2.80733	1.60396	down
ENSCHIG00000023078	-1.91712	0.000211893	0.00156768	35.751	14.5443	16.2923	4.75968	7.09809	9.1492	down
ENSCHIG00000015977	-2.18409	0.000286802	0.0020251	3.03642	5.47856	1.15055	1.0395	0.910526	0.848041	down
ENSCHIG00000019852	-1.75193	0.00167385	0.00873641	13.0407	10.4102	4.21927	2.37969	4.77772	3.03618	down
ENSCHIG00000009538	-3.23942	2.63e-08	5.9e-07	10.9812	20.0382	20.1058	0.966692	2.20386	3.58473	down
ENSCHIG00000019063	-4.46969	0.00536668	0.0222741	14.8048	36.9984	19.2909	0	3.46016	0.624947	down
ENSCHIG00000026305	-2.03914	0.0039494	0.0173861	24.7999	29.7106	68.1647	6.04429	3.03594	26.9411	down
ENSCHIG00000008320	-3.47066	9.63e-07	1.46e-05	5.2644	6.66559	3.88425	0.0990242	1.31889	0.36196	down
ENSCHIG00000020466	-3.05919	1.41e-10	5.67e-09	38.5336	43.0964	47.2436	5.15728	5.8625	8.15305	down
ENSCHIG00000024656	-3.03741	1.25e-07	2.38e-06	4.23392	3.65033	2.52424	0.208634	0.486185	0.858595	down
ENSCHIG00000025767	-1.50846	0.00677135	0.0267883	7.57482	7.68077	3.88563	1.35576	3.46059	3.54928	down
ENSCHIG00000004977	-2.10107	0.000187596	0.00141486	39.3736	43.4943	12.9607	12.2954	8.36011	8.03326	down
ENSCHIG00000011803	-1.8645	0.00018792	0.00141669	12.7277	15.9892	8.1483	3.85801	4.31333	4.67423	down
ENSCHIG00000023357	-3.27983	8.83e-10	2.92e-08	44.6456	45.1507	21.1068	3.40955	4.95164	5.94179	down
ENSCHIG00000024243	-3.92237	4.78e-13	3.48e-11	23.0033	21.6213	14.4551	1.08042	1.16675	2.57558	down
ENSCHIG00000006900	-2.27598	0.000136945	0.00108575	16.0953	16.7137	17.7404	1.73639	2.7502	8.27865	down
ENSCHIG00000024169	-3.30408	8.5e-08	1.68e-06	9.44648	11.572	7.23807	0.360664	1.07108	2.12078	down
ENSCHIG00000019910	-1.70684	0.00128483	0.00707545	15.0409	19.079	9.3137	3.64642	7.04029	6.11115	down
ENSCHIG00000011669	-5.27402	7.09e-09	1.83e-07	69.2626	4.70595	1.92818	0.474234	0.438966	1.29201	down
ENSCHIG00000017814	-1.54214	0.00362188	0.0162469	20.0192	12.481	18.8257	5.45453	3.95002	11.8709	down
ENSCHIG00000018092	-1.58604	0.00263839	0.0125977	10.9083	7.45886	5.25681	3.63896	1.67497	4.40851	down
ENSCHIG00000010078	-1.52261	0.00132918	0.0072876	8.02607	9.3295	6.89571	2.81733	3.86288	3.89385	down
ENSCHIG00000015862	-1.7508	0.000655718	0.00404961	2.42916	3.07297	6.31819	1.70102	1.52293	1.12293	down
ENSCHIG00000000422	-1.89768	0.000113383	0.000926666	18.3566	8.9813	8.59895	3.15923	3.8727	4.60013	down
ENSCHIG00000015978	-8.70084	1.35e-07	2.54e-06	63.959	1.81515	11.4949	0.0677477	0.146322	0	down
ENSCHIG00000025169	-2.92233	2.05e-09	6.1e-08	8.70582	5.41196	10.0062	0.870562	1.52079	1.44051	down
ENSCHIG00000013938	-2.13531	1.31e-05	0.000141829	8.6365	12.299	10.1346	2.27723	2.98328	3.63094	down
ENSCHIG00000011858	-2.78957	5.64e-07	9.15e-06	12.7358	28.4465	35.42	3.60477	6.5807	3.76468	down
ENSCHIG00000025793	-1.72161	0.000641581	0.00397917	17.4196	28.8101	21.5692	9.76481	10.6392	5.90265	down
ENSCHIG00000024472	-2.05979	1.21e-05	0.000133716	27.2475	29.592	29.255	9.59632	5.90586	10.3313	down
ENSCHIG00000011206	-1.20314	0.0101497	0.0369985	18.2131	25.0011	21.2301	10.8753	11.2549	13.1355	down
ENSCHIG00000024706	-1.57877	0.00421587	0.0183688	27.5619	20.7278	22.274	5.4021	17.2096	6.18139	down
ENSCHIG00000010702	-1.86263	0.00114748	0.00645737	13.1056	11.4783	3.53002	4.55674	2.53613	2.74073	down
ENSCHIG00000017047	-2.50918	5.59e-07	9.12e-06	15.7199	8.8327	12.4376	2.33805	1.63895	3.87219	down
ENSCHIG00000001082	-3.55162	1.95e-09	5.82e-08	6.12882	12.5508	28.1731	1.91188	1.74701	1.30887	down
ENSCHIG00000026580	-5.65936	6.63e-16	8.88e-14	1.45815	8.20627	4.60856	0.165395	0.0811866	0.129037	down
ENSCHIG00000011906	-5.71875	0.000245807	0.00177578	6.35996	2.10423	1.49222	0	0.0204459	0.198589	down
ENSCHIG00000027073	-1.45121	0.00382845	0.0169604	4.65531	7.33636	4.16761	2.52339	2.94016	2.11068	down
ENSCHIG00000010967	-4.11974	1.25e-07	2.37e-06	70.7179	120.121	7.59903	2.60322	3.98257	8.27431	down
ENSCHIG00000019675	-1.22027	0.0140883	0.0481353	31.2039	23.1494	21.9546	9.18357	19.7208	11.1727	down
ENSCHIG00000008224	-1.82322	0.00384726	0.0170308	22.4264	7.66567	9.23435	1.70612	8.34221	3.02778	down
ENSCHIG00000007972	-6.69502	0.00156734	0.00827431	4.57462	7.81189	0.884626	0	0.165513	0	down
ENSCHIG00000002398	-1.45644	0.00567407	0.0233011	76.9775	65.7728	161.283	51.9072	56.9172	26.6517	down
ENSCHIG00000022823	-1.88809	0.00248916	0.0120363	21.6031	44.5297	8.86161	8.09532	7.23118	11.3407	down
ENSCHIG00000006638	-1.62382	0.00298333	0.0138735	17.0139	24.7614	8.53123	6.56295	8.19477	6.25809	down
ENSCHIG00000001308	-1.46439	0.00622289	0.0250626	15.098	11.8062	32.7749	5.67298	9.61486	10.6687	down
ENSCHIG00000010675	-3.4974	3.38e-12	2.01e-10	13.0989	7.39802	5.82924	0.924897	0.877734	1.04229	down
ENSCHIG00000000612	-2.51386	2.31e-06	3.14e-05	11.5457	9.53962	11.9069	1.03411	3.0607	2.9217	down
ENSCHIG00000010782	-3.52495	3.89e-09	1.07e-07	76.3229	79.5927	46.2108	2.44402	11.517	7.83891	down
ENSCHIG00000008012	-5.3159	0.000552547	0.00352188	14.5357	23.8424	12.0401	0	1.44148	0.152738	down
ENSCHIG00000002862	-2.23659	3.96e-05	0.000372697	14.1534	18.3341	17.4791	3.426	2.44448	7.35042	down
ENSCHIG00000012988	-1.41664	0.00250903	0.0121123	15.5577	14.0188	9.42087	6.76589	5.90367	5.6258	down
ENSCHIG00000019730	-1.40658	0.00281106	0.0132737	8.24212	10.7952	11.3037	5.14186	3.763	5.4703	down
ENSCHIG00000004208	-6.87186	4e-16	5.83e-14	8.63371	29.136	6.69597	0	0.36992	0.139987	down
ENSCHIG00000006080	-3.57927	2.73e-08	6.07e-07	57.5443	67.9854	97.682	14.3849	1.31647	7.90453	down
ENSCHIG00000021913	-3.86834	3.66e-13	2.71e-11	6.62194	6.06545	5.16642	0.290143	0.438658	0.774663	down
ENSCHIG00000025201	-1.47007	0.00347051	0.0156967	6.81812	4.28243	2.62904	2.47675	1.88442	1.77127	down
ENSCHIG00000026741	-1.45272	0.00230607	0.0113296	8.73584	3.53073	5.71067	2.50024	2.95964	2.40702	down
ENSCHIG00000016723	-1.46958	0.00170786	0.00889	14.0973	10.1344	10.5035	6.69768	3.48819	5.34477	down
ENSCHIG00000000154	-5.6987	2.4e-12	1.5e-10	7.88341	43.1849	54.2855	0.112452	0.48575	1.93011	down
ENSCHIG00000003902	-3.23403	7.32e-08	1.48e-06	6.09582	7.42244	2.59965	0.46749	1.19143	0.517097	down
ENSCHIG00000007126	-11.095	2.36e-05	0.000237526	1.0199	42.7143	2.86656	0	0	0	down
ENSCHIG00000020634	-3.3038	2.3e-12	1.45e-10	82.2649	69.1077	76.7928	9.18357	11.8458	7.54073	down
ENSCHIG00000026745	-2.38454	1.93e-06	2.67e-05	31.7698	22.6934	20.0072	3.96154	8.16726	5.32287	down
ENSCHIG00000016553	-1.80662	0.000177554	0.00135194	64.3812	49.1218	58.6009	27.1027	11.8525	21.9992	down
ENSCHIG00000023008	-1.90429	0.000932645	0.00541925	15.7797	28.4114	37.8461	15.0178	8.86731	4.12093	down
ENSCHIG00000007617	-1.27329	0.00614822	0.0248629	6.26245	5.46399	8.65645	2.95814	3.19451	4.16127	down
ENSCHIG00000016858	-4.47307	1.33e-11	6.69e-10	22.0044	12.9767	8.41754	1.47346	0.845326	0.131721	down
ENSCHIG00000018263	-3.40676	1.81e-08	4.22e-07	28.6285	43.586	24.8438	1.35495	6.09676	4.09137	down
ENSCHIG00000015297	-2.28591	0.00110432	0.00625269	2.77619	2.58236	1.04392	0.210126	1.21313	0.208071	down
ENSCHIG00000022025	-2.93154	2.4e-08	5.43e-07	30.9511	28.8874	19.7756	3.93136	2.62816	6.42641	down
ENSCHIG00000010725	-5.35574	1.02e-19	2.97e-17	5.75855	7.84879	4.67716	0.0993654	0.257533	0.208449	down
ENSCHIG00000019773	-1.56684	0.00173208	0.00898931	11.8894	10.4568	6.51603	5.38948	4.12621	2.76132	down
ENSCHIG00000001205	-1.85672	0.000522472	0.00335833	5.3542	6.52334	6.06674	1.1756	3.29044	1.69293	down
ENSCHIG00000012509	-1.62511	0.000679004	0.00416128	31.9709	17.1687	20.9978	12.9761	7.10803	7.80058	down
ENSCHIG00000006501	-4.12447	1.7e-12	1.1e-10	3.52683	7.87534	3.28565	0.288282	0.402881	0.404251	down
ENSCHIG00000003271	-2.51657	3.06e-05	0.000297436	17.7272	17.7733	8.7538	4.71046	1.00554	4.12605	down
ENSCHIG00000026538	-1.71908	0.00237789	0.0116204	31.2643	63.1361	46.6483	15.6583	10.2741	28.7279	down
ENSCHIG00000026472	-2.87829	1.31e-05	0.000141915	16.9758	20.6391	12.0767	0.542574	3.12495	4.71382	down
ENSCHIG00000011256	-2.93464	2.56e-06	3.42e-05	30.802	20.156	42.4586	2.48497	10.0341	2.16349	down
ENSCHIG00000015479	-2.77828	6.18e-06	7.38e-05	47.3988	79.0041	48.6813	4.55563	7.73088	19.8583	down
ENSCHIG00000018578	-1.75863	0.0125976	0.0439345	9.58917	17.7898	14.2723	0.873086	4.14854	10.3234	down
ENSCHIG00000022996	-1.58723	0.0046483	0.0198969	8.51073	15.3916	5.20623	4.67034	4.67336	3.3094	down
ENSCHIG00000009337	-2.94148	5.52e-06	6.67e-05	5.67672	24.967	14.8155	3.81739	1.18676	2.86792	down
ENSCHIG00000024514	-1.90739	0.000901728	0.00526585	15.4239	36.7565	17.3619	5.91076	11.3831	6.76343	down
ENSCHIG00000021135	-3.15815	2.73e-07	4.8e-06	8.9289	18.5557	6.72961	0.811152	1.93635	2.19829	down
ENSCHIG00000026310	-1.32437	0.0112654	0.0402846	6.19162	3.49329	3.09512	2.73385	1.09195	2.44616	down
ENSCHIG00000011632	-1.26913	0.012505	0.0436725	6.77697	7.85645	4.19046	4.52412	2.75599	2.71005	down
ENSCHIG00000008560	-1.67537	0.00154343	0.00817025	4.66802	3.86019	2.13736	1.14148	1.97879	1.03117	down
ENSCHIG00000027263	-2.32622	1.33e-06	1.93e-05	45.8716	25.6989	38.3015	6.33667	9.66945	10.377	down
ENSCHIG00000014679	-3.0299	6.41e-08	1.31e-06	10.128	8.28597	3.42404	1.3254	0.715655	1.31439	down
ENSCHIG00000009645	-2.73279	2.11e-05	0.000214008	79.8428	75.3445	16.8603	18.6564	7.49661	7.24002	down
ENSCHIG00000019851	-1.85296	0.000272469	0.00193876	2.78636	2.66926	2.7342	1.49188	0.524823	0.840612	down
ENSCHIG00000017504	-2.95753	1.06e-05	0.000117636	1.8839	7.71581	1.74849	0.497269	0.86246	0.603489	down
ENSCHIG00000005501	-2.20984	0.000206837	0.00153417	28.6661	80.2219	35.0016	9.04951	13.2473	18.2171	down
ENSCHIG00000016968	-3.92201	2.25e-14	2.32e-12	26.4289	35.956	28.6331	3.43044	1.96804	2.24887	down
ENSCHIG00000018396	-2.33375	6.62e-05	0.000583579	22.525	20.2011	11.969	2.30189	3.18496	7.88814	down
ENSCHIG00000009054	-3.46179	1.63e-11	8.02e-10	6.14426	7.94088	4.68022	0.663046	0.666646	0.828461	down
ENSCHIG00000027202	-2.0889	0.00118765	0.00665132	8.5409	7.05131	9.86266	0.509989	4.3692	2.33423	down
ENSCHIG00000010249	-2.13977	2.98e-05	0.000291083	12.789	9.6891	25.0528	4.35339	3.49235	5.2186	down
ENSCHIG00000016745	-1.82351	0.000768817	0.00460816	5.92946	12.7007	6.86228	2.46277	3.26401	3.55814	down
ENSCHIG00000016728	-3.08235	4.87e-09	1.31e-07	23.9641	45.8693	53.2803	7.1938	4.95869	6.27583	down
ENSCHIG00000018220	-1.81898	0.00136834	0.00746249	5.33634	5.03945	1.54835	1.70417	1.14101	1.44626	down
ENSCHIG00000014366	-2.95813	1.31e-06	1.91e-05	2.4049	6.66994	3.25643	0.450245	1.094	0.52133	down
ENSCHIG00000018270	-3.65849	2.71e-08	6.03e-07	5.62799	5.77481	5.14361	0.0786415	0.870484	0.656148	down
ENSCHIG00000003920	-2.29095	0.000315588	0.00219551	25.8882	26.804	42.2403	1.74267	12.2324	9.49552	down
ENSCHIG00000008074	-2.01388	4.13e-05	0.000386541	39.6042	38.9378	43.5015	13.024	7.75359	16.7179	down
ENSCHIG00000012517	-3.09969	2.7e-08	6.02e-07	7.62559	2.1749	4.0875	0.487049	0.929207	0.495386	down
ENSCHIG00000012581	-1.98446	0.00019027	0.00143194	52.8381	31.7578	17.2117	9.74015	9.4666	12.3394	down
ENSCHIG00000022656	-4.87353	8.42e-10	2.81e-08	5.40637	14.8964	9.16359	0	0.915451	0.370487	down
ENSCHIG00000011687	-2.51543	1.05e-05	0.00011695	5.85176	11.5662	4.8843	2.54968	1.34393	1.24456	down
ENSCHIG00000003374	-3.14264	1.55e-07	2.86e-06	35.0907	32.3885	33.1473	1.48923	8.30916	4.14181	down
ENSCHIG00000017227	-2.90647	1.77e-09	5.34e-08	27.7313	35.0322	30.4197	4.77069	5.15189	5.68635	down
ENSCHIG00000013727	-1.44005	0.0107648	0.0388438	6.40899	3.49915	1.94949	2.77822	1.11547	1.52837	down
ENSCHIG00000018323	-1.90083	0.00358009	0.0160925	20.539	13.4349	4.721	1.96531	3.06561	7.60018	down
ENSCHIG00000007629	-1.90633	0.000949658	0.00549075	73.0479	16.6139	68.6689	13.5634	23.344	12.5292	down
ENSCHIG00000026890	-4.23154	0.00413869	0.0180829	78.7823	14.9737	28.869	3.94229	3.81689	0	down
ENSCHIG00000019345	-3.5374	4.17e-08	8.8e-07	32.7344	28.1706	15.1812	5.95691	1.4072	1.06504	down
ENSCHIG00000009282	-2.71804	1.32e-05	0.000143031	11.6177	15.7252	20.6122	1.49147	1.47642	5.98503	down
ENSCHIG00000010433	-3.51742	1.16e-11	5.93e-10	92.406	104.211	64.9298	9.72378	7.00051	12.0537	down
ENSCHIG00000012067	-4.93295	1.51e-08	3.63e-07	28.74	0.539845	7.48649	0.738313	0.461599	0.185267	down
ENSCHIG00000022203	-3.23237	5.38e-08	1.12e-06	79.4211	46.6113	59.0813	2.25826	10.9742	10.3361	down
ENSCHIG00000000282	-1.86364	0.000194388	0.00145668	4.01578	2.03323	1.79674	0.738064	0.904104	0.966384	down
ENSCHIG00000020770	-1.92413	0.000522741	0.00335883	98.8711	82.0179	48.8283	23.6149	13.1051	38.4681	down
ENSCHIG00000023532	-2.21029	6.62e-06	7.83e-05	9.13613	7.51679	5.65056	2.44352	1.38536	2.18439	down
ENSCHIG00000003847	-5.56584	6.07e-14	5.53e-12	10.4368	5.75829	2.92625	0	0.25817	0.227962	down
ENSCHIG00000020334	-2.96796	4.11e-08	8.71e-07	2.59769	2.5945	1.68413	0.275685	0.249695	0.568158	down
ENSCHIG00000009904	-3.12133	3.6e-08	7.75e-07	6.96662	8.263	4.67009	0.745309	1.58197	0.563649	down
ENSCHIG00000025090	-2.12817	0.000456109	0.00298554	5.00743	4.5363	20.6866	2.73466	2.77687	2.80223	down
ENSCHIG00000016813	-1.47011	0.00873919	0.0327089	8.64356	7.57678	2.76436	2.13909	3.27252	3.14458	down
ENSCHIG00000024072	-3.54874	1.35e-10	5.44e-09	111.82	118.71	57.5395	6.88768	13.3102	10.7158	down
ENSCHIG00000016198	-3.94333	1.57e-08	3.76e-07	23.3394	10.163	2.17735	0.719451	0.868343	1.21064	down
ENSCHIG00000027104	-4.8285	2.23e-10	8.52e-09	22.1329	27.5439	14.0496	0	1.92039	0.884709	down
ENSCHIG00000011555	-2.32301	0.000320261	0.00221967	11.5295	10.8381	8.17053	1.56027	0.774164	5.18717	down
ENSCHIG00000026768	-2.5927	2.39e-05	0.000240152	11.901	5.23799	3.19395	0.769228	2.26292	1.01172	down
ENSCHIG00000008397	-2.75058	1.51e-07	2.8e-06	90.9734	40.1769	56.1213	6.708	13.4532	13.0212	down
ENSCHIG00000013551	-2.69357	7.22e-07	1.13e-05	9.60071	5.03619	3.91533	1.83671	0.782952	0.921787	down
ENSCHIG00000010952	-3.52194	9.02e-08	1.77e-06	8.13767	27.5228	10.3902	0.801251	2.39615	2.05701	down
ENSCHIG00000005379	-1.55035	0.00281395	0.0132737	20.3992	21.1304	23.6408	4.945	12.206	10.2004	down
ENSCHIG00000023785	-4.60995	1.7e-10	6.7e-09	9.21229	16.3731	4.79956	0.192304	1.16295	0.256719	down
ENSCHIG00000009141	-4.7339	5.32e-18	1.13e-15	17.0628	21.1394	23.8138	0.602202	1.21935	1.07668	down
ENSCHIG00000026825	-5.14355	5.48e-16	7.43e-14	7.4859	12.8104	5.26875	0.159376	0.309799	0.455917	down
ENSCHIG00000016278	-2.00999	0.000291929	0.00205301	4.49621	3.54455	4.77674	0.51554	1.7895	1.545	down
ENSCHIG00000008615	-5.25587	2.27e-12	1.43e-10	20.1226	27.0294	11.3588	0	1.24508	0.687121	down
ENSCHIG00000015444	-2.98209	6.49e-08	1.32e-06	6.29816	7.8842	6.91477	0.533421	1.63718	1.15114	down
ENSCHIG00000012410	-2.84111	2.07e-06	2.85e-05	44.0157	115.216	39.0831	15.4621	10.3222	10.9909	down
ENSCHIG00000009148	-3.4619	1.17e-09	3.71e-08	25.8641	20.781	15.7766	1.1944	3.95549	1.82226	down
ENSCHIG00000022002	-1.29188	0.00997047	0.0364438	10.5314	8.8273	16.6378	5.8911	4.13519	7.9206	down
ENSCHIG00000010459	-3.18709	8.93e-07	1.37e-05	3.71994	5.40042	2.45504	0.627341	0.880709	0.134595	down
ENSCHIG00000005169	-3.74527	1.77e-10	6.94e-09	30.8208	63.21	55.6117	3.51711	2.95412	7.63906	down
ENSCHIG00000011070	-1.4525	0.00258995	0.0124207	10.9585	13.2625	11.6143	4.39639	5.82383	6.14851	down
ENSCHIG00000024592	-2.08931	0.000106919	0.000881664	10.3345	6.93861	3.23829	2.00206	1.96842	1.99454	down
ENSCHIG00000020299	-1.39711	0.0108566	0.0391108	15.5992	8.52013	5.11251	5.095	5.65495	2.87901	down
ENSCHIG00000022888	-1.81817	0.00385995	0.0170481	4.22337	5.02804	12.0823	1.5814	1.21983	4.52381	down
ENSCHIG00000014437	-5.85435	0.00769788	0.0296447	2.48469	15.4399	9.42781	0	0.612395	0	down
ENSCHIG00000020482	-2.1249	0.00373157	0.0166323	2.586	2.52527	0.843552	0.080645	0.658005	0.948419	down
ENSCHIG00000012265	-3.50821	3.37e-09	9.41e-08	10.7302	12.3492	4.88283	0.599744	1.53821	0.965054	down
ENSCHIG00000006745	-3.20446	3.12e-09	8.82e-08	52.4317	65.0344	35.4136	6.47025	4.95869	9.55306	down
ENSCHIG00000014614	-1.36658	0.0110116	0.0395548	16.9653	9.76404	5.4728	4.30812	6.03084	4.91946	down
ENSCHIG00000027066	-2.83827	3.25e-06	4.21e-05	14.7157	17.7055	4.48071	3.09618	2.04015	1.55124	down
ENSCHIG00000010994	-4.42638	1.08e-13	9.05e-12	12.184	22.2242	10.5717	1.06648	1.1517	0.50847	down
ENSCHIG00000009485	-1.67629	0.00605758	0.0245568	1.94959	4.15371	2.59807	0.532219	0.994155	1.93397	down
ENSCHIG00000019763	-1.78974	0.00140536	0.00761221	9.95367	8.90326	10.2678	1.54067	5.6764	3.06782	down
ENSCHIG00000011825	-6.50018	1.32e-20	4.62e-18	26.1265	19.6707	10.1363	0.137182	0.370359	0.261619	down
ENSCHIG00000001865	-2.24832	0.00545008	0.0225611	1.37609	3.84002	24.4032	2.52373	0.953886	4.01083	down
ENSCHIG00000022873	-10.8416	2.69e-15	3.25e-13	8.40923	4.33733	0.953325	0	0	0	down
ENSCHIG00000012823	-3.05563	1.72e-06	2.42e-05	3.45871	4.90938	1.27515	0.260387	0.739981	0.483514	down
ENSCHIG00000020781	-2.99527	5.02e-09	1.34e-07	19.0998	28.1595	17.9947	3.58159	3.17356	3.67793	down
ENSCHIG00000021802	-5.79743	2.53e-16	3.9e-14	2.93272	8.17826	3.95913	0.217402	0.106715	0.0376914	down
ENSCHIG00000012423	-2.67578	5.45e-08	1.13e-06	11.5266	10.242	7.44135	2.11397	2.10384	1.50195	down
ENSCHIG00000008636	-1.86228	8.2e-05	0.000702554	3.49776	2.13677	2.96077	1.24733	0.737305	0.913953	down
ENSCHIG00000013173	-3.60749	8.08e-08	1.61e-06	6.94945	6.71145	1.00166	0.477413	0.558524	0.493173	down
ENSCHIG00000022586	-2.97087	2.64e-07	4.65e-06	3.00322	4.37881	3.12266	0.23772	0.689921	0.750868	down
ENSCHIG00000009317	-2.75634	1.29e-06	1.89e-05	10.9262	8.82182	10.2824	0.670946	2.03782	2.67907	down
ENSCHIG00000016333	-3.82901	6.2e-12	3.46e-10	17.7104	33.9613	18.0534	2.09729	2.05897	2.18167	down
ENSCHIG00000025099	-3.32544	1.44e-08	3.48e-07	14.9843	13.1132	7.68645	2.77945	0.842539	0.929944	down
ENSCHIG00000016095	-3.47151	1.23e-06	1.81e-05	33.0452	17.6617	42.9694	0.365718	6.58234	3.02232	down
ENSCHIG00000018821	-2.41413	2.96e-05	0.000289639	3.29271	5.317	3.71402	1.35343	1.24134	0.388937	down
ENSCHIG00000004264	-1.56721	0.00330936	0.0150849	15.5663	15.595	7.36267	6.66133	6.07615	3.7618	down
ENSCHIG00000011307	-3.8372	4.73e-11	2.08e-09	6.78496	5.13121	3.6388	0.205194	0.398862	0.723951	down
ENSCHIG00000014850	-1.76488	0.00438218	0.018931	1.79451	1.95952	4.42207	0.335565	1.15682	1.40298	down
ENSCHIG00000015730	-1.95422	0.000638672	0.00396535	9.01985	7.5229	13.5107	1.2481	3.59422	4.49603	down
ENSCHIG00000013790	-3.75583	3.47e-14	3.39e-12	14.4529	11.9197	12.1418	0.971176	1.32477	1.2185	down
ENSCHIG00000024215	-1.62621	0.00124627	0.0069044	50.0259	35.4672	28.5284	12.8446	12.0617	20.4132	down
ENSCHIG00000019014	-1.43927	0.00201149	0.0101386	6.88377	6.725	6.33741	3.54175	3.126	2.53292	down
ENSCHIG00000011936	-4.62162	3.96e-12	2.31e-10	46.0659	185.247	114.395	3.32509	7.69453	7.24715	down
ENSCHIG00000027210	-3.17441	2.12e-09	6.26e-08	34.7788	36.544	27.1276	3.04581	4.03673	6.46872	down
ENSCHIG00000014512	-3.13239	1.81e-07	3.29e-06	45.9049	43.1929	26.5896	3.74951	2.64072	9.94875	down
ENSCHIG00000020390	-6.44808	9.08e-18	1.81e-15	5.4881	3.893	12.2407	0	0.115281	0.178137	down
ENSCHIG00000021156	-2.56363	4.07e-07	6.86e-06	17.9668	12.8316	9.05397	3.6113	2.39024	2.38827	down
ENSCHIG00000015846	-1.31114	0.00937118	0.0346185	3.55362	2.76779	2.0463	1.20173	1.10549	1.85325	down
ENSCHIG00000011482	-1.72952	0.00119287	0.00667412	3.29649	2.45711	1.47253	0.904734	0.591358	1.20325	down
ENSCHIG00000009242	-3.24605	1.45e-07	2.71e-06	2.99035	3.56968	3.47086	0.113748	0.660249	0.528763	down
ENSCHIG00000008551	-3.67623	1.47e-12	9.74e-11	11.5599	13.1999	9.27559	1.46748	0.86905	1.0382	down
ENSCHIG00000026096	-4.69075	5.86e-13	4.22e-11	3.84131	7.32609	2.69386	0.115355	0.207622	0.366656	down
ENSCHIG00000024948	-2.41136	6.36e-06	7.56e-05	12.8477	11.457	5.71744	3.11549	2.22646	1.7912	down
ENSCHIG00000018234	-3.1155	3.81e-05	0.000360961	0.912339	2.22623	0.708039	0.0233086	0.276881	0.272266	down
ENSCHIG00000016296	-3.35252	6.98e-09	1.81e-07	6.25749	18.2993	13.1151	1.65636	1.55021	1.57941	down
ENSCHIG00000014977	-1.8117	0.00648938	0.0258658	4.52953	6.92935	3.1011	0.422455	2.3884	2.41699	down
ENSCHIG00000009198	-4.18298	8.06e-09	2.05e-07	10.6502	14.2197	4.40469	0.451651	1.46322	0.156608	down
ENSCHIG00000009646	-3.38644	2.64e-09	7.61e-08	7.4685	8.01679	5.18301	0.414297	0.79893	1.24159	down
ENSCHIG00000023576	-3.96658	7.3e-12	3.96e-10	21.0099	34.6437	18.3024	1.26187	2.1576	2.60704	down
ENSCHIG00000016321	-2.44021	2.93e-05	0.000287354	17.1013	11.7779	11.7807	1.10695	3.18773	4.74988	down
ENSCHIG00000009572	-2.26579	9.18e-05	0.000770985	19.8317	13.2425	6.52988	3.56683	1.85951	4.74988	down
ENSCHIG00000018190	-2.64707	3.73e-05	0.000354602	3.23576	5.90401	2.24918	0.339471	0.656014	1.32888	down
ENSCHIG00000020494	-1.86194	0.0014639	0.00784908	23.0337	18.7607	6.81001	7.10986	6.45648	3.31276	down
ENSCHIG00000012162	-1.75272	0.00202704	0.0101906	29.1151	21.5928	56.6675	10.7044	7.58017	20.0797	down
ENSCHIG00000016043	-1.67636	0.00291911	0.0136365	7.05127	12.5414	4.97857	2.62388	3.4947	3.79469	down
ENSCHIG00000021903	-8.89497	2.19e-12	1.39e-10	7.0467	65.4239	23.5567	0.137068	0	0.130701	down
ENSCHIG00000000883	-3.10977	3.97e-08	8.44e-07	79.265	76.4325	45.7244	11.2573	4.47882	13.5592	down
ENSCHIG00000014184	-5.05501	6.6e-12	3.62e-10	18.0841	41.0612	14.9833	1.15818	1.70554	0.100398	down
ENSCHIG00000007834	-1.65647	0.00933354	0.0345489	15.9778	67.2507	25.5358	15.8869	19.1109	11.122	down
ENSCHIG00000025851	-1.39544	0.00910944	0.0338843	2.79109	3.98891	2.09193	1.08731	1.38768	1.80655	down
ENSCHIG00000006748	-1.78475	0.000271446	0.00193227	22.2516	18.0162	36.2738	10.4109	7.95219	8.83769	down
ENSCHIG00000012706	-3.60845	3.4e-06	4.38e-05	8.09146	4.40664	1.47759	0.0586879	0.380264	0.932696	down
ENSCHIG00000021543	-5.56978	6.49e-18	1.35e-15	13.0956	14.202	15.4149	0.0574772	0.558629	0.493265	down
ENSCHIG00000006209	-1.93907	0.00183535	0.0094053	35.6308	54.0525	33.1515	8.83306	6.13213	25.4688	down
ENSCHIG00000021549	-3.39162	3.6e-12	2.12e-10	9.07357	8.06793	8.10172	1.05731	1.06305	0.869131	down
ENSCHIG00000006804	-1.20838	0.0112889	0.0403357	3.14225	1.69702	2.61177	1.11711	1.45956	1.31508	down
ENSCHIG00000015249	-3.58495	4.69e-08	9.81e-07	0.818133	0.74025	1.68327	0.228827	0.0790755	0.0305476	down
ENSCHIG00000013267	-3.14184	3.3e-09	9.28e-08	5.09899	6.10213	3.40189	0.573055	0.737854	0.777619	down
ENSCHIG00000008697	-1.71244	0.000834042	0.0049182	2.55499	2.92161	2.67532	0.657444	1.20387	1.22655	down
ENSCHIG00000008489	-3.47363	4.18e-05	0.00039061	9.04076	31.8765	37.602	0.117237	6.71006	2.01224	down
ENSCHIG00000017749	-4.98741	1.56e-13	1.25e-11	3.32045	1.72216	3.03961	0.0216935	0.222556	0.0620573	down
ENSCHIG00000016478	-2.64072	2.17e-07	3.88e-06	11.8304	12.1771	11.2041	1.70587	2.1393	3.14831	down
ENSCHIG00000020991	-2.94323	2.58e-05	0.000256209	16.6955	53.3812	16.1016	4.48283	1.81539	8.54918	down
ENSCHIG00000002265	-1.65185	0.00169296	0.00882297	39.2207	28.4392	22.359	18.6838	9.06244	8.15305	down
ENSCHIG00000006985	-2.72596	0.000378218	0.00255407	22.9753	17.4757	30.5134	0.216084	8.05059	4.53302	down
ENSCHIG00000000132	-3.07752	7.59e-08	1.52e-06	3.16007	4.50884	4.1251	0.414703	0.350484	0.980002	down
ENSCHIG00000019562	-2.58991	4.08e-05	0.000382537	20.6861	14.1864	26.7386	2.55625	8.28153	1.53473	down
ENSCHIG00000018524	-1.38424	0.00934774	0.034567	15.2011	30.2504	20.8039	12.1172	8.40223	12.1625	down
ENSCHIG00000024294	-5.31437	6.87e-16	9.11e-14	10.9668	5.56145	3.57377	0.0816183	0.32318	0.207539	down
ENSCHIG00000023649	-2.32701	3.8e-06	4.84e-05	12.6181	13.3957	11.6873	3.55889	2.05416	3.80314	down
ENSCHIG00000023483	-1.45746	0.0109866	0.0394814	29.7038	20.5338	14.4969	15.1352	10.343	4.05903	down
ENSCHIG00000010302	-2.40928	0.000190259	0.00143194	18.4348	2.45593	13.546	3.97019	1.94883	1.7208	down
ENSCHIG00000021938	-2.8249	1.73e-07	3.15e-06	3.24663	3.34263	1.79345	0.353887	0.552015	0.574911	down
ENSCHIG00000017879	-3.69141	1.97e-10	7.68e-09	9.50658	22.7028	21.5167	1.77227	1.30492	2.22765	down
ENSCHIG00000012978	-2.57172	8.45e-05	0.000721674	13.2835	29.645	6.26791	2.65549	3.22614	4.98515	down
ENSCHIG00000020217	-8.24658	5.67e-15	6.57e-13	6.88569	23.465	21.8529	0	0	0.210729	down
ENSCHIG00000004124	-1.69877	0.00083834	0.00493689	25.3033	28.8652	16.6925	9.99515	7.7494	9.89742	down
ENSCHIG00000008210	-1.72432	0.000342053	0.00234517	61.9744	38.3261	47.9156	15.7065	16.6835	22.097	down
ENSCHIG00000009269	-1.3268	0.0114789	0.0408269	3.71739	1.51885	4.17929	2.08092	1.13289	1.31191	down
ENSCHIG00000021973	-3.26488	2.15e-10	8.27e-09	4.9023	2.76058	2.64588	0.364843	0.459662	0.478356	down
ENSCHIG00000018901	-2.77407	3.28e-06	4.25e-05	6.04173	3.22533	1.40161	0.755114	0.726816	0.438284	down
ENSCHIG00000012188	-2.96813	3.83e-08	8.17e-07	23.6896	17.2315	22.8314	1.64916	3.7714	4.44016	down
ENSCHIG00000027197	-1.4567	0.00650328	0.0259094	36.9436	16.1467	49.9945	11.4641	14.7762	18.3368	down
ENSCHIG00000002520	-3.14885	1.17e-08	2.89e-07	9.30813	15.0826	8.95006	1.57233	1.13198	2.09901	down
ENSCHIG00000014259	-3.22562	6.81e-09	1.78e-07	15.4448	18.3359	12.2139	1.13709	2.22566	2.77844	down
ENSCHIG00000016776	-2.49953	1.67e-07	3.06e-06	3.02063	3.09049	3.22715	0.710564	0.669383	0.677556	down
ENSCHIG00000002166	-5.1132	1.31e-10	5.28e-09	599.916	270.908	31.5295	8.76614	12.1713	10.7472	down
ENSCHIG00000007090	-2.47826	1.28e-06	1.88e-05	8.51389	8.7596	8.24994	1.58226	1.4389	2.66018	down
ENSCHIG00000005552	-2.27665	0.0019331	0.0098342	4.44092	8.43984	5.18369	0.249234	3.29707	1.15857	down
ENSCHIG00000023328	-4.94735	3.12e-10	1.16e-08	102.051	84.9264	15.4002	5.27567	0.316512	2.79478	down
ENSCHIG00000008970	-1.95623	0.000409015	0.00273041	9.83208	8.87223	4.29572	3.72198	1.87862	1.92885	down
ENSCHIG00000013855	-2.05955	0.00820158	0.0311095	8.91432	14.3006	104.859	19.7094	5.49271	12.125	down
ENSCHIG00000025048	-1.91447	0.000138745	0.00109803	11.0879	14.8847	17.2574	5.05097	5.61985	3.72171	down
ENSCHIG00000005803	-3.49732	1.34e-07	2.53e-06	12.9026	18.7853	3.88547	1.35218	0.790957	1.93406	down
ENSCHIG00000000158	-3.33156	5.86e-08	1.21e-06	3.37467	8.5505	2.87183	0.746132	0.6498	0.550817	down
ENSCHIG00000008106	-4.33443	0.0124408	0.0435093	1.78225	21.3034	12.9251	0	1.89129	0.430965	down
ENSCHIG00000015770	-2.49757	0.000126639	0.00101882	17.8185	16.1296	3.64102	4.07926	1.491	2.93229	down
ENSCHIG00000019265	-4.09407	6.09e-07	9.8e-06	4.10643	8.44231	3.02471	0	0.680548	0.485357	down
ENSCHIG00000018550	-4.07403	1.89e-07	3.42e-06	3.21208	20.1042	14.9158	0.179289	0.968075	1.76659	down
ENSCHIG00000018847	-4.52834	2.15e-16	3.35e-14	9.6647	6.96258	5.6019	0.482781	0.278058	0.429665	down
ENSCHIG00000017955	-1.86958	0.00585423	0.0238835	26.7652	7.14201	11.6907	4.56599	8.94236	1.25451	down
ENSCHIG00000025179	-2.36526	0.000265798	0.0018998	61.6532	51.8983	25.047	22.4141	8.32052	3.78479	down
ENSCHIG00000018441	-1.3445	0.00572435	0.0234499	6.64367	4.48901	5.15826	3.01581	3.05324	1.82728	down
ENSCHIG00000016567	-3.14708	7.51e-08	1.51e-06	8.06994	11.322	4.21887	1.64083	0.947784	0.873272	down
ENSCHIG00000021531	-4.75326	9.91e-11	4.09e-09	8.36351	7.24305	8.72336	0	0.761574	0.336232	down
ENSCHIG00000020574	-1.31449	0.0128682	0.0447534	16.0084	8.66342	8.30118	4.9706	3.57852	7.53492	down
ENSCHIG00000026240	-2.24871	0.000338952	0.00232755	1.36502	3.28288	1.43423	0.764287	0.235816	0.687139	down
ENSCHIG00000018599	-2.90239	9.14e-06	0.000104128	7.24682	13.5582	6.1498	0.584273	1.26192	2.7428	down
ENSCHIG00000014782	-1.83944	0.00158685	0.0083647	4.12418	7.06133	3.92567	3.1344	1.12829	1.26553	down
ENSCHIG00000013065	-2.39308	1.53e-05	0.000163012	7.95585	5.71735	18.4048	2.357	2.65846	2.3474	down
ENSCHIG00000009386	-2.06053	0.000756513	0.00454687	26.8845	70.0006	70.9225	10.5964	13.0779	27.137	down
ENSCHIG00000007551	-4.37571	1.92e-08	4.45e-07	3.02496	6.52975	4.43996	0	0.396074	0.452592	down
ENSCHIG00000006672	-2.69926	7.8e-05	0.000672021	36.42	69.6454	9.46585	7.03851	7.38375	9.01265	down
ENSCHIG00000017492	-5.93101	7.45e-12	4.02e-10	13.9838	17.5608	2.57543	0	0.165699	0.536473	down
ENSCHIG00000026719	-3.37168	2.25e-06	3.06e-05	4.49976	9.0886	1.29715	0.444367	0.453214	0.988691	down
ENSCHIG00000018260	-3.42357	1.7e-08	4e-07	4.46617	6.13528	2.42367	0.271539	0.631585	0.637354	down
ENSCHIG00000023242	-1.3319	0.0122584	0.0430348	6.75825	5.2564	3.33245	3.77491	2.00539	1.88686	down
ENSCHIG00000025709	-2.61065	2.6e-05	0.000257822	4.67641	3.40671	2.36057	0.22427	1.1178	0.740258	down
ENSCHIG00000014917	-2.83782	0.000115308	0.000939766	3.80353	6.55227	3.33598	0.0923488	1.42112	0.902605	down
ENSCHIG00000017654	-2.73349	0.00017214	0.0013176	6.19363	10.8665	3.16857	0.278995	1.20515	2.39431	down
ENSCHIG00000014440	-2.8291	1.87e-06	2.6e-05	13.6757	10.632	32.0312	1.71067	4.08363	3.69167	down
ENSCHIG00000009189	-1.95517	0.000136139	0.00108132	62.4594	83.2421	76.972	18.5042	23.5353	29.7999	down
ENSCHIG00000017260	-2.67846	0.000171947	0.00131726	1.62888	4.73888	1.9644	0.163139	1.07306	0.452541	down
ENSCHIG00000011503	-5.50604	4.32e-16	6.1e-14	9.27723	5.02864	4.33098	0.189694	0.292644	0.0258403	down
ENSCHIG00000026370	-1.40015	0.012558	0.0438139	6.45862	10.7616	8.35606	2.63223	6.19679	3.41355	down
ENSCHIG00000001265	-6.48864	7.6e-15	8.2e-13	17.3334	27.8246	7.76273	0	0.616169	0.155449	down
ENSCHIG00000012089	-5.07606	2.58e-17	4.86e-15	4.83924	4.47182	8.21212	0.208389	0.30943	0.124193	down
ENSCHIG00000005574	-6.1743	7.46e-15	8.15e-13	9.21162	11.4374	7.69209	0.0428472	0.462709	0	down
ENSCHIG00000011396	-1.93422	0.00790008	0.0302592	3.87697	9.37918	3.88907	2.34617	3.25754	0.319598	down
ENSCHIG00000025654	-2.10957	0.000916361	0.00533527	3.467	6.58499	20.1976	3.23703	2.85481	2.52077	down
ENSCHIG00000027159	-5.01055	4.04e-11	1.81e-09	5.8394	7.81571	6.89043	0	0.614855	0.180971	down
ENSCHIG00000023332	-2.63086	7.27e-07	1.14e-05	11.3499	13.9605	23.6502	2.67971	3.70772	3.35374	down
ENSCHIG00000014797	-3.81259	9.35e-10	3.05e-08	6.06381	13.4471	9.67882	0.432482	0.830293	1.37464	down
ENSCHIG00000000441	-1.75723	0.00449127	0.019324	20.8603	14.2365	6.45633	2.31139	7.31611	5.39605	down
ENSCHIG00000011536	-1.90719	0.00198495	0.0100337	4.71256	6.91316	4.14751	0.672217	2.83773	1.77729	down
ENSCHIG00000018124	-2.39414	6.39e-05	0.000566035	3.51127	4.82816	2.88681	0.367979	1.08176	1.2281	down
ENSCHIG00000008160	-3.52275	2.48e-05	0.000248407	10.9249	13.48	30.4161	0	3.61979	2.1028	down
ENSCHIG00000020428	-1.30834	0.0144404	0.0491426	13.4947	8.71515	6.6507	4.03035	6.75595	3.49897	down
ENSCHIG00000008573	-1.27538	0.0109732	0.0394412	4.5929	5.02988	6.60546	3.82745	2.27144	2.30158	down
ENSCHIG00000010530	-1.93366	0.00061685	0.00384688	4.46928	3.07672	1.32809	0.926783	1.01903	0.931935	down
ENSCHIG00000000490	-2.58625	4.82e-05	0.000442736	22.4112	95.8606	69.8611	13.2522	17.7007	9.9763	down
ENSCHIG00000017486	-5.38175	5.63e-11	2.42e-09	9.04721	11.3344	1.34237	0.35037	0.302693	0.0334094	down
ENSCHIG00000026271	-4.01249	1.73e-09	5.25e-08	4.94585	1.73637	1.63375	0.141528	0.389038	0.0858794	down
ENSCHIG00000021491	-3.28458	4.68e-08	9.81e-07	1.52266	1.57918	4.56769	0.463634	0.216511	0.286766	down
ENSCHIG00000026981	-3.17864	3.21e-06	4.17e-05	7.69288	8.91223	1.74934	0.44746	1.24255	0.883825	down
ENSCHIG00000026582	-2.11754	0.00294694	0.0137372	4.70365	12.6918	3.58048	0.71288	1.90196	3.67873	down
ENSCHIG00000022148	-2.56189	4.81e-07	7.94e-06	1.83339	1.67857	2.81405	0.367244	0.44466	0.498748	down
ENSCHIG00000010117	-3.32567	7.53e-06	8.76e-05	8.54926	17.5594	17.1635	3.21052	2.25762	0.14239	down
ENSCHIG00000026643	-1.72493	0.00176287	0.0091071	25.8296	24.72	32.5063	5.60913	15.8559	9.28135	down
ENSCHIG00000002975	-1.93049	0.0116801	0.0413963	33.1103	63.271	213.911	6.4941	44.6282	46.1618	down
ENSCHIG00000021039	-2.54554	1.21e-05	0.00013318	6.93417	2.716	5.96251	0.541981	1.63881	0.98193	down
ENSCHIG00000024065	-2.1427	0.000197583	0.00147681	9.81152	6.36669	9.24383	0.943518	3.41335	2.56411	down
ENSCHIG00000019091	-3.72223	1.07e-11	5.49e-10	84.5003	46.5745	50.0849	7.97003	3.50651	5.34801	down
ENSCHIG00000017623	-6.69821	0.000319475	0.00221731	4.93124	5.35642	0.951752	0	0.136926	0	down
ENSCHIG00000026324	-3.50929	1.62e-07	2.98e-06	42.2055	19.8058	12.3315	0.734686	3.43803	3.61955	down
ENSCHIG00000018823	-3.41069	1.51e-08	3.63e-07	3.95724	6.29084	1.99632	0.521054	0.539243	0.434743	down
ENSCHIG00000008833	-5.21989	2e-11	9.57e-10	5.54595	15.052	10.1658	0.361152	0.724304	0	down
ENSCHIG00000000390	-1.62751	0.00992861	0.0363241	8.04765	3.74728	1.28087	1.96791	1.80925	1.39469	down
ENSCHIG00000020013	-2.78638	6.86e-07	1.09e-05	2.4724	3.0554	1.33155	0.481494	0.342084	0.447045	down
ENSCHIG00000016990	-5.31016	7.64e-11	3.22e-09	9.8071	17.401	4.1551	0	0.346403	0.662721	down
ENSCHIG00000017786	-1.78899	0.00288709	0.0135376	8.24718	5.55824	8.97282	1.04738	4.57347	2.30142	down
ENSCHIG00000022633	-2.95942	1.14e-06	1.7e-05	19.4641	12.8219	28.9897	2.45607	5.65061	1.42555	down
ENSCHIG00000016037	-5.00207	1.62e-14	1.73e-12	11.2718	18.1975	23.1184	0.260732	1.12626	0.662989	down
ENSCHIG00000025193	-1.33369	0.0114975	0.0408724	4.74992	3.93323	2.75349	1.67693	2.55175	1.40521	down
ENSCHIG00000008980	-3.8615	1.21e-06	1.79e-05	12.0891	15.1907	7.41823	0.0605067	0.588074	2.30784	down
ENSCHIG00000011334	-2.67672	1.02e-05	0.000113974	15.7921	13.4739	4.15903	2.17997	2.55595	1.84114	down
ENSCHIG00000008526	-1.54067	0.00555047	0.0228903	4.4068	7.91307	3.81406	2.22705	2.24984	2.67162	down
ENSCHIG00000002557	-4.38574	3.94e-09	1.08e-07	9.43016	6.30337	6.95339	0	0.807021	0.498815	down
ENSCHIG00000000320	-2.61367	9.39e-05	0.000786806	5.28397	4.66805	2.18913	0.204528	1.15344	1.08349	down
ENSCHIG00000020388	-1.85794	0.00264129	0.0126081	22.1896	31.7189	9.36967	11.5018	6.49926	4.84609	down
ENSCHIG00000012849	-3.44544	4.7e-06	5.79e-05	17.5066	13.6562	15.8667	0.0814307	1.75875	3.33887	down
ENSCHIG00000017611	-3.17439	7.99e-07	1.24e-05	25.4892	11.8911	22.0864	4.50644	2.98628	0.585969	down
ENSCHIG00000014174	-6.97664	3.06e-17	5.63e-15	4.91499	9.52256	5.10838	0.0328637	0.106469	0.0626742	down
ENSCHIG00000024115	-1.70797	0.00441657	0.0190475	4.7986	2.0769	2.85304	0.572602	2.04697	0.922558	down
ENSCHIG00000017021	-4.07268	2.02e-07	3.64e-06	4.37826	1.87249	1.84585	0	0.260139	0.306267	down
ENSCHIG00000018167	-3.89615	6.49e-13	4.63e-11	54.6998	33.5061	34.467	3.72867	4.02661	2.37031	down
ENSCHIG00000006454	-3.24023	2.21e-06	3.02e-05	22.2972	31.227	15.356	0.631897	3.6849	4.82035	down
ENSCHIG00000009864	-3.96268	4.65e-11	2.05e-09	16.3549	17.2708	8.8368	1.7034	0.559853	1.20055	down
ENSCHIG00000007709	-1.60051	0.00708805	0.0277648	1.58557	0.844487	3.13462	0.460009	0.683054	1.03081	down
ENSCHIG00000018158	-2.7384	0.000133135	0.00106132	7.25783	6.59914	5.75974	0.146158	2.28863	1.14979	down
ENSCHIG00000016542	-2.33866	0.00038358	0.00258649	21.029	33.2468	14.5489	4.43027	2.24263	10.6932	down
ENSCHIG00000019435	-1.43157	0.00781075	0.0299715	4.84809	3.38389	2.58428	1.90772	2.08591	0.97777	down
ENSCHIG00000012922	-3.54121	6.09e-07	9.8e-06	9.25652	9.73889	14.691	0.118243	1.97922	1.40938	down
ENSCHIG00000002382	-2.22448	0.00130954	0.00719569	19.4376	3.72016	8.33584	1.23012	5.06061	1.50811	down
ENSCHIG00000019691	-2.37556	1.2e-05	0.000131979	12.283	5.84186	6.59773	2.42957	2.22006	1.15836	down
ENSCHIG00000016471	-1.57638	0.0042661	0.0185469	1.47692	1.27458	1.98627	0.356787	0.627482	0.942876	down
ENSCHIG00000016811	-4.41608	5.12e-09	1.37e-07	3.7643	3.22	6.79965	0	0.350418	0.419922	down
ENSCHIG00000008546	-2.04155	0.00144475	0.00777017	26.7448	12.5391	13.0385	2.69293	2.57256	9.87629	down
[truncated: 3,155 more rows]
