# Supplementary material for: YBX1 mediates alternative splicing and maternal mRNA decay during pre-implantation development
Source: Cell Biosci. 2022 Feb 2;12:12. doi: 10.1186/s13578-022-00743-4 (PMC8812265; doi:10.1186/s13578-022-00743-4)
Supplement: Supplementary file 3 — Additional files 3: Table S2. Differential alternative splicing events between the 8-cell stage YBX1 knockdown embryos and the controls. [file 13578_2022_743_MOESM3_ESM.xlsx]

## Sheet: SE
ID	GeneID	geneSymbol	chr	strand	exonStart_0base	exonEnd	upstreamES	upstreamEE	downstreamES	downstreamEE	ID	IJC_SAMPLE_1	SJC_SAMPLE_1	IJC_SAMPLE_2	SJC_SAMPLE_2	IncFormLen	SkipFormLen	PValue	FDR	IncLevel1	IncLevel2	IncLevelDifference
283	ENSCHIG00000019916	APEX2	chrLWLT01000021.1	-	25528005	25528186	25527321	25527468	25528800	25528884	283	272386267	114,108,37	225293312	0,2,4	298	149	0	0	0.544,0.641,0.783	1.0,0.987,0.975	-0.331
336	ENSCHIG00000011078	ZDHHC4	chr25	+	39274978	39275157	39273725	39273799	39276814	39276940	336	60,48,37	32,18,9	41,49,87	0,0,0	298	149	0	0	0.484,0.571,0.673	1.0,1.0,1.0	-0.424
338	ENSCHIG00000014822	AIMP2	chr25	+	38900674	38900906	38898628	38898835	38901562	38901951	338	301486526	83,131,70	141147452	1,4,9	298	149	0	0	0.645,0.65,0.79	0.986,0.948,0.962	-0.27
357	ENSCHIG00000024057	ZCWPW1	chr25	+	37004568	37004689	37003708	37003843	37005524	37005600	357	14,36,8	22,28,18	80,38,61	0,0,1	270	149	0	0	0.26,0.415,0.197	1.0,1.0,0.971	-0.7
368	ENSCHIG00000025558	YWHAG	chr25	-	35289999	35290665	35287728	35288472	35311450	35311626	368	300273249	17,23,13	347608324	0,0,0	298	149	0	0	0.898,0.856,0.905	1.0,1.0,1.0	-0.114
380	ENSCHIG00000020421	TPST1	chr25	+	27948065	27949011	27925269	27925685	27991102	27991301	380	456546750	74,72,292	238279313	342273392	298	149	0	0	0.755,0.791,0.562	0.258,0.338,0.285	0.409
604	ENSCHIG00000000353	CDK1	chr28	-	29037628	29037785	29036726	29036850	29040291	29040328	604	241133111595	280415174	12441018648	14,45,22	298	149	0	0	0.812,0.8,0.821	0.978,0.919,0.936	-0.133
652	ENSCHIG00000018882	SAR1A	chr28	+	19275805	19275909	19273288	19273354	19278700	19278832	652	394874323710	117,164,70	175013072839	1,4,5	253	149	0	0	0.952,0.964,0.969	0.999,0.995,0.997	-0.035
876	ENSCHIG00000024450	NA	chr23	+	39827117	39827205	39824449	39824595	39827538	39827635	876	357659221	33,36,17	298264395	0,0,0	237	149	0	0	0.872,0.92,0.891	1.0,1.0,1.0	-0.106
1141	ENSCHIG00000020367	PPP6R3	chr29	+	47030864	47031051	47026497	47026730	47034283	47034421	1141	684619350	51,146,18	918835572	0,0,4	298	149	0	0	0.87,0.679,0.907	1.0,1.0,0.986	-0.177
1226	ENSCHIG00000018513	TMEM14A	chr23	-	24095693	24096289	24095271	24095356	24096725	24096810	1226	4,11,79	21,29,133	196,98,199	0,0,6	298	149	0	0	0.087,0.159,0.229	1.0,1.0,0.943	-0.823
2036	ENSCHIG00000013752	PTPN2	chr24	-	43463961	43464060	43459715	43459853	43469189	43469290	2036	419644708	63,30,42	446456621	0,0,0	248	149	0	0	0.8,0.928,0.91	1.0,1.0,1.0	-0.121
2077	ENSCHIG00000000360	NDC80	chr24	+	37264956	37265109	37261096	37261302	37267300	37267390	2077	15421746388	94,75,46	480314505	0,3,2	298	149	0	0	0.891,0.921,0.808	1.0,0.981,0.992	-0.118
2133	ENSCHIG00000024046	C18orf21	chr24	-	21456644	21456667	21452581	21452781	21456749	21456826	2133	7601806797	123,155,40	206109331	0,0,0	172	149	0	0	0.843,0.91,0.945	1.0,1.0,1.0	-0.101
2424	ENSCHIG00000016881	NA	chr19	-	37264658	37264837	37264243	37264358	37265223	37265301	2424	2393981131	26,8,62	416181946	0,2,0	298	149	0	0	0.821,0.961,0.901	1.0,0.978,1.0	-0.098
2546	ENSCHIG00000022153	EIF4A1	chr19	+	27048481	27048650	27047399	27047539	27048987	27049097	2546	510855443580	195,151,30	386053183103	0,18,3	298	149	0	0	0.929,0.948,0.984	1.0,0.993,0.998	-0.043
2676	ENSCHIG00000013026	ZNF207	chr19	-	17457508	17457556	17456342	17456413	17458051	17458127	2676	6501451407	57,7,5	232123126	52,25,46	197	149	0	0	0.896,0.994,0.984	0.771,0.788,0.674	0.214
2704	ENSCHIG00000018194	GGNBP2	chr19	+	12544244	12544370	12540263	12540362	12544459	12544573	2704	349332247	232,323,90	2,44,13	125126128	275	149	0	0	0.449,0.358,0.598	0.009,0.159,0.052	0.395
2929	ENSCHIG00000021371	PPM1N	chr18	+	54152887	54152948	54152503	54152621	54154498	54155232	2929	104109194	73118135	229252285	27,47,46	210	149	0	0	0.503,0.396,0.505	0.858,0.792,0.815	-0.354
2930	ENSCHIG00000021371	PPM1N	chr18	+	54152887	54152948	54152697	54152803	54154498	54155232	2930	302333618	20,20,48	720723907	0,17,0	210	149	0	0	0.915,0.922,0.901	1.0,0.968,1.0	-0.077
3013	ENSCHIG00000025493	PSMD12	chr19	+	49084634	49084809	49083884	49083997	49086598	49086676	3013	302375223	26,12,19	636,93,518	0,0,1	298	149	0	0	0.853,0.94,0.854	1.0,1.0,0.996	-0.116
3056	ENSCHIG00000026183	ZNF507	chr18	+	44021425	44021519	44019740	44019959	44028403	44030541	3056	55,67,28	44,50,26	7,14,3	54,97,42	243	149	0	0	0.434,0.451,0.398	0.074,0.081,0.042	0.362
3184	ENSCHIG00000022439	ORC6	chr18	-	22265598	22265711	22264488	22264557	22266919	22267009	3184	529390408	21,47,107	11058071359	0,21,17	262	149	0	0	0.935,0.825,0.684	1.0,0.956,0.978	-0.163
3485	ENSCHIG00000009881	GEMIN2	chr21	+	48545682	48545793	48544343	48544412	48547142	48547201	3485	461598326	11,39,16	491282745	0,0,0	260	149	0	0	0.96,0.898,0.921	1.0,1.0,1.0	-0.074
3628	ENSCHIG00000011938	PSMA4	chr21	+	30526392	30526523	30525844	30525933	30527012	30527136	3628	198249203178	33,84,41	565948546356	1,2,12	280	149	0	0	0.97,0.969,0.976	1.0,0.999,0.996	-0.027
3846	ENSCHIG00000008113	NA	chr17	+	60397364	60397536	60396741	60396841	60397756	60398022	3846	280367264	27,45,10	480121479	0,0,0	298	149	0	0	0.838,0.803,0.93	1.0,1.0,1.0	-0.143
3883	ENSCHIG00000010724	ELMOD2	chr17	+	53802690	53802824	53800124	53800254	53804898	53804967	3883	201190100	34,22,9	193118138	0,1,0	283	149	0	0	0.757,0.82,0.854	1.0,0.984,1.0	-0.184
4091	ENSCHIG00000014773	PPP1CC	chr17	+	16660208	16660439	16659361	16659489	16662961	16663066	4091	320179212	46,47,16	243151207	0,1,3	298	149	0	0	0.777,0.656,0.869	1.0,0.987,0.972	-0.219
4270	ENSCHIG00000013655	DRG1	chr17	-	1145110	1145278	1144722	1144845	1146313	1146444	4270	16161554851	68,163,75	311357612	0,7,7	298	149	0	0	0.922,0.827,0.85	1.0,0.962,0.978	-0.114
4485	ENSCHIG00000012297	PPWD1	chr20	-	13976022	13976205	13974341	13974476	13977124	13977206	4485	473,162,47	208,163,53	234,77,215	0,0,5	298	149	0	0	0.532,0.332,0.307	1.0,1.0,0.956	-0.595
4492	ENSCHIG00000012297	PPWD1	chr20	-	13989585	13989706	13982293	13982484	13989840	13989941	4492	96,81,48	31,28,7	106,65,80	0,0,0	270	149	0	0	0.631,0.615,0.791	1.0,1.0,1.0	-0.321
4493	ENSCHIG00000012297	PPWD1	chr20	-	13989585	13989706	13986474	13986922	13989840	13989941	4493	164176107	124,250,75	219124199	25,10,26	270	149	0	0	0.422,0.28,0.44	0.829,0.872,0.809	-0.456
4500	ENSCHIG00000012297	PPWD1	chr20	-	13991599	13991702	13989840	13989941	13995070	13995798	4500	351339318	81,115,58	590638460	2,0,1	252	149	0	0	0.719,0.635,0.764	0.994,1.0,0.996	-0.291
4515	ENSCHIG00000014036	CENPH	chr20	-	10488856	10488908	10486391	10486555	10489237	10489301	4515	288349193	100,66,24	218163216	0,4,0	201	149	0	0	0.681,0.797,0.856	1.0,0.968,1.0	-0.211
4729	ENSCHIG00000016311	NA	chr16	+	53457003	53457160	53452791	53452886	53459773	53459920	4729	682835325709	116,90,130	11233926410102	27,58,65	298	149	0	0	0.967,0.952,0.956	0.995,0.988,0.987	-0.032
4957	ENSCHIG00000020148	MIA3	chr16	+	24640220	24640242	24637362	24637494	24640951	24641040	4957	416260184	38,18,3	312414522	0,0,0	171	149	0	0	0.905,0.926,0.982	1.0,1.0,1.0	-0.062
5118	ENSCHIG00000008078	KIF27	chr8	-	76952744	76952945	76948399	76949343	76962493	76962878	5118	77105132	86,50,67	101,81,130	1,0,0	298	149	0	0	0.309,0.512,0.496	0.981,1.0,1.0	-0.555
5196	ENSCHIG00000016793	ATP6V1B2	chr8	+	66925585	66925687	66925107	66925247	66926064	66926162	5196	617844576	75,93,13	613432579	0,1,5	251	149	0	0	0.83,0.843,0.963	1.0,0.996,0.986	-0.115
5359	ENSCHIG00000023340	GLMN	chr3	-	69433852	69433906	69432423	69432454	69442219	69442322	5359	6,15,4	14,15,5	33,5,19	0,0,0	203	149	0	0	0.239,0.423,0.37	1.0,1.0,1.0	-0.656
5360	ENSCHIG00000023340	GLMN	chr3	-	69434302	69434490	69432423	69432454	69442219	69442322	5360	15,23,7	14,15,5	63,19,30	0,0,0	298	149	0	0	0.349,0.434,0.412	1.0,1.0,1.0	-0.602
5493	ENSCHIG00000017468	HSD17B10	chrLWLT01000021.1	-	23050955	23051064	23050566	23050757	23051143	23051272	5493	74213461802	113164191	8047031137	0,8,23	258	149	0	0	0.791,0.826,0.845	1.0,0.981,0.966	-0.162
5610	ENSCHIG00000010260	NA	chr6	-	97673071	97673242	97672700	97672771	97674037	97674169	5610	2012865352	994922127	217197196	3,2,8	298	149	0	0	0.503,0.319,0.581	0.973,0.98,0.925	-0.492
5613	ENSCHIG00000010260	NA	chr6	-	97673774	97673889	97672700	97672771	97674037	97674169	5613	7933121753728	994922127	129747394	3,2,8	264	149	0	0	0.818,0.882,0.943	0.96,0.995,0.965	-0.092
5649	ENSCHIG00000006954	RAF1	chr22	+	56464629	56464765	56454178	56454374	56486845	56487078	5649	130227497	4,15,53	20,79,77	100,69,65	285	149	0	0	0.944,0.888,0.831	0.095,0.374,0.382	0.604
5723	ENSCHIG00000024078	TWISTNB	chr4	+	92124493	92124635	92117921	92119014	92128531	92131154	5723	913869760	143,59,34	1009835732	8,9,12	291	149	0	0	0.766,0.883,0.92	0.985,0.979,0.969	-0.121
5724	ENSCHIG00000024078	TWISTNB	chr4	+	92126888	92127097	92117921	92119014	92128531	92131154	5724	696520428	143,59,34	567443362	8,9,12	298	149	0	0	0.709,0.815,0.863	0.973,0.961,0.938	-0.162
5725	ENSCHIG00000024078	TWISTNB	chr4	+	92126888	92127097	92124493	92124635	92128531	92131154	5725	140311971055	69,124,47	156913191097	0,1,0	298	149	0	0	0.91,0.828,0.918	1.0,0.998,1.0	-0.114
5954	ENSCHIG00000018551	NA	chr6	+	24995836	24995914	24995382	24995393	24996195	24996309	5954	188751933431441	177020391167	91258105370	5107123	227	149	0	0	0.875,0.862,0.946	0.992,0.973,0.966	-0.083
6191	ENSCHIG00000021736	NA	chr5	+	108443984	108444127	108443422	108443471	108445411	108445509	6191	4791039779	57,85,88	600297937	3,4,2	292	149	0	0	0.811,0.862,0.819	0.99,0.974,0.996	-0.156
6411	ENSCHIG00000020593	FGFR1OP2	chr5	-	81446777	81446891	81444724	81444838	81449186	81449329	6411	249465251	93,59,93	3,24,8	130115107	263	149	0	0	0.603,0.817,0.605	0.013,0.106,0.041	0.622
6577	ENSCHIG00000013335	NA	chr5	+	56826306	56826353	56824612	56824712	56826579	56826647	6577	127425572493	95,67,52	167515351667	0,4,6	196	149	0	0	0.911,0.967,0.973	1.0,0.997,0.995	-0.047
6596	ENSCHIG00000009104	NA	chr5	-	56588691	56588820	56588333	56588439	56590610	56590698	6596	424652843	25,52,52	7431085590	0,13,0	278	149	0	0	0.901,0.87,0.897	1.0,0.978,1.0	-0.103
6626	ENSCHIG00000013646	NA	chr5	+	56105866	56106013	56105554	56105632	56106411	56106540	6626	6591176754411	233,416,63	343324016316	0,2,0	296	149	0	0	0.934,0.955,0.972	1.0,0.998,1.0	-0.046
6705	ENSCHIG00000024817	ARL14EP	chr15	-	21839239	21839727	21836144	21836373	21849189	21849496	6705	215351183816	107,59,47	296122124439	12,6,10	298	149	0	0	0.91,0.977,0.976	0.992,0.995,0.996	-0.04
6820	ENSCHIG00000001154	TMBIM6	chr5	-	29770065	29770186	29768823	29768872	29772804	29772913	6820	189824201318	97159101	10247511300	0,31,10	270	149	0	0	0.915,0.894,0.878	1.0,0.93,0.986	-0.076
6936	ENSCHIG00000020918	NA	chr5	-	26460924	26460956	26459743	26459818	26461251	26461361	6936	209505165	38,117,11	274232465	0,2,15	181	149	0	0	0.819,0.78,0.925	1.0,0.99,0.962	-0.143
6937	ENSCHIG00000020918	NA	chr5	-	26460924	26460956	26459743	26459818	26461258	26461361	6937	7961605625	90,374,88	132812002260	10,14,0	181	149	0	0	0.879,0.779,0.854	0.991,0.986,1.0	-0.155
7248	ENSCHIG00000023408	CNBD2	chr13	+	64721872	64722036	64714630	64714751	64728220	64728539	7248	43196142	60,215,87	445219643	91,19,94	298	149	0	0	0.264,0.313,0.449	0.71,0.852,0.774	-0.437
7385	ENSCHIG00000012535	CKS1B	chr3	+	104524190	104524318	104521615	104521674	104524913	104524966	7385	8548750313512	151,174,75	464662354577474	6,0,16	277	149	0	0	0.968,0.959,0.99	1.0,1.0,1.0	-0.028
7642	ENSCHIG00000021803	CD164	chr9	+	28074255	28074327	28073047	28073109	28078452	28078509	7642	80716942093	151108148	608578611	0,2,0	221	149	0	0	0.783,0.914,0.905	1.0,0.995,1.0	-0.131
7679	ENSCHIG00000021701	UBAP2L	chr3	+	103854759	103854819	103852951	103853088	103856629	103856682	7679	202,280,88	402427428	21,25,19	745814437	209	149	0	0	0.264,0.319,0.128	0.02,0.021,0.03	0.213
7817	ENSCHIG00000009359	GSTM3	chr3	-	86921280	86921362	86921093	86921194	86922049	86922114	7817	263435877152	481621418	12108636526081	35192173	231	149	0	0	0.779,0.788,0.917	0.996,0.955,0.99	-0.152
7818	ENSCHIG00000009359	GSTM3	chr3	-	86921280	86921362	86921093	86921194	86922677	86922753	7818	103112522816	269219661	448221939918	961611159	231	149	0	0	0.712,0.787,0.733	0.968,0.898,0.847	-0.16
7819	ENSCHIG00000009359	GSTM3	chr3	-	86921282	86921362	86921093	86921194	86922049	86922114	7819	79411832159	481621418	397621428032	35192173	229	149	0	0	0.518,0.553,0.771	0.987,0.879,0.968	-0.331
7909	ENSCHIG00000025903	NA	chr6	+	69530045	69530072	69518085	69518242	69532099	69532154	7909	89,33,31	98,161,35	95,75,115	1,2,26	176	149	0	0	0.435,0.148,0.429	0.988,0.969,0.789	-0.578
7958	ENSCHIG00000024099	MTF2	chr3	+	70219642	70219738	70217177	70217326	70220671	70220740	7958	341459324	37,21,9	737352444	5,0,0	245	149	0	0	0.849,0.93,0.956	0.989,1.0,1.0	-0.085
7969	ENSCHIG00000015380	NA	chr3	+	69936256	69936459	69934942	69935077	69937485	69937663	7969	430138091366	354943128	163812971608	1,4,9	298	149	0	0	0.859,0.669,0.842	0.999,0.994,0.989	-0.204
8006	ENSCHIG00000026058	GTF2B	chr3	-	66157532	66157679	66157062	66157192	66160160	66160294	8006	649667308	82,104,36	395236443	2,4,0	296	149	0	0	0.799,0.764,0.812	0.99,0.967,1.0	-0.194
8060	ENSCHIG00000017033	UBE2K	chr6	+	59432166	59432295	59429130	59429230	59432932	59433813	8060	317683185	91,103,48	148191221	2,10,0	278	149	0	0	0.651,0.78,0.674	0.975,0.911,1.0	-0.26
8082	ENSCHIG00000015256	AGPS	chr2	+	116937681	116937781	116934042	116934132	116940713	116940771	8082	167,306,55	40,36,4	251,48,175	0,0,0	249	149	0	0	0.714,0.836,0.892	1.0,1.0,1.0	-0.186
8500	ENSCHIG00000021851	NA	chr19	+	48566427	48566964	48564089	48564165	48567194	48567386	8500	53,42,43	18,12,12	74,36,90	0,0,0	298	149	0	0	0.596,0.636,0.642	1.0,1.0,1.0	-0.375
8515	ENSCHIG00000027262	KIF3A	chr7	-	88970198	88970472	88954060	88954205	88973646	88973652	8515	835818979	55130128	10759351241	0,22,0	298	149	0	0	0.884,0.759,0.793	1.0,0.955,1.0	-0.173
8564	ENSCHIG00000019687	ZNRD1	chr23	+	21147446	21147547	21147072	21147208	21147968	21148078	8564	311384684	93,78,262	7633271498	17,23,52	250	149	0	0	0.666,0.746,0.609	0.964,0.894,0.945	-0.261
8789	ENSCHIG00000024326	FOPNL	chr25	-	14120453	14120590	14114033	14117150	14124719	14124804	8789	832926666	102,43,98	4392431002	0,5,3	286	149	0	0	0.81,0.918,0.78	1.0,0.962,0.994	-0.149
8966	ENSCHIG00000000096	CXorf56	chrLWLT01000065.1	-	111761	111900	111142	111232	113575	113617	8966	121310881282	18,34,32	194717242127	12,0,0	288	149	0	0	0.972,0.943,0.954	0.988,1.0,1.0	-0.04
9110	ENSCHIG00000010483	TMEM59	chr3	-	28611195	28611290	28608332	28608485	28617562	28617751	9110	341606843	50,28,90	586233849	0,6,16	244	149	0	0	0.806,0.93,0.851	1.0,0.96,0.97	-0.114
9111	ENSCHIG00000010483	TMEM59	chr3	-	28612801	28612907	28608332	28608485	28617562	28617751	9111	231347845	50,28,90	7572921072	0,6,16	255	149	0	0	0.73,0.879,0.846	1.0,0.966,0.975	-0.162
9113	ENSCHIG00000010483	TMEM59	chr3	-	28613907	28613940	28612801	28612907	28617562	28617751	9113	51187177	3534951235	26,19,24	10574181544	182	149	0	0	0.106,0.236,0.105	0.02,0.036,0.013	0.126
9163	ENSCHIG00000022392	SON	chr1	-	400781	406679	399040	399201	411398	411475	9163	244,217,62	0,3,0	25,42,12	20,12,4	298	149	0	0	1.0,0.973,1.0	0.385,0.636,0.6	0.451
9235	ENSCHIG00000019895	PCBP2	chr5	-	26293863	26293905	26292568	26292641	26296920	26296995	9235	152276195	28,26,43	252,94,217	2,2,0	191	149	0	0	0.809,0.892,0.78	0.99,0.973,1.0	-0.161
9491	ENSCHIG00000026167	MRPL32	chr4	+	42062725	42062907	42060521	42060858	42065357	42065612	9491	127225411360	179,488,77	10364631442	0,2,0	298	149	0	0	0.78,0.722,0.898	1.0,0.991,1.0	-0.197
9855	ENSCHIG00000022041	RBPJ	chr6	+	46231136	46231319	46191849	46191908	46267158	46267197	9855	160205111	36,41,13	184198103	0,0,0	298	149	0	0	0.69,0.714,0.81	1.0,1.0,1.0	-0.262
10023	ENSCHIG00000016313	SNRPA1	chr21	+	28767127	28767207	28766409	28766549	28767609	28767685	10023	104816221084	61,91,60	11708801015	0,17,17	229	149	0	0	0.918,0.921,0.922	1.0,0.971,0.975	-0.062
10034	ENSCHIG00000008749	RAB18	chr13	-	36392823	36392896	36391065	36391184	36396861	36396923	10034	7621476461	50,143,22	304214250	0,1,2	222	149	0	0	0.911,0.874,0.934	1.0,0.993,0.988	-0.087
10560	ENSCHIG00000017359	SLC35B1	chr19	+	36560893	36560997	36559945	36560148	36561566	36561697	10560	230232216	12,31,22	395247474	1,0,0	253	149	0	0	0.919,0.815,0.853	0.996,1.0,1.0	-0.136
10580	ENSCHIG00000023491	RFK	chr8	-	52293428	52293580	52291236	52291339	52294502	52294584	10580	175146137	45,58,34	111,113,97	0,0,0	298	149	0	0	0.66,0.557,0.668	1.0,1.0,1.0	-0.372
10648	ENSCHIG00000017145	CLDND1	chr1	-	42592857	42592901	42592324	42592634	42594023	42594030	10648	15,26,18	39,31,125	4,0,8	552363714	193	149	0	0	0.229,0.393,0.1	0.006,0.0,0.009	0.236
10806	ENSCHIG00000023887	LAMTOR3	chr6	+	25054983	25055047	25053575	25053709	25056793	25056867	10806	150617211023	131,89,25	174111901308	0,0,0	213	149	0	0	0.889,0.931,0.966	1.0,1.0,1.0	-0.071
11046	ENSCHIG00000020335	EMC4	chr10	+	74651451	74651612	74650978	74651132	74651860	74652077	11046	166,69,188	207266127	411244979	6,21,39	298	149	0	0	0.286,0.115,0.425	0.972,0.853,0.926	-0.642
11348	ENSCHIG00000023292	RPS4X	chrLWLT01000021.1	+	9713836	9714008	9712583	9712681	9714445	9714603	11348	14992335500	53,81,8	8064661330	0,2,2	298	149	0	0	0.934,0.935,0.969	1.0,0.991,0.997	-0.05
11465	ENSCHIG00000026241	CEP44	chr8	+	6531242	6531389	6529955	6530103	6532000	6532123	11465	247185277	50141134	663247480	0,14,13	296	149	0	0	0.713,0.398,0.51	1.0,0.899,0.949	-0.409
11617	ENSCHIG00000021309	NA	chr1	+	99230295	99230356	99228953	99229152	99247069	99247280	11617	106,206,85	70,27,74	0,6,8	73,40,105	210	149	0	0	0.518,0.844,0.449	0.0,0.096,0.051	0.555
11668	ENSCHIG00000012629	NSUN3	chr1	+	37138495	37138839	37129852	37129962	37147113	37147268	11668	98,86,93	59,44,22	211182202	0,5,4	298	149	0	0	0.454,0.494,0.679	1.0,0.948,0.962	-0.428
11777	ENSCHIG00000023350	MICOS10	chr2	+	2919401	2919511	2886958	2887022	2921447	2921462	11777	6277921554	53,44,64	330120452106	19,0,35	259	149	0	0	0.872,0.912,0.933	0.99,1.0,0.972	-0.082
11778	ENSCHIG00000023350	MICOS10	chr2	+	2919401	2919511	2918383	2918431	2921447	2921462	11778	126215963382	58,22,65	766644594811	0,0,0	259	149	0	0	0.926,0.977,0.968	1.0,1.0,1.0	-0.043
11837	ENSCHIG00000023847	CDK7	chr20	-	10443381	10443531	10440970	10441150	10446819	10446906	11837	699719252	26,35,9	16264262154	9,4,6	298	149	0	0	0.931,0.911,0.933	0.989,0.982,0.994	-0.063
11838	ENSCHIG00000023847	CDK7	chr20	-	10449010	10449129	10447340	10447440	10450321	10450432	11838	473496187	20,46,2	11444521527	0,0,0	268	149	0	0	0.929,0.857,0.981	1.0,1.0,1.0	-0.078
11917	ENSCHIG00000020033	IQCB1	chr1	-	65959311	65959474	65957335	65957465	65959694	65959806	11917	273224213	21,15,12	628474703	1,0,0	298	149	0	0	0.867,0.882,0.899	0.997,1.0,1.0	-0.116
12057	ENSCHIG00000025063	NA	chr11	-	69455333	69455391	69449434	69449599	69458952	69459595	12057	35,69,46	40,44,39	5,12,2	75,56,43	207	149	0	0	0.386,0.53,0.459	0.046,0.134,0.032	0.388
12293	ENSCHIG00000015499	LANCL1	chr2	+	37624438	37624513	37623938	37624035	37627616	37627734	12293	26,18,21	63,38,40	2,11,0	201,71,83	224	149	0	0	0.215,0.24,0.259	0.007,0.093,0.0	0.205
12576	ENSCHIG00000018734	MARCHF7	chr2	+	99576590	99576743	99574820	99575010	99578388	99579496	12576	296230145	235,182,37	399306379	14,10,27	298	149	0	0	0.386,0.387,0.662	0.934,0.939,0.875	-0.438
12716	ENSCHIG00000003131	TIMM50	chr18	+	50041815	50041935	50041662	50041721	50042308	50042413	12716	178213190	23,6,7	22,10,4	28,7,33	269	149	0	0	0.811,0.952,0.938	0.303,0.442,0.063	0.631
12813	ENSCHIG00000016503	TCP1	chr9	-	83346156	83346349	83345898	83346062	83346637	83346761	12813	532852178	161,212,36	216,76,389	0,0,0	298	149	0	0	0.623,0.668,0.712	1.0,1.0,1.0	-0.332
13242	ENSCHIG00000012114	RBM8A	chr3	-	99088226	99088363	99088067	99088113	99088630	99088767	13242	146417032921	81168145	100812201159	3,8,14	286	149	0	0	0.904,0.841,0.913	0.994,0.988,0.977	-0.1
13301	ENSCHIG00000023148	NUP35	chr2	+	122925355	122925497	122911699	122911760	122931159	122931324	13301	10981017723	47,40,22	199817952478	0,11,5	291	149	0	0	0.923,0.929,0.944	1.0,0.988,0.996	-0.063
13303	ENSCHIG00000023148	NUP35	chr2	+	122929025	122929154	122911699	122911760	122931159	122931324	13303	955998694	47,40,22	198013542222	0,11,5	278	149	0	0	0.916,0.93,0.944	1.0,0.985,0.996	-0.064
13521	ENSCHIG00000009056	SNRPB2	chr13	+	10386085	10386226	10379386	10379559	10386840	10386891	13521	178140401637	35,137,22	245626033231	13,1,12	290	149	0	0	0.963,0.938,0.975	0.99,0.999,0.993	-0.035
13539	ENSCHIG00000017392	DKC1	chrLWLT01000053.1	+	220853	220974	217935	218062	222122	222241	13539	148124233	12,32,22	383358297	0,6,0	270	149	0	0	0.872,0.681,0.854	1.0,0.971,1.0	-0.188
13589	ENSCHIG00000020452	UFC1	chr3	+	111782591	111782659	111780660	111780783	111782895	111782959	13589	156333192	42,47,22	97,73,147	0,0,0	217	149	0	0	0.718,0.829,0.857	1.0,1.0,1.0	-0.199
13742	ENSCHIG00000019180	SRSF7	chr11	-	20930811	20930992	20930402	20930579	20932035	20932063	13742	1352422751	82,13,17	5023981098	0,2,5	298	149	0	0	0.892,0.942,0.957	1.0,0.99,0.991	-0.063
13789	ENSCHIG00000015110	RBM48	chr4	-	110735939	110736130	110734315	110734461	110736654	110736765	13789	7131204948	28,45,4	255323262607	1,0,2	298	149	0	0	0.927,0.93,0.992	0.999,1.0,0.998	-0.049
13876	ENSCHIG00000025109	DERPC	chr18	-	37602568	37602686	37601950	37602175	37602950	37602973	13876	28,14,39	16,10,25	43,76,19	0,0,0	267	149	0	0	0.494,0.439,0.465	1.0,1.0,1.0	-0.534
13888	ENSCHIG00000012343	NCAPG	chr6	+	37863694	37863887	37862626	37862711	37864356	37864506	13888	238328163	18,33,11	461295381	1,2,3	298	149	0	0	0.869,0.832,0.881	0.996,0.987,0.984	-0.128
14014	ENSCHIG00000013783	TAF1B	chr11	-	87318975	87319063	87314252	87314348	87322236	87322335	14014	99,55,58	68,56,42	204142110	2,14,6	237	149	0	0	0.478,0.382,0.465	0.985,0.864,0.92	-0.481
14057	ENSCHIG00000022058	NA	chr14	-	37558262	37558435	37557800	37557902	37561785	37561864	14057	6777892145	92,72,179	222111434559	0,30,38	298	149	0	0	0.786,0.846,0.857	1.0,0.95,0.984	-0.148
14080	ENSCHIG00000018909	SMC4	chr1	-	106601222	106601387	106600849	106600977	106607880	106608057	14080	217517171068	83,185,43	11358901060	0,5,5	298	149	0	0	0.929,0.823,0.925	1.0,0.989,0.991	-0.101
14081	ENSCHIG00000018909	SMC4	chr1	-	106609461	106609653	106607880	106608057	106610110	106610289	14081	18361801983	144,102,39	127112091124	0,9,6	298	149	0	0	0.864,0.898,0.926	1.0,0.985,0.989	-0.095
14127	ENSCHIG00000012183	NA	chr10	-	88519524	88519718	88518509	88518590	88526725	88527195	14127	7231150314210	5181872658	222815263697	0,63,61	298	149	0	0	0.875,0.801,0.762	1.0,0.924,0.968	-0.151
14129	ENSCHIG00000012183	NA	chr10	-	88520196	88520392	88518509	88518590	88526725	88527195	14129	318254442118	5181872658	216412183188	0,63,61	298	149	0	0	0.754,0.593,0.617	1.0,0.906,0.963	-0.302
14130	ENSCHIG00000012183	NA	chr10	-	88520196	88520392	88519524	88519718	88526725	88527195	14130	10116174656371	4421149715	521933888948	2,43,11	298	149	0	0	0.92,0.884,0.817	0.999,0.975,0.998	-0.117
14361	ENSCHIG00000006812	SYPL1	chr4	+	73143889	73144078	73139311	73139519	73146651	73146780	14361	530535248	362797433	676391554	5,13,1	298	149	0	0	0.423,0.251,0.223	0.985,0.938,0.996	-0.674
14439	ENSCHIG00000014509	FAM126A	chr4	+	88935067	88935169	88928748	88928827	88939376	88939556	14439	675539412	71,70,94	710552432	0,2,17	251	149	0	0	0.849,0.82,0.722	1.0,0.994,0.938	-0.18
14445	ENSCHIG00000014509	FAM126A	chr4	+	88973087	88973383	88957159	88957319	88974172	88977816	14445	143,117,45	201,124,38	204157102	8,17,10	298	149	0	0	0.262,0.321,0.372	0.927,0.822,0.836	-0.543
14449	ENSCHIG00000017747	PNISR	chr9	+	37644302	37644356	37643474	37643574	37645426	37645597	14449	333175297	47,45,15	417171240	4,0,0	203	149	0	0	0.839,0.741,0.936	0.987,1.0,1.0	-0.157
14485	ENSCHIG00000027116	UBLCP1	chr7	-	39719240	39719278	39718581	39718680	39721449	39721548	14485	295350111	49,22,1	379336239	0,0,0	187	149	0	0	0.827,0.927,0.989	1.0,1.0,1.0	-0.086
14541	ENSCHIG00000019034	NA	chr21	+	57306322	57306485	57305658	57305808	57308061	57308123	14541	460480203	21,60,7	514220428	0,0,0	298	149	0	0	0.916,0.8,0.935	1.0,1.0,1.0	-0.116
14678	ENSCHIG00000011684	C2orf49	chr11	+	9132385	9132761	9126292	9126459	9134544	9134601	14678	353335231	51,24,32	537260877	0,0,0	298	149	0	0	0.776,0.875,0.783	1.0,1.0,1.0	-0.189
14928	ENSCHIG00000002289	ZNF410	chr10	-	17802119	17802260	17800592	17800720	17803011	17803137	14928	109,210,23	77330108	110,31,99	0,2,4	290	149	0	0	0.421,0.246,0.099	1.0,0.888,0.927	-0.683
14932	ENSCHIG00000002289	ZNF410	chr10	-	17815753	17815972	17814355	17814547	17819298	17819434	14932	153,263,83	57,74,27	93,49,70	0,2,0	298	149	0	0	0.573,0.64,0.606	1.0,0.925,1.0	-0.369
14933	ENSCHIG00000002289	ZNF410	chr10	-	17815753	17815975	17814355	17814547	17819298	17819434	14933	231,397,97	57,74,27	161,87,115	0,2,0	298	149	0	0	0.67,0.728,0.642	1.0,0.956,1.0	-0.305
15233	ENSCHIG00000022250	NA	chr12	-	50501217	50501503	50500204	50500370	50511669	50511763	15233	698607485	60,74,63	13336011012	0,26,10	298	149	0	0	0.853,0.804,0.794	1.0,0.92,0.981	-0.15
15253	ENSCHIG00000022444	NA	chr4	-	50476289	50476325	50476081	50476192	50479046	50479052	15253	271042861634	283147109	77583251	268330248	185	149	0	0	0.885,0.959,0.924	0.188,0.587,0.449	0.515
15341	ENSCHIG00000009944	HSDL2	chr8	+	101496114	101496309	101485641	101485740	101498352	101498424	15341	215210186	83,79,23	209156163	0,0,0	298	149	0	0	0.564,0.571,0.802	1.0,1.0,1.0	-0.354
15618	ENSCHIG00000016161	CNOT8	chr7	-	44328619	44328813	44324997	44325159	44329949	44330066	15618	92,88,159	24,22,38	335142267	1,6,2	298	149	0	0	0.657,0.667,0.677	0.994,0.922,0.985	-0.3
15655	ENSCHIG00000023539	DCTN4	chr7	+	48323496	48323517	48322217	48322325	48323910	48323984	15655	87,116,51	137,245,73	128,107,80	14,10,4	170	149	0	0	0.358,0.293,0.38	0.889,0.904,0.946	-0.569
15693	ENSCHIG00000026135	FBXO38	chr7	-	50612216	50612350	50605904	50606042	50616578	50616769	15693	31,69,46	10,32,18	93,55,26	0,2,0	283	149	0	0	0.62,0.532,0.574	1.0,0.935,1.0	-0.403
16220	ENSCHIG00000007298	NA	chr10	+	76318631	76318819	76318272	76318398	76319310	76319503	16220	119518371868	143212178	615841518	2,24,13	298	149	0	0	0.807,0.812,0.84	0.994,0.946,0.952	-0.144
16257	ENSCHIG00000017508	NA	chr12	-	51158358	51158524	51156162	51156562	51158634	51158696	16257	173152300	41,41,54	503597325	7,0,13	298	149	0	0	0.678,0.65,0.735	0.973,1.0,0.926	-0.279
16501	ENSCHIG00000017736	CCNA2	chr6	+	3767617	3767731	3766992	3767200	3768193	3768327	16501	8061265283	126,182,72	398184317	0,1,24	263	149	0	0	0.784,0.797,0.69	1.0,0.99,0.882	-0.2
16513	ENSCHIG00000017458	TFB2M	chr16	+	29354837	29354991	29348300	29348389	29357497	29357587	16513	59,197,44	122,180,96	24,18,30	0,2,0	298	149	0	0	0.195,0.354,0.186	1.0,0.818,1.0	-0.694
16715	ENSCHIG00000020801	PSMA6	chr21	+	44977781	44977876	44964259	44964335	44978258	44978340	16715	232538421553	46,114,13	273621453857	0,5,4	244	149	0	0	0.969,0.954,0.986	1.0,0.996,0.998	-0.028
16718	ENSCHIG00000020801	PSMA6	chr21	+	44979056	44979212	44978258	44978340	44981580	44981759	16718	332560032153	150405106	343730095159	1,7,9	298	149	0	0	0.917,0.881,0.91	0.999,0.995,0.997	-0.094
16724	ENSCHIG00000019469	TEX30	chr12	+	7276455	7276686	7275898	7275972	7277568	7277620	16724	254,199,82	56,43,12	6452501143	0,0,5	298	149	0	0	0.694,0.698,0.774	1.0,1.0,0.991	-0.275
16725	ENSCHIG00000019469	TEX30	chr12	+	7278128	7278334	7277568	7277620	7278981	7280381	16725	325,272,99	65,77,7	6372551084	0,0,0	298	149	0	0	0.714,0.638,0.876	1.0,1.0,1.0	-0.257
16775	ENSCHIG00000025004	NA	chr21	+	60728525	60728588	60724615	60724836	60730435	60730510	16775	104,199,5	135,150,14	0,0,0	55,25,25	212	149	0	0	0.351,0.483,0.201	0.0,0.0,0.0	0.345
16905	ENSCHIG00000026569	YIPF4	chr11	+	14758514	14758686	14756468	14756622	14763370	14763448	16905	159,83,76	40,28,17	174104292	0,0,3	298	149	0	0	0.665,0.597,0.691	1.0,1.0,0.98	-0.342
16925	ENSCHIG00000026285	NA	chr11	-	15992790	15992925	15989093	15989278	15998419	15998472	16925	264,242,90	9,66,12	331371201	0,0,0	284	149	0	0	0.939,0.658,0.797	1.0,1.0,1.0	-0.202
16926	ENSCHIG00000026285	NA	chr11	-	15995052	15995201	15989093	15989278	15998419	15998472	16926	316295216	9,66,12	693974463	0,0,0	298	149	0	0	0.946,0.691,0.9	1.0,1.0,1.0	-0.154
16993	ENSCHIG00000020520	RNF216	chr25	+	39478961	39479043	39476187	39476342	39484731	39484853	16993	29,140,88	382404570	10,26,7	1487925981	231	149	0	0	0.047,0.183,0.091	0.004,0.018,0.005	0.098
17005	ENSCHIG00000026467	NA	chr28	-	20885906	20886045	20885204	20885389	20886570	20886705	17005	535445195	137,199,53	690671605	4,14,4	288	149	0	0	0.669,0.536,0.656	0.989,0.961,0.987	-0.359
17027	ENSCHIG00000024753	CRIPT	chr11	+	28658458	28658562	28654582	28654637	28658913	28658978	17027	96331101174	60,136,85	18936302431	0,9,13	253	149	0	0	0.904,0.931,0.891	1.0,0.976,0.991	-0.08
17207	ENSCHIG00000008537	RNF181	chr11	-	48932530	48932640	48932258	48932333	48932826	48932957	17207	10566751567	111,21,110	94911131831	0,19,0	259	149	0	0	0.846,0.949,0.891	1.0,0.971,1.0	-0.095
17285	ENSCHIG00000014060	RAB1A	chr11	-	63203431	63203563	63202892	63203090	63204857	63204953	17285	178030411749	93,88,9	100111191236	0,0,0	281	149	0	0	0.91,0.948,0.99	1.0,1.0,1.0	-0.051
17321	ENSCHIG00000024496	NA	chr11	+	67978168	67978233	67974929	67975009	67979196	67979251	17321	561382845	93,54,60	279314462457	7,4,5	214	149	0	0	0.808,0.831,0.907	0.996,0.996,0.997	-0.148
17429	ENSCHIG00000009902	SF3B6	chr11	+	74688818	74688937	74685896	74685926	74693386	74693525	17429	6972109995448	141172139	481930467564	0,31,66	268	149	0	0	0.965,0.973,0.956	1.0,0.982,0.985	-0.024
17519	ENSCHIG00000020028	NA	chr11	+	87629627	87629777	87628753	87628846	87630255	87630327	17519	564918505	284606201	5243971006	0,1,4	298	149	0	0	0.498,0.431,0.557	1.0,0.995,0.992	-0.5
17772	ENSCHIG00000011745	MINDY3	chr13	-	29725987	29726161	29722712	29722764	29727821	29727882	17772	412568362	50,50,29	473548620	0,8,1	298	149	0	0	0.805,0.85,0.862	1.0,0.972,0.997	-0.151
17896	ENSCHIG00000012196	NA	chr10	-	17122233	17122328	17121462	17121511	17123693	17123781	17896	9931124680	100,114,9	344123543	0,0,0	244	149	0	0	0.858,0.858,0.979	1.0,1.0,1.0	-0.102
17898	ENSCHIG00000012196	NA	chr10	-	17125436	17125509	17123693	17123781	17128471	17128620	17898	9571001649	125,177,43	335123660	0,7,1	222	149	0	0	0.837,0.791,0.91	1.0,0.922,0.998	-0.127
18087	ENSCHIG00000016692	PSMA3	chr10	-	32661829	32661902	32660341	32660407	32663250	32663324	18087	109827381435	57,137,97	214617482777	10,55,53	222	149	0	0	0.928,0.931,0.909	0.993,0.955,0.972	-0.051
18127	ENSCHIG00000027258	NUP54	chr6	-	91531726	91531914	91530827	91531024	91540518	91540671	18127	1452595215	33,57,25	760410747	0,0,0	298	149	0	0	0.957,0.839,0.811	1.0,1.0,1.0	-0.131
18128	ENSCHIG00000027258	NUP54	chr6	-	91533555	91533782	91530827	91531024	91540518	91540671	18128	1275569644	33,57,25	188421941769	0,0,0	298	149	0	0	0.951,0.833,0.928	1.0,1.0,1.0	-0.096
18234	ENSCHIG00000016001	TEX9	chr10	+	49168777	49168912	49115469	49115582	49203764	49203899	18234	62,59,35	0,0,0	70,22,53	24,11,14	284	149	0	0	1.0,1.0,1.0	0.605,0.512,0.665	0.406
18253	ENSCHIG00000021295	GPATCH4	chr3	-	105884692	105884779	105882620	105882671	105885593	105885672	18253	37,2,4	2,0,0	0,0,0	17,1,6	236	149	0	0	0.921,1.0,1.0	0.0,0.0,0.0	0.974
18257	ENSCHIG00000021295	GPATCH4	chr3	-	105884872	105884965	105884692	105884779	105885071	105885145	18257	253610293	48,31,55	60,162,33	108,176,47	242	149	0	0	0.764,0.924,0.766	0.255,0.362,0.302	0.512
18369	ENSCHIG00000023441	CCNDBP1	chr10	-	64635781	64635861	64633937	64634019	64636153	64636213	18369	143450282	26,50,16	490370572	0,3,0	229	149	0	0	0.782,0.854,0.92	1.0,0.988,1.0	-0.144
18414	ENSCHIG00000026747	RAD51	chr10	-	66808715	66808853	66800411	66800529	66810548	66810635	18414	409839634	27,60,72	489770406	0,13,0	287	149	0	0	0.887,0.879,0.821	1.0,0.969,1.0	-0.127
18486	ENSCHIG00000026882	YME1L1	chr13	-	17053489	17053652	17052933	17053032	17059401	17059533	18486	95105115	16,23,40	231234296	0,3,1	298	149	0	0	0.748,0.695,0.59	1.0,0.975,0.993	-0.312
19143	ENSCHIG00000026460	YTHDF3	chr14	-	53983180	53983326	53980697	53980783	53986788	53986813	19143	4,27,28	1275061081	58,25,101	200230471	295	149	0	0	0.016,0.026,0.013	0.128,0.052,0.098	-0.074
19271	ENSCHIG00000024616	TATDN1	chr14	-	66453401	66453545	66444967	66445112	66454654	66454718	19271	10807421824	84,28,53	170013503337	14,6,11	293	149	0	0	0.867,0.931,0.946	0.984,0.991,0.994	-0.075
19276	ENSCHIG00000020741	NDUFB9	chr14	+	66466880	66467073	66463262	66463363	66467635	66467749	19276	100115521127	69,66,105	4622441172	2,5,5	298	149	0	0	0.879,0.922,0.843	0.991,0.961,0.992	-0.1
19426	ENSCHIG00000025248	NA	chr14	+	44984096	44984252	44972271	44972374	44987707	44987806	19426	957858431	37,41,5	161813221368	0,0,0	298	149	0	0	0.928,0.913,0.977	1.0,1.0,1.0	-0.061
19765	ENSCHIG00000026682	FBXO5	chr9	-	77137708	77137891	77132022	77137042	77139007	77139098	19765	567532132	73,50,19	847201898	0,2,0	298	149	0	0	0.795,0.842,0.776	1.0,0.98,1.0	-0.189
20024	ENSCHIG00000021720	RPL21	chr12	+	54104428	54104541	54103885	54103947	54105057	54105208	20024	585887452118	328422124	173614322691	0,24,31	262	149	0	0	0.91,0.922,0.907	1.0,0.971,0.98	-0.071
20182	ENSCHIG00000014935	AUNIP	chr2	-	8714054	8714196	8711770	8712618	8724077	8724281	20182	410383607	19,12,51	13551255980	1,0,10	291	149	0	0	0.917,0.942,0.859	0.999,1.0,0.98	-0.087
20629	ENSCHIG00000014692	PSMA7	chr13	+	54378106	54378229	54377365	54377490	54378641	54378761	20629	197317742032	82,28,38	358422845168	0,8,5	272	149	0	0	0.929,0.972,0.967	1.0,0.994,0.998	-0.041
21259	ENSCHIG00000019236	FOXR1	chr15	-	52780548	52780775	52775551	52779556	52781013	52781258	21259	99178104	39,60,16	417369516	6,8,17	298	149	0	0	0.559,0.597,0.765	0.972,0.958,0.938	-0.316
21326	ENSCHIG00000002240	SDHD	chr15	-	59973761	59973906	59970157	59970323	59975271	59975388	21326	6151163560	34,33,69	691389967	0,4,4	294	149	0	0	0.902,0.947,0.804	1.0,0.98,0.992	-0.106
9320	ENSCHIG00000013739	SGO1	chr1	-	157216539	157216634	157214877	157214933	157220136	157220330	9320	216322552039	45,21,57	417442633249	0,4,10	244	149	1.11022e-16	1.09208e-14	0.967,0.985,0.956	1.0,0.998,0.995	-0.028
10504	ENSCHIG00000018496	KRR1	chr5	-	4819536	4819707	4816724	4816802	4820961	4821018	10504	6771772321	102,377,40	189,145,79	0,3,4	298	149	1.11022e-16	1.09208e-14	0.768,0.702,0.8	1.0,0.96,0.908	-0.199
10617	ENSCHIG00000026963	UBE2V1	chr13	-	77648898	77649024	77644245	77647629	77657358	77657504	10617	826653759	50,7,7	210421151304	2,4,1	275	149	1.11022e-16	1.09208e-14	0.9,0.981,0.983	0.998,0.997,0.999	-0.043
15174	ENSCHIG00000021616	EIF3I	chr2	+	14401163	14401237	14400763	14400853	14401750	14401843	15174	121323861178	133,50,46	572559661	0,6,5	223	149	1.11022e-16	1.09208e-14	0.859,0.97,0.945	1.0,0.984,0.989	-0.066
18411	ENSCHIG00000026747	RAD51	chr10	-	66780172	66780294	66779584	66779708	66780508	66780638	18411	408575390	36153134	394227292	0,15,1	271	149	1.11022e-16	1.09208e-14	0.862,0.674,0.615	1.0,0.893,0.994	-0.245
284	ENSCHIG00000019916	APEX2	chrLWLT01000021.1	-	25528800	25528884	25527321	25527468	25529985	25530597	284	215197134	77,24,13	104108114	0,0,0	233	149	2.22045e-16	2.16055e-14	0.641,0.84,0.868	1.0,1.0,1.0	-0.217
17830	ENSCHIG00000019077	NA	chr10	-	14243263	14243322	14240373	14240481	14245190	14245271	17830	113219151646	126118113	15415343882	22,39,90	208	149	2.22045e-16	2.16055e-14	0.866,0.921,0.913	0.98,0.907,0.969	-0.052
2545	ENSCHIG00000022153	EIF4A1	chr19	+	27048481	27048650	27046804	27046937	27048987	27049097	2545	272927631983	140,101,87	202227431659	1,16,72	298	149	3.33067e-16	3.18912e-14	0.907,0.932,0.919	0.999,0.988,0.92	-0.05
5592	ENSCHIG00000025641	USP16	chr1	-	5520957	5521059	5515196	5515300	5524120	5524396	5592	175160228	12,29,22	393408351	0,11,2	251	149	3.33067e-16	3.18912e-14	0.896,0.766,0.86	1.0,0.957,0.99	-0.142
10328	ENSCHIG00000018750	ADGRL2	chr3	+	58765365	58765494	58763596	58763693	58768813	58774497	10328	9,0,7	23,28,10	18,23,30	4,0,0	278	149	3.33067e-16	3.18912e-14	0.173,0.0,0.273	0.707,1.0,1.0	-0.754
6956	ENSCHIG00000026108	CBX5	chr5	+	25549694	25549795	25546247	25546434	25551446	25551597	6956	12571110204	28,75,12	379355350	0,0,0	250	149	4.44089e-16	4.20739e-14	0.964,0.898,0.91	1.0,1.0,1.0	-0.076
8307	ENSCHIG00000011219	DDX20	chr3	+	89055674	89055843	89054917	89055012	89056445	89056560	8307	106,79,89	29,21,17	149101101	0,4,3	298	149	4.44089e-16	4.20739e-14	0.646,0.653,0.724	1.0,0.927,0.944	-0.283
4436	ENSCHIG00000009727	GPBP1	chr20	-	22092519	22092579	22084945	22085130	22093622	22093689	4436	284385125	84,121,14	271109115	4,7,2	209	149	5.55112e-16	5.15081e-14	0.707,0.694,0.864	0.98,0.917,0.976	-0.203
10834	ENSCHIG00000017972	NA	chr3	-	13681386	13681435	13681066	13681196	13685189	13685262	10834	97812741251	86,97,94	253118632021	62,61,59	198	149	5.55112e-16	5.15081e-14	0.895,0.908,0.909	0.968,0.958,0.963	-0.059
11439	ENSCHIG00000012236	ATP5PB	chr3	+	88754817	88754981	88751759	88751905	88755333	88755459	11439	603429350	123,54,20	370285554	2,7,11	298	149	5.55112e-16	5.15081e-14	0.71,0.799,0.897	0.989,0.953,0.962	-0.166
19055	ENSCHIG00000021424	SOAT1	chr16	+	59253059	59253342	59252202	59252310	59254956	59255035	19055	10742115715	32,83,6	583325911	0,0,0	298	149	5.55112e-16	5.15081e-14	0.944,0.927,0.983	1.0,1.0,1.0	-0.049
4495	ENSCHIG00000012297	PPWD1	chr20	-	13989840	13989941	13982293	13982484	13995070	13995798	4495	75,94,45	74,24,17	0,0,0	15,8,8	250	149	6.66134e-16	6.08684e-14	0.377,0.7,0.612	0.0,0.0,0.0	0.563
4926	ENSCHIG00000013607	LBR	chr16	-	27011168	27011360	27010371	27010475	27015276	27015331	4926	407608338	49179125	68,33,70	0,0,0	298	149	6.66134e-16	6.08684e-14	0.806,0.629,0.575	1.0,1.0,1.0	-0.33
15306	ENSCHIG00000019760	GMNN	chr23	+	16960557	16960668	16960167	16960250	16961971	16962061	15306	809292806581	216,145,73	135524202612	0,20,0	260	149	6.66134e-16	6.08684e-14	0.955,0.973,0.981	1.0,0.986,1.0	-0.026
12018	ENSCHIG00000022615	CARMIL2	chr18	+	36467826	36467907	36467459	36467681	36468173	36468251	12018	5,7,4	13,7,10	23,7,35	2,0,0	230	149	7.77156e-16	7.06545e-14	0.199,0.393,0.206	0.882,1.0,1.0	-0.695
6790	ENSCHIG00000018923	MLF1	chr1	-	108474829	108474913	108473620	108473749	108485879	108486027	6790	253189442	45,34,44	497245728	21,6,18	233	149	8.88178e-16	7.99405e-14	0.782,0.78,0.865	0.938,0.963,0.963	-0.146
18130	ENSCHIG00000027258	NUP54	chr6	-	91533555	91533782	91531726	91531914	91540518	91540671	18130	24491046894	61,24,0	267129352557	3,4,0	298	149	8.88178e-16	7.99405e-14	0.953,0.956,1.0	0.998,0.997,1.0	-0.029
6461	ENSCHIG00000024000	DNM1L	chr5	-	75716864	75717071	75713397	75713518	75718263	75718395	6461	168,75,61	12,17,10	201,95,156	0,0,0	298	149	9.99201e-16	8.8604e-14	0.875,0.688,0.753	1.0,1.0,1.0	-0.228
10064	ENSCHIG00000020022	EXOSC10	chr16	+	41024959	41025096	41023327	41023438	41026016	41026140	10064	291264467	34,7,15	573896420	0,7,0	286	149	9.99201e-16	8.8604e-14	0.817,0.952,0.942	1.0,0.985,1.0	-0.091
19388	ENSCHIG00000020571	PRKAG1	chr5	+	30455899	30455937	30455587	30455753	30456195	30456342	19388	85,124,94	27,14,5	280192362	0,4,1	187	149	9.99201e-16	8.8604e-14	0.715,0.876,0.937	1.0,0.975,0.997	-0.148
2043	ENSCHIG00000013412	NA	chr24	+	41851703	41851772	41843932	41844080	41855629	41855776	2043	21,17,13	184108146	0,2,0	238266183	218	149	1.11022e-15	9.70152e-14	0.072,0.097,0.057	0.0,0.005,0.0	0.074
12812	ENSCHIG00000016503	TCP1	chr9	-	83346156	83346349	83345223	83345440	83346637	83346761	12812	290,369,78	26,48,21	101,25,203	0,0,0	298	149	1.11022e-15	9.70152e-14	0.848,0.794,0.65	1.0,1.0,1.0	-0.236
13580	ENSCHIG00000016795	RTF2	chr13	-	58757738	58757867	58740105	58740219	58768157	58768236	13580	35,22,8	295297149	31,26,57	69,99,119	278	149	1.11022e-15	9.70152e-14	0.06,0.038,0.028	0.194,0.123,0.204	-0.132
3533	ENSCHIG00000022171	EAPP	chr21	-	44366738	44366831	44361985	44362099	44367923	44368105	3533	324406182	60,40,5	288332257	0,0,7	242	149	1.22125e-15	1.05185e-13	0.769,0.862,0.957	1.0,1.0,0.958	-0.123
7263	ENSCHIG00000013706	NARF	chr19	-	49672239	49672372	49669781	49669916	49674636	49674780	7263	123120101	12,19,16	163,160,98	0,2,0	282	149	1.22125e-15	1.05185e-13	0.844,0.769,0.769	1.0,0.977,1.0	-0.198
8278	ENSCHIG00000026394	TBC1D15	chr5	+	1286994	1287205	1281748	1281887	1294348	1294451	8278	242171245	21,20,0	644502795	0,2,1	298	149	1.22125e-15	1.05185e-13	0.852,0.81,1.0	1.0,0.992,0.997	-0.109
11910	ENSCHIG00000020033	IQCB1	chr1	-	65948666	65948766	65941214	65941324	65953896	65953990	11910	63,47,47	33,33,27	210184232	31,22,26	249	149	1.33227e-15	1.14201e-13	0.533,0.46,0.51	0.802,0.833,0.842	-0.325
20092	ENSCHIG00000025137	OARD1	chr23	+	33811186	33811299	33810134	33810193	33812796	33812899	20092	8601208444	10,44,24	905919682	0,1,3	262	149	1.55431e-15	1.32603e-13	0.98,0.94,0.913	1.0,0.998,0.992	-0.052
18262	ENSCHIG00000021295	GPATCH4	chr3	-	105885071	105885145	105884872	105884965	105885593	105885730	18262	235519248	47,42,28	94,241,58	0,2,0	223	149	1.66533e-15	1.41404e-13	0.77,0.892,0.855	1.0,0.988,1.0	-0.157
19363	ENSCHIG00000013638	SGO2	chr2	-	46857568	46857744	46856492	46856570	46859883	46860018	19363	6911106484	29,64,0	581383424	0,0,0	298	149	1.9984e-15	1.68888e-13	0.923,0.896,1.0	1.0,1.0,1.0	-0.06
20261	ENSCHIG00000017365	RABL3	chr1	-	65088807	65088958	65084380	65084491	65091310	65091425	20261	210215129	59,74,32	477248388	43,24,26	298	149	2.10942e-15	1.77438e-13	0.64,0.592,0.668	0.847,0.838,0.882	-0.222
13836	ENSCHIG00000024049	C6orf89	chr23	-	37943227	37943300	37942522	37942728	37952591	37952885	13836	26,44,42	13,20,24	41,60,45	99124142	222	149	2.44249e-15	2.04499e-13	0.573,0.596,0.54	0.218,0.245,0.175	0.357
11776	ENSCHIG00000023350	MICOS10	chr2	+	2918383	2918431	2886958	2887022	2921447	2921462	11776	99,51,180	53,44,64	388169214	19,0,35	197	149	2.9976e-15	2.49814e-13	0.586,0.467,0.68	0.939,1.0,0.822	-0.343
14098	ENSCHIG00000022317	HNRNPD	chr6	-	97609566	97609713	97608399	97608494	97609825	97609925	14098	4021063424	507958515	518420565	287182287	296	149	3.21965e-15	2.65857e-13	0.285,0.358,0.293	0.476,0.537,0.498	-0.192
16672	ENSCHIG00000023175	NRAS	chr3	-	91987282	91987461	91984397	91984521	91989508	91989636	16672	233550289	28,77,22	206216256	0,0,10	298	149	3.21965e-15	2.65857e-13	0.806,0.781,0.868	1.0,1.0,0.928	-0.158
16194	ENSCHIG00000020997	FNIP1	chr7	-	87797750	87797834	87796526	87796598	87802043	87802132	16194	20,6,6	23,15,4	27,25,23	2,0,0	233	149	5.66214e-15	4.61195e-13	0.357,0.204,0.49	0.896,1.0,1.0	-0.615
20179	ENSCHIG00000014895	SETDB2	chr12	-	67556202	67556766	67551865	67551982	67560474	67560571	20179	11,5,0	8,25,12	10,3,13	0,0,0	298	149	5.66214e-15	4.61195e-13	0.407,0.091,0.0	1.0,1.0,1.0	-0.834
20285	ENSCHIG00000004339	EIF3E	chr14	-	25898313	25898415	25897008	25897118	25899420	25899547	20285	21703672617	40,213,16	550285556	0,0,4	251	149	5.66214e-15	4.61195e-13	0.97,0.911,0.958	1.0,1.0,0.988	-0.05
7197	ENSCHIG00000012259	NA	chr6	+	72420643	72420802	72418069	72418153	72422213	72422380	7197	101,92,68	23,29,2	205,49,232	0,0,0	298	149	5.77316e-15	4.6812e-13	0.687,0.613,0.944	1.0,1.0,1.0	-0.252
13385	ENSCHIG00000019197	COPE	chr7	-	104451933	104452034	104448769	104448922	104453641	104453704	13385	215324366	16,7,52	134202298	0,0,0	250	149	6.10623e-15	4.92907e-13	0.889,0.965,0.808	1.0,1.0,1.0	-0.113
11540	ENSCHIG00000017202	FXR1	chr1	-	85768090	85768171	85764517	85764609	85768858	85769059	11540	97,153,29	420707143	0,2,5	98,79,93	230	149	6.32827e-15	5.0855e-13	0.13,0.123,0.116	0.0,0.016,0.034	0.106
8626	ENSCHIG00000019466	MYNN	chr1	-	97115801	97115885	97114821	97114908	97116760	97116939	8626	47,124,22	46,149,18	174,14,100	6,0,23	233	149	6.43929e-15	5.15172e-13	0.395,0.347,0.439	0.949,1.0,0.735	-0.501
2498	ENSCHIG00000007814	NA	chr19	-	32668621	32668766	32663815	32663944	32669954	32670032	2498	111,98,85	7,13,18	236194254	0,2,2	294	149	6.88338e-15	5.45849e-13	0.889,0.793,0.705	1.0,0.98,0.985	-0.193
15803	ENSCHIG00000027231	NDUFA2	chr7	+	58718515	58718622	58718292	58718393	58720061	58720153	15803	158731443673	249648428	476591767	1,51,38	256	149	6.88338e-15	5.45849e-13	0.788,0.738,0.833	0.996,0.871,0.922	-0.143
10794	ENSCHIG00000012317	EIF4A2	chr1	-	80146468	80146608	80145527	80145696	80146900	80147033	10794	1127642380	377,444,76	676675536	31,47,20	289	149	6.99441e-15	5.52221e-13	0.606,0.427,0.721	0.918,0.881,0.933	-0.326
16634	ENSCHIG00000020666	C1orf35	chr7	-	105819705	105819791	105819138	105819261	105819975	105820048	16634	135296127	19,41,9	110,120,80	0,0,0	235	149	7.21645e-15	5.67263e-13	0.818,0.821,0.899	1.0,1.0,1.0	-0.154
20305	ENSCHIG00000004339	EIF3E	chr14	-	25923249	25923364	25921560	25921678	25928538	25928628	20305	12561765446	38,271,17	628357524	9,3,0	264	149	7.77156e-15	6.08243e-13	0.949,0.786,0.937	0.975,0.985,1.0	-0.096
10620	ENSCHIG00000012995	EXOSC7	chr22	-	54181186	54181342	54178342	54179211	54182351	54182475	10620	390229310	24,0,23	503539656	2,1,0	298	149	7.99361e-15	6.22913e-13	0.89,1.0,0.871	0.992,0.996,1.0	-0.076
643	ENSCHIG00000000285	DDX50	chr28	-	20434920	20434994	20434538	20434698	20435737	20435857	643	32,24,10	17,6,6	56,22,61	0,0,0	223	149	8.32667e-15	6.46071e-13	0.557,0.728,0.527	1.0,1.0,1.0	-0.396
1239	ENSCHIG00000024285	SPA17	chr29	+	27493548	27493619	27487885	27488039	27495377	27495452	1239	139,57,70	40,1,16	170130380	0,0,4	220	149	8.43769e-15	6.51875e-13	0.702,0.975,0.748	1.0,1.0,0.985	-0.187
8627	ENSCHIG00000019466	MYNN	chr1	-	97116760	97116939	97114821	97114908	97120266	97120426	8627	138,438,98	32,56,2	286,59,159	0,0,0	298	149	8.77076e-15	6.74711e-13	0.683,0.796,0.961	1.0,1.0,1.0	-0.187
5155	ENSCHIG00000015674	NA	chr8	+	74596276	74596392	74595149	74595264	74596695	74596796	5155	296639591826	155,36,11	12118561134	0,0,5	265	149	9.65894e-15	7.39875e-13	0.915,0.984,0.989	1.0,1.0,0.992	-0.035
6785	ENSCHIG00000018923	MLF1	chr1	-	108469651	108469790	108467996	108468099	108471300	108471460	6785	243197438	24,15,14	389242708	0,0,7	288	149	1.0103e-14	7.70613e-13	0.84,0.872,0.942	1.0,1.0,0.981	-0.109
603	ENSCHIG00000000353	CDK1	chr28	-	29034515	29034686	29033250	29033414	29036726	29036850	603	17622052681	10741540860	1084806547	7,232,70	298	149	1.02141e-14	7.75794e-13	0.451,0.4,0.284	0.987,0.635,0.796	-0.428
176	ENSCHIG00000000167	NA	chrLWLT01000027.1	-	34088580	34088632	34083166	34083296	34089743	34089861	176	67211150	23,14,10	472555816	8,0,8	201	149	1.22125e-14	9.23682e-13	0.683,0.918,0.917	0.978,1.0,0.987	-0.149
4520	ENSCHIG00000014036	CENPH	chr20	-	10493853	10493902	10491351	10491408	10498796	10498852	4520	91,71,109	16,9,12	132105130	0,0,0	198	149	1.32117e-14	9.95075e-13	0.811,0.856,0.872	1.0,1.0,1.0	-0.154
14871	ENSCHIG00000020090	SFT2D2	chr3	+	119767890	119767976	119767553	119767640	119770670	119770752	14871	258,220,69	23,22,3	160189172	0,0,0	235	149	1.64313e-14	1.23242e-12	0.877,0.864,0.936	1.0,1.0,1.0	-0.108
16898	ENSCHIG00000021755	NA	chr11	-	14527057	14527200	14524969	14525042	14538203	14538251	16898	719894934	35,52,6	229711363371	11,3,44	292	149	1.67644e-14	1.25218e-12	0.913,0.898,0.988	0.991,0.995,0.975	-0.054
2928	ENSCHIG00000021371	PPM1N	chr18	+	54152697	54152803	54152503	54152621	54154498	54155232	2928	117131332	73118135	261310314	27,47,46	255	149	1.69864e-14	1.26352e-12	0.484,0.393,0.59	0.85,0.794,0.8	-0.326
16842	ENSCHIG00000009314	PCGF1	chr11	+	9975762	9975834	9975457	9975610	9976245	9976279	16842	322636621	22,38,30	7875801073	15,0,12	221	149	1.75415e-14	1.29944e-12	0.908,0.919,0.933	0.973,1.0,0.984	-0.066
11615	ENSCHIG00000021309	NA	chr1	+	99229523	99229696	99228953	99229152	99230295	99230356	11615	128233199	57,98,77	3,84,40	0,4,0	298	149	1.78746e-14	1.31869e-12	0.529,0.543,0.564	1.0,0.913,1.0	-0.426
9477	ENSCHIG00000023176	NA	chr19	-	26371425	26371493	26370971	26371103	26372134	26372236	9477	215225187	26,26,36	103,36,236	0,3,0	217	149	1.79856e-14	1.32147e-12	0.85,0.856,0.781	1.0,0.892,1.0	-0.135
7421	ENSCHIG00000025258	DAZAP2	chr5	-	28226196	28226442	28225151	28225280	28226857	28226976	7421	379331693	16,113,18	685399838	0,2,0	298	149	1.80966e-14	1.32422e-12	0.922,0.594,0.951	1.0,0.99,1.0	-0.174
9051	ENSCHIG00000022243	NA	chr1	-	127537093	127537171	127534890	127534991	127541949	127542114	9051	32,56,72	8,13,16	40,92,44	0,0,0	227	149	2.08722e-14	1.52113e-12	0.724,0.739,0.747	1.0,1.0,1.0	-0.263
21045	ENSCHIG00000022947	CEPT1	chr3	+	88357650	88357809	88357000	88357132	88358300	88358426	21045	259280170	39,36,0	352,77,235	0,0,0	298	149	2.27596e-14	1.652e-12	0.769,0.795,1.0	1.0,1.0,1.0	-0.145
5722	ENSCHIG00000024078	TWISTNB	chr4	+	92124493	92124635	92117921	92119014	92126888	92127097	5722	163014211353	77,0,12	201117101470	0,0,3	291	149	2.37588e-14	1.7176e-12	0.916,1.0,0.983	1.0,1.0,0.996	-0.032
5162	ENSCHIG00000003767	PACRGL	chr6	+	40702898	40702967	40702646	40702781	40703252	40703360	5162	9,26,26	66,20,15	0,0,0	70,18,99	218	149	2.79776e-14	2.0145e-12	0.085,0.47,0.542	0.0,0.0,0.0	0.366
1542	ENSCHIG00000022248	PDCD4	chr26	-	20573395	20573527	20570308	20570611	20577114	20577221	1542	24,5,4	128,30,60	0,0,0	520325244	281	149	2.93099e-14	2.10202e-12	0.09,0.081,0.034	0.0,0.0,0.0	0.068
2490	ENSCHIG00000007814	NA	chr19	-	32665143	32665275	32663815	32663944	32669954	32670032	2490	170180187	7,13,18	437311314	0,2,2	281	149	3.33067e-14	2.37918e-12	0.928,0.88,0.846	1.0,0.988,0.988	-0.107
5665	ENSCHIG00000019274	ABCE1	chr17	+	57793353	57793471	57792251	57792349	57793818	57793956	5665	367258215	25,14,2	568561241	0,0,0	267	149	3.40838e-14	2.42507e-12	0.891,0.911,0.984	1.0,1.0,1.0	-0.071
3182	ENSCHIG00000022439	ORC6	chr18	-	22265598	22265711	22262075	22262203	22266919	22267009	3182	247192168	20,11,2	491393670	0,0,0	262	149	4.20775e-14	2.98203e-12	0.875,0.908,0.979	1.0,1.0,1.0	-0.079
870	ENSCHIG00000021078	PFDN6	chr23	-	41218317	41218388	41217754	41217884	41218628	41218692	870	369636795	174259319	687474757	24,108,90	220	149	4.78506e-14	3.37788e-12	0.59,0.624,0.628	0.951,0.748,0.851	-0.236
16642	ENSCHIG00000020666	C1orf35	chr7	-	105820626	105820777	105820411	105820457	105820866	105820960	16642	138314229	7,73,12	232222188	2,0,0	298	149	5.4845e-14	3.8565e-12	0.908,0.683,0.905	0.983,1.0,1.0	-0.162
19498	ENSCHIG00000022499	RPF2	chr9	-	26670442	26670542	26662652	26662755	26674300	26674377	19498	6341193349	21,55,0	618677271	0,0,0	249	149	6.07292e-14	4.25364e-12	0.948,0.928,1.0	1.0,1.0,1.0	-0.041
17418	ENSCHIG00000013821	DNAJC27	chr11	+	74009578	74009739	74000808	74000931	74011686	74011819	17418	297276424	8,21,18	472513348	0,3,0	298	149	6.22835e-14	4.3456e-12	0.949,0.868,0.922	1.0,0.988,1.0	-0.083
10304	ENSCHIG00000016740	TM2D3	chr21	+	28425377	28425470	28424945	28425033	28427969	28428127	10304	19,57,41	11,42,17	45,11,62	0,2,0	242	149	6.65024e-14	4.62204e-12	0.515,0.455,0.598	1.0,0.772,1.0	-0.401
11444	ENSCHIG00000012236	ATP5PB	chr3	+	88759097	88759277	88751759	88751905	88761702	88763966	11444	616623576	34,22,19	455323631	2,0,3	298	149	7.74936e-14	5.36524e-12	0.901,0.934,0.938	0.991,1.0,0.991	-0.07
20740	ENSCHIG00000000497	DHODH	chr18	-	40287511	40287724	40285394	40285594	40289833	40290010	20740	25,13,18	12,8,6	32,21,64	0,0,1	298	149	7.91589e-14	5.45954e-12	0.51,0.448,0.6	1.0,1.0,0.97	-0.471
19249	ENSCHIG00000024616	TATDN1	chr14	-	66439737	66439814	66436252	66436323	66444905	66444946	19249	8817601013	33,20,17	8557351477	0,0,0	226	149	7.99361e-14	5.4921e-12	0.946,0.962,0.975	1.0,1.0,1.0	-0.039
5771	ENSCHIG00000008636	WDR18	chr7	-	66975427	66975569	66974833	66974977	66975762	66975896	5771	5,14,13	27,9,9	23,8,10	0,0,0	291	149	8.12683e-14	5.5624e-12	0.087,0.443,0.425	1.0,1.0,1.0	-0.682
18278	ENSCHIG00000019376	DERL2	chr19	+	25889866	25889940	25887875	25887941	25892565	25892656	18278	109,119,91	75,28,46	135,70,234	0,4,19	223	149	8.4821e-14	5.78357e-12	0.493,0.74,0.569	1.0,0.921,0.892	-0.337
1043	ENSCHIG00000014208	PRPF4B	chr23	+	15564905	15565001	15558537	15558674	15565609	15566806	1043	150,161,87	546253347	51,98,76	624737756	245	149	8.91509e-14	6.05587e-12	0.143,0.279,0.132	0.047,0.075,0.058	0.125
17736	ENSCHIG00000008230	NA	chr14	-	12311069	12311115	12293735	12295002	12336481	12336650	17736	27,33,11	20,11,9	5,3,5	37,35,32	195	149	9.03722e-14	6.11575e-12	0.508,0.696,0.483	0.094,0.061,0.107	0.475
5103	ENSCHIG00000008078	KIF27	chr8	-	76937072	76937279	76929451	76929621	76944794	76944938	5103	239258170	34,9,12	251190207	2,0,0	298	149	1.04139e-13	7.02099e-12	0.779,0.935,0.876	0.984,1.0,1.0	-0.131
14443	ENSCHIG00000014509	FAM126A	chr4	+	88941514	88941610	88941019	88941135	88953452	88953569	14443	343363142	41,39,10	279247216	0,6,5	245	149	1.06026e-13	7.12156e-12	0.836,0.85,0.896	1.0,0.962,0.963	-0.114
19713	ENSCHIG00000022762	WDR92	chr11	-	66281752	66281883	66278705	66278807	66284191	66284292	19713	293,160,97	10,19,7	351243223	0,0,0	280	149	1.07914e-13	7.22139e-12	0.94,0.818,0.881	1.0,1.0,1.0	-0.12
7196	ENSCHIG00000012259	NA	chr6	+	72419010	72419191	72418069	72418153	72422213	72422380	7196	92,62,41	23,29,2	137,39,142	0,0,0	298	149	1.30895e-13	8.72684e-12	0.667,0.517,0.911	1.0,1.0,1.0	-0.302
2734	ENSCHIG00000017656	TUBD1	chr19	-	10457211	10457376	10448930	10449071	10461250	10461482	2734	232,228,49	68,105,15	104,47,135	8,2,7	298	149	1.50879e-13	1.00221e-11	0.63,0.521,0.62	0.867,0.922,0.906	-0.308
13795	ENSCHIG00000023767	CCNH	chr7	+	23528357	23528568	23527317	23527391	23531736	23531900	13795	93,138,39	11,22,1	140114208	0,0,0	298	149	1.53433e-13	1.01542e-11	0.809,0.758,0.951	1.0,1.0,1.0	-0.161
15643	ENSCHIG00000015936	G3BP1	chr7	-	47413197	47413371	47409312	47409403	47413816	47413898	15643	132613861077	63,48,111	589617762	0,20,6	298	149	1.82854e-13	1.2057e-11	0.913,0.935,0.829	1.0,0.939,0.984	-0.082
7052	ENSCHIG00000007192	TMTC3	chr5	+	17731236	17731455	17728189	17728406	17732745	17732845	7052	37,59,33	8,13,7	108,35,35	0,0,0	298	149	1.93179e-13	1.26913e-11	0.698,0.694,0.702	1.0,1.0,1.0	-0.302
11118	ENSCHIG00000017860	CCT8	chr1	+	5491710	5491798	5491567	5491634	5492554	5492626	11118	11211083953	33,17,30	12445701077	0,3,0	237	149	2.07834e-13	1.36044e-11	0.955,0.976,0.952	1.0,0.992,1.0	-0.036
18081	ENSCHIG00000016692	PSMA3	chr10	-	32655627	32655695	32652886	32652951	32657741	32657788	18081	107526891246	41,52,37	162411981999	3,6,21	217	149	2.24154e-13	1.46196e-11	0.947,0.973,0.959	0.997,0.993,0.985	-0.032
17003	ENSCHIG00000026467	NA	chr28	-	20884292	20884408	20882364	20882460	20884683	20884770	17003	624711309	18,59,13	342292272	0,1,3	265	149	2.42362e-13	1.575e-11	0.951,0.871,0.93	1.0,0.994,0.981	-0.074
6772	ENSCHIG00000021315	SENP1	chr5	+	31773120	31773156	31772190	31772275	31777374	31777534	6772	26,20,21	108,105,64	2,1,5	108,114,76	185	149	2.5846e-13	1.67357e-11	0.162,0.133,0.209	0.015,0.007,0.05	0.144
2521	ENSCHIG00000024916	TMEM107	chr19	-	27559040	27559141	27557904	27557974	27559244	27559312	2521	55117118	38,46,15	90,56,50	0,2,0	250	149	2.71672e-13	1.75282e-11	0.463,0.603,0.824	1.0,0.943,1.0	-0.351
16585	ENSCHIG00000027154	KXD1	chr7	+	104137117	104137164	104135193	104135346	104137958	104138188	16585	118,82,102	45,12,6	429465288	9,2,8	196	149	3.49276e-13	2.23748e-11	0.666,0.839,0.928	0.973,0.994,0.965	-0.166
16712	ENSCHIG00000012102	NA	chr22	+	42860230	42860516	42860035	42860071	42860926	42861037	16712	121,53,170	23,23,16	108,70,123	0,2,0	298	149	3.48277e-13	2.23748e-11	0.725,0.535,0.842	1.0,0.946,1.0	-0.281
3540	ENSCHIG00000024335	SCFD1	chr21	+	40732657	40732780	40728148	40728239	40734522	40734610	3540	383158295	11,24,2	9598541015	0,0,1	272	149	3.888e-13	2.48184e-11	0.95,0.783,0.988	1.0,1.0,0.998	-0.092
19033	ENSCHIG00000025525	LRCH3	chr1	-	70019000	70019072	70015350	70015399	70029440	70029590	19033	12,9,5	8,12,4	34,34,12	0,2,0	221	149	3.90243e-13	2.48225e-11	0.503,0.336,0.457	1.0,0.92,1.0	-0.541
5113	ENSCHIG00000008078	KIF27	chr8	-	76948399	76949343	76937072	76937279	76962493	76962878	5113	102,81,79	16,18,12	8,1,11	22,7,13	298	149	3.96017e-13	2.5101e-11	0.761,0.692,0.767	0.154,0.067,0.297	0.567
14892	ENSCHIG00000013943	PTK2	chr14	-	79232751	79233067	79220573	79220800	79259225	79259322	14892	4,4,13	0,0,0	15,10,9	16,20,19	298	149	4.43978e-13	2.80423e-11	1.0,1.0,1.0	0.319,0.2,0.191	0.763
10541	ENSCHIG00000022952	HSPA14	chr13	+	28830443	28830617	28829829	28830042	28832596	28832667	10541	112154236	9,26,11	305,91,232	0,1,2	298	149	4.47642e-13	2.81748e-11	0.862,0.748,0.915	1.0,0.978,0.983	-0.145
2027	ENSCHIG00000013752	PTPN2	chr24	-	43452178	43452331	43447315	43447497	43453546	43453756	2027	494682426	23,35,15	233201331	0,0,0	298	149	4.79616e-13	3.00821e-11	0.915,0.907,0.934	1.0,1.0,1.0	-0.081
18222	ENSCHIG00000016001	TEX9	chr10	+	49130055	49130135	49115469	49115582	49203764	49203899	18222	28,22,16	0,0,0	51,18,43	24,11,14	229	149	4.94049e-13	3.08798e-11	1.0,1.0,1.0	0.58,0.516,0.666	0.413
20239	ENSCHIG00000013636	AKAP11	chr12	-	74098808	74098892	74097975	74098022	74102035	74102191	20239	59,78,41	19,27,0	162100183	0,0,0	233	149	5.94969e-13	3.70589e-11	0.665,0.649,1.0	1.0,1.0,1.0	-0.229
2031	ENSCHIG00000013752	PTPN2	chr24	-	43453546	43453756	43452178	43452331	43459715	43459853	2031	499635628	7,30,42	387317501	0,5,0	298	149	6.16729e-13	3.81503e-11	0.973,0.914,0.882	1.0,0.969,1.0	-0.067
10228	ENSCHIG00000014679	NA	chr1	+	105916173	105916194	105914442	105915317	105919689	105919884	10228	18,18,0	31,39,17	6,2,8	0,0,0	170	149	6.16507e-13	3.81503e-11	0.337,0.288,0.0	1.0,1.0,1.0	-0.792
8311	ENSCHIG00000018314	CLK1	chr2	+	46462574	46462665	46461356	46461585	46463063	46463130	8311	491283177	326352150	235248308	19,70,72	240	149	6.62914e-13	4.08668e-11	0.483,0.333,0.423	0.885,0.687,0.726	-0.353
5097	ENSCHIG00000008078	KIF27	chr8	-	76924215	76924421	76919147	76919345	76927462	76927618	5097	298289210	16,23,8	255152225	0,0,0	298	149	6.66023e-13	4.09183e-11	0.903,0.863,0.929	1.0,1.0,1.0	-0.102
10562	ENSCHIG00000017359	SLC35B1	chr19	+	36562604	36562762	36561987	36562018	36564529	36564656	10562	482519512	12,7,29	541371774	0,0,0	298	149	7.41296e-13	4.5388e-11	0.953,0.974,0.898	1.0,1.0,1.0	-0.058
7353	ENSCHIG00000025511	TMEM208	chr18	+	36127734	36127794	36127143	36127245	36128316	36128401	7353	75,102,58	23,21,17	28,24,47	0,0,0	209	149	8.54428e-13	5.21375e-11	0.699,0.776,0.709	1.0,1.0,1.0	-0.272
10849	ENSCHIG00000009737	MCF2	chrLWLT01000027.1	+	7596848	7596915	7594935	7595024	7598036	7598152	10849	5,15,7	1,19,19	82,4,17	0,0,0	216	149	8.92841e-13	5.42974e-11	0.775,0.353,0.203	1.0,1.0,1.0	-0.556
7821	ENSCHIG00000009359	GSTM3	chr3	-	86922049	86922114	86921093	86921194	86922677	86922753	7821	139720533207	269219661	416125118706	961611159	214	149	9.34253e-13	5.66245e-11	0.783,0.867,0.772	0.968,0.916,0.839	-0.1
4510	ENSCHIG00000016273	NA	chr20	-	10509892	10510003	10509613	10509721	10510615	10510756	4510	478454513735	278162197	377518972648	11,80,67	260	149	9.45688e-13	5.71253e-11	0.908,0.951,0.916	0.995,0.931,0.958	-0.036
2013	ENSCHIG00000000428	RNMT	chr24	+	43848830	43848864	43847686	43847788	43851924	43851962	2013	166,385,72	16,95,11	63,9,80	0,0,0	183	149	1.06182e-12	6.39257e-11	0.894,0.767,0.842	1.0,1.0,1.0	-0.166
2010	ENSCHIG00000000428	RNMT	chr24	+	43838262	43838388	43835519	43835655	43841736	43841852	2010	312575121	17,83,6	145,51,120	0,0,0	275	149	1.17606e-12	7.05675e-11	0.909,0.79,0.916	1.0,1.0,1.0	-0.128
16843	ENSCHIG00000009314	PCGF1	chr11	+	9975960	9976066	9975457	9975610	9976245	9976279	16843	305709456	22,38,30	659467882	15,0,12	255	149	1.2389e-12	7.4091e-11	0.89,0.916,0.899	0.963,1.0,0.977	-0.078
2725	ENSCHIG00000019101	NA	chr19	-	10519920	10519997	10515428	10515494	10520192	10520595	2725	46,29,32	30,9,13	39,10,28	0,0,1	226	149	1.26321e-12	7.52949e-11	0.503,0.68,0.619	1.0,1.0,0.949	-0.382
9603	ENSCHIG00000010657	SECISBP2	chr8	-	88539168	88539250	88534634	88534757	88542343	88542573	9603	99,106,80	17,57,26	181131109	5,6,5	231	149	1.48348e-12	8.81324e-11	0.79,0.545,0.665	0.959,0.934,0.934	-0.276
2891	ENSCHIG00000027213	NA	chr18	+	56960824	56960900	56960506	56960638	56961234	56961364	2891	581574873872	344341126	3676441088	0,20,7	225	149	1.51457e-12	8.96832e-11	0.918,0.936,0.953	1.0,0.955,0.99	-0.046
11638	ENSCHIG00000020300	NA	chrLWLT01000021.1	+	11305636	11305693	11305284	11305368	11305994	11306093	11638	191356297	6,19,15	521345993	0,0,6	206	149	1.58917e-12	9.37925e-11	0.958,0.931,0.935	1.0,1.0,0.992	-0.056
17392	ENSCHIG00000021918	ATAD2	chr14	-	65517953	65518113	65515832	65515955	65518640	65518837	17392	39,29,23	13,12,12	49,6,9	0,0,0	298	149	1.82787e-12	1.07528e-10	0.6,0.547,0.489	1.0,1.0,1.0	-0.455
6507	ENSCHIG00000025032	NA	chr8	-	1847311	1847444	1841910	1842120	1848758	1848927	6507	26,27,35	16,11,10	40,38,37	0,0,2	282	149	1.84175e-12	1.07991e-10	0.462,0.565,0.649	1.0,1.0,0.907	-0.41
17218	ENSCHIG00000015012	NA	chr18	+	59772787	59772845	59760770	59761159	59791958	59792092	17218	53,35,46	4,0,0	49,52,52	43,50,13	207	149	1.86207e-12	1.08828e-10	0.905,1.0,1.0	0.451,0.428,0.742	0.428
6459	ENSCHIG00000024000	DNM1L	chr5	-	75706328	75706406	75705986	75706019	75707053	75707110	6459	113,54,12	27,36,3	136,44,73	4,0,2	227	149	2.12785e-12	1.2396e-10	0.733,0.496,0.724	0.957,1.0,0.96	-0.321
415	ENSCHIG00000020583	TUFM	chr25	+	25878457	25878609	25878236	25878341	25878699	25878819	415	75,85,42	11,50,15	14,4,78	0,0,0	298	149	2.36156e-12	1.3713e-10	0.773,0.459,0.583	1.0,1.0,1.0	-0.395
14227	ENSCHIG00000007830	MTRF1L	chr9	-	77171678	77171862	77170922	77171086	77173665	77173745	14227	103241134	32,48,40	46,38,42	0,2,0	298	149	2.54596e-12	1.47363e-10	0.617,0.715,0.626	1.0,0.905,1.0	-0.316
3147	ENSCHIG00000024302	RSPRY1	chr18	+	26602957	26603110	26602492	26602595	26605286	26605391	3147	147,109,47	19,16,3	138,58,106	1,0,0	298	149	2.73825e-12	1.57985e-10	0.795,0.773,0.887	0.986,1.0,1.0	-0.177
12203	ENSCHIG00000026247	NA	chr2	+	101161945	101162020	101155563	101155671	101168010	101168136	12203	10751992807	26,61,39	463282439	0,0,1	224	149	2.89457e-12	1.6647e-10	0.965,0.956,0.932	1.0,1.0,0.997	-0.048
2544	ENSCHIG00000022153	EIF4A1	chr19	+	27047399	27047539	27046804	27046937	27048987	27049097	2544	243726271572	140,101,87	164720471274	1,16,72	289	149	2.98006e-12	1.70841e-10	0.9,0.931,0.903	0.999,0.985,0.901	-0.05
1602	ENSCHIG00000014446	SEC23IP	chr26	-	11955173	11955336	11954587	11954689	11956231	11956417	1602	52,88,13	10,21,2	65,15,50	0,0,0	298	149	3.36164e-12	1.92105e-10	0.722,0.677,0.765	1.0,1.0,1.0	-0.279
18521	ENSCHIG00000010604	SMNDC1	chr26	+	21119567	21119757	21116748	21116868	21121855	21121998	18521	173,96,34	12221183400	0,26,3	284362341	298	149	3.75178e-12	2.13721e-10	0.066,0.039,0.041	0.0,0.035,0.004	0.036
12967	ENSCHIG00000018171	CAMK1	chr22	+	16779077	16779190	16778312	16778388	16779741	16779820	12967	2,0,3	1,21,7	18,14,7	2,0,0	262	149	4.23483e-12	2.40477e-10	0.532,0.0,0.196	0.837,1.0,1.0	-0.703
14108	ENSCHIG00000023392	AHCTF1	chr16	+	28995985	28996239	28992702	28992830	28999503	28999684	14108	354231228	46,23,45	27,48,78	0,0,0	298	149	4.38183e-12	2.48042e-10	0.794,0.834,0.717	1.0,1.0,1.0	-0.218
5779	ENSCHIG00000016387	NUP98	chr15	-	32038280	32038421	32033430	32033564	32044622	32044715	5779	162,285,30	49,40,11	57,18,30	0,0,0	290	149	4.42313e-12	2.49595e-10	0.629,0.785,0.584	1.0,1.0,1.0	-0.334
12133	ENSCHIG00000020310	NA	chr26	+	42049544	42049745	42047613	42047734	42054346	42054453	12133	5361090259	18,76,24	171,77,156	0,0,0	298	149	4.60987e-12	2.59319e-10	0.937,0.878,0.844	1.0,1.0,1.0	-0.114
18246	ENSCHIG00000008569	TCF12	chr10	+	50136553	50136625	50135477	50135551	50137420	50137627	18246	58,27,85	13,0,17	141,86,138	0,0,0	221	149	5.20717e-12	2.92007e-10	0.75,1.0,0.771	1.0,1.0,1.0	-0.16
21426	ENSCHIG00000021271	DCUN1D5	chr15	-	76949526	76949618	76935416	76935525	76950029	76950100	21426	236671232	41,83,14	54,61,80	0,0,0	241	149	5.35261e-12	2.99231e-10	0.781,0.833,0.911	1.0,1.0,1.0	-0.158
13974	ENSCHIG00000019694	PSMB4	chr3	+	100780879	100781086	100780437	100780635	100781308	100781455	13974	121714201369	46,22,12	7726491051	0,0,0	298	149	5.63982e-12	3.14311e-10	0.93,0.97,0.983	1.0,1.0,1.0	-0.039
19858	ENSCHIG00000026669	PSMB1	chr9	-	91522937	91523019	91510041	91510148	91530202	91530315	19858	15,29,11	0,0,0	0,2,22	1,3,21	231	149	5.82312e-12	3.23525e-10	1.0,1.0,1.0	0.0,0.301,0.403	0.765
8783	ENSCHIG00000013884	NAA35	chr8	+	78922183	78922351	78919996	78920071	78929685	78929752	8783	399296299	9,17,10	735713664	5,0,0	298	149	6.17573e-12	3.42059e-10	0.957,0.897,0.937	0.987,1.0,1.0	-0.065
5909	ENSCHIG00000012905	SMARCAD1	chr6	-	30856294	30856483	30854385	30854568	30857166	30857288	5909	25,20,0	18,21,2	8,17,12	0,0,0	298	149	6.85074e-12	3.78283e-10	0.41,0.323,0.0	1.0,1.0,1.0	-0.756
8613	ENSCHIG00000017616	COMMD3	chr13	+	22839009	22839044	22838856	22838920	22839406	22839467	8613	196,93,153	30,0,8	484282639	1,0,9	184	149	7.26408e-12	3.9988e-10	0.841,1.0,0.939	0.997,1.0,0.983	-0.067
10000	ENSCHIG00000014728	COPS4	chr6	+	98320644	98320815	98313512	98313663	98324608	98324724	10000	607458387	28,7,7	741327932	0,0,0	298	149	7.74802e-12	4.2522e-10	0.916,0.97,0.965	1.0,1.0,1.0	-0.05
20870	ENSCHIG00000021087	SAP30BP	chr19	-	55132613	55132661	55116046	55116089	55134978	55135088	20870	364221191	1,0,2	486630313	25,26,25	197	149	8.28848e-12	4.53498e-10	0.996,1.0,0.986	0.936,0.948,0.904	0.065
14303	ENSCHIG00000016929	PSMB2	chr3	-	10674132	10674182	10671376	10672123	10675634	10675797	14303	117513391018	73,6,6	9994532261	0,0,1	199	149	8.50919e-12	4.64164e-10	0.923,0.994,0.992	1.0,1.0,0.999	-0.03
11119	ENSCHIG00000017860	CCT8	chr1	+	5491889	5492005	5491567	5491634	5492554	5492626	11119	151615621144	33,17,30	15717321458	0,3,0	265	149	8.94429e-12	4.86423e-10	0.963,0.981,0.955	1.0,0.993,1.0	-0.031
18095	ENSCHIG00000025582	ACTR10	chr10	-	32706174	32706283	32701556	32701636	32707855	32707938	18095	89,186,70	15,18,25	49,33,73	0,0,0	258	149	9.17133e-12	4.97268e-10	0.774,0.856,0.618	1.0,1.0,1.0	-0.251
15947	ENSCHIG00000016576	LTO1	chr29	-	47957044	47957150	47955907	47955978	47958609	47958855	15947	70,73,57	12,9,16	138160170	2,3,3	255	149	9.22484e-12	4.98668e-10	0.773,0.826,0.675	0.976,0.969,0.971	-0.214
15298	ENSCHIG00000019760	GMNN	chr23	+	16957049	16957197	16956352	16956430	16960557	16960668	15298	397239953119	69,100,85	82111891226	6,12,0	297	149	1.08015e-11	5.82148e-10	0.967,0.952,0.948	0.986,0.98,1.0	-0.033
17998	ENSCHIG00000025581	ECT2	chr1	-	94318983	94319166	94317527	94317621	94320885	94320965	17998	328251172	19,12,3	347353286	0,0,0	298	149	1.11053e-11	5.96738e-10	0.896,0.913,0.966	1.0,1.0,1.0	-0.075
11575	ENSCHIG00000026518	NA	chr2	-	10807231	10807326	10805621	10805693	10807842	10807909	11575	247220201285	93,36,38	244825731478	21,28,12	244	149	1.16147e-11	6.22251e-10	0.942,0.972,0.954	0.986,0.982,0.987	-0.029
19758	ENSCHIG00000025710	PCMT1	chr9	+	73893496	73893617	73891572	73891677	73895381	73895467	19758	97124151	7,15,15	84,65,143	0,0,0	270	149	1.16572e-11	6.22676e-10	0.884,0.82,0.847	1.0,1.0,1.0	-0.15
10224	ENSCHIG00000009404	AFTPH	chr11	+	62710276	62710337	62704876	62704999	62715878	62716002	10224	38,58,3	13,43,1	21,6,22	0,0,0	210	149	1.18343e-11	6.30265e-10	0.675,0.489,0.68	1.0,1.0,1.0	-0.385
17999	ENSCHIG00000025581	ECT2	chr1	-	94320684	94320777	94317527	94317621	94320885	94320965	17999	238222129	19,12,3	215298229	0,0,0	242	149	1.43545e-11	7.62229e-10	0.885,0.919,0.964	1.0,1.0,1.0	-0.077
5764	ENSCHIG00000024006	DCUN1D4	chr6	+	68322367	68322462	68322153	68322256	68323458	68326567	5764	52,42,11	14,17,2	36,8,42	0,0,0	244	149	1.52273e-11	8.06194e-10	0.694,0.601,0.771	1.0,1.0,1.0	-0.311
1778	ENSCHIG00000025264	CCDC66	chr22	-	44365694	44365720	44359231	44359673	44366389	44366454	1778	213,98,217	48,21,26	566496670	31,32,27	175	149	1.53072e-11	8.0805e-10	0.791,0.799,0.877	0.94,0.93,0.955	-0.119
2692	ENSCHIG00000006275	DDX52	chr19	-	13538989	13539112	13538459	13538535	13540718	13540809	2692	79,128,35	24,31,4	45,20,33	0,0,0	272	149	1.6053e-11	8.44944e-10	0.643,0.693,0.827	1.0,1.0,1.0	-0.279
1438	ENSCHIG00000012901	RPP30	chr26	-	38855441	38855497	38854851	38854908	38856994	38857076	1438	354588242	25,29,9	215169220	0,0,0	205	149	1.69792e-11	8.91086e-10	0.911,0.936,0.951	1.0,1.0,1.0	-0.067
7917	ENSCHIG00000012320	NA	chrLWLT01000021.1	-	16089109	16089202	16074696	16074834	16090967	16091063	7917	484,244,76	26,60,21	257139115	0,5,3	242	149	1.84193e-11	9.63852e-10	0.92,0.715,0.69	1.0,0.945,0.959	-0.193
21011	ENSCHIG00000024329	DCAF6	chr3	+	119473359	119473419	119453903	119454164	119487371	119487489	21011	7,1,1	0,0,0	0,3,7	5,4,7	209	149	1.89159e-11	9.8697e-10	1.0,1.0,1.0	0.0,0.348,0.416	0.745
7355	ENSCHIG00000025511	TMEM208	chr18	+	36127876	36128013	36127734	36127794	36128316	36128401	7355	344394165	14,27,10	132107271	0,0,0	286	149	1.93903e-11	1.0088e-09	0.928,0.884,0.896	1.0,1.0,1.0	-0.097
13949	ENSCHIG00000004824	ERGIC2	chr5	+	78811842	78812005	78808467	78808565	78814671	78814754	13949	927777550	57,0,0	17747811218	1,0,0	298	149	1.96674e-11	1.02027e-09	0.89,1.0,1.0	0.999,1.0,1.0	-0.036
4499	ENSCHIG00000012297	PPWD1	chr20	-	13991599	13991702	13986474	13986922	13995070	13995798	4499	171147163	8,15,5	332395258	1,0,0	252	149	2.02157e-11	1.0457e-09	0.927,0.853,0.951	0.995,1.0,1.0	-0.088
6362	ENSCHIG00000008333	NA	chr6	+	57909203	57909365	57906991	57907272	57911306	57911446	6362	10,11,21	4,11,10	21,7,16	0,0,0	298	149	2.06166e-11	1.06338e-09	0.556,0.333,0.512	1.0,1.0,1.0	-0.533
18220	ENSCHIG00000016001	TEX9	chr10	+	49130055	49130135	49115469	49115582	49139663	49139709	18220	172140162	4,2,0	272145316	23,38,24	229	149	2.11108e-11	1.08576e-09	0.965,0.979,1.0	0.885,0.713,0.895	0.15
11212	ENSCHIG00000025708	NA	chr5	+	111096517	111096588	111091520	111091599	111099653	111099739	11212	228222152810	141,183,52	494127416470	125,73,124	220	149	2.15841e-11	1.10694e-09	0.916,0.891,0.973	0.964,0.962,0.972	-0.039
8447	ENSCHIG00000017952	AK6	chr20	+	10396052	10396111	10387353	10387446	10399293	10399486	8447	76,33,53	46,11,29	16,6,16	0,0,0	208	149	2.18024e-11	1.11496e-09	0.542,0.682,0.567	1.0,1.0,1.0	-0.403
11544	ENSCHIG00000017202	FXR1	chr1	-	85777582	85777669	85775992	85776050	85782311	85782421	11544	8791447277	33,62,37	416173239	4,2,0	236	149	2.46447e-11	1.25674e-09	0.944,0.936,0.825	0.985,0.982,1.0	-0.087
10779	ENSCHIG00000017902	EFCAB11	chr10	+	1582454	1582550	1581843	1581918	1587086	1587132	10779	161231175	9,18,10	180112231	0,0,0	245	149	2.50309e-11	1.26924e-09	0.916,0.886,0.914	1.0,1.0,1.0	-0.095
12200	ENSCHIG00000026247	NA	chr2	+	101138050	101138170	101137751	101137823	101140175	101140246	12200	77215531217	62,11,17	1031762802	7,0,2	269	149	2.50162e-11	1.26924e-09	0.873,0.987,0.975	0.988,1.0,0.996	-0.05
10909	ENSCHIG00000026099	NA	chr29	-	9321412	9321527	9320674	9320867	9322621	9322815	10909	288213198	127,35,6	75,9,169	0,0,0	264	149	2.58837e-11	1.3088e-09	0.561,0.775,0.949	1.0,1.0,1.0	-0.238
6764	ENSCHIG00000026343	CPNE1	chr13	-	64446384	64446527	64425197	64425326	64449174	64449259	6764	259371289	21,3,8	270276135	39,38,25	292	149	2.60526e-11	1.31365e-09	0.863,0.984,0.949	0.779,0.788,0.734	0.165
9792	ENSCHIG00000011970	C12orf29	chr5	+	17621490	17621660	17620303	17620501	17622976	17623165	9792	85,117,77	0,55,15	476182678	0,0,6	298	149	2.72091e-11	1.36432e-09	1.0,0.515,0.72	1.0,1.0,0.983	-0.249
16169	ENSCHIG00000026323	NA	chr29	+	42968376	42968489	42967899	42968064	42968610	42968675	16169	96145463	0,0,48	410215626	0,2,0	262	149	2.71492e-11	1.36432e-09	1.0,1.0,0.846	1.0,0.984,1.0	-0.046
4329	ENSCHIG00000013730	NA	chr17	+	56634157	56634290	56633284	56633407	56635266	56635385	4329	1009746270	17,44,10	363229280	0,0,0	282	149	2.77183e-11	1.38599e-09	0.969,0.9,0.934	1.0,1.0,1.0	-0.066
250	ENSCHIG00000007913	NA	chrLWLT01000021.1	-	56544268	56544418	56543897	56544098	56553195	56553321	250	21,58,12	84118110	18,7,0	193178101	298	149	2.96858e-11	1.48026e-09	0.111,0.197,0.052	0.045,0.019,0.0	0.099
2024	ENSCHIG00000013752	PTPN2	chr24	-	43442538	43442631	43437031	43437053	43443414	43443516	2024	54,57,52	148347227	0,2,5	80,21,105	242	149	2.98713e-11	1.4854e-09	0.183,0.092,0.124	0.0,0.055,0.028	0.105
10043	ENSCHIG00000006171	CPNE3	chr14	+	6043603	6043678	6027658	6027835	6044913	6044985	10043	85,45,40	18,3,14	72,70,108	0,2,0	224	149	3.08429e-11	1.52948e-09	0.759,0.909,0.655	1.0,0.959,1.0	-0.212
4906	ENSCHIG00000026616	NUDT21	chr18	+	25566849	25567050	25562809	25562925	25572191	25572281	4906	1006812661	31,35,33	177149300	0,0,0	298	149	3.3001e-11	1.63201e-09	0.942,0.921,0.909	1.0,1.0,1.0	-0.076
20910	ENSCHIG00000012999	MSMO1	chr17	+	69191733	69191872	69189917	69190404	69194385	69194671	20910	280446233	79,66,4	201153157	0,2,2	288	149	3.47101e-11	1.71183e-09	0.647,0.778,0.968	1.0,0.975,0.976	-0.186
10804	ENSCHIG00000023887	LAMTOR3	chr6	+	25052042	25052101	25046847	25046893	25053575	25053709	10804	424419308	36,7,27	460313355	0,0,11	208	149	3.63706e-11	1.78882e-09	0.894,0.977,0.891	1.0,1.0,0.959	-0.066
270	ENSCHIG00000022629	PRDX4	chrLWLT01000021.1	-	46308278	46308329	46308016	46308067	46308949	46308984	270	12,64,27	75215141	0,0,0	37,11,41	200	149	4.34206e-11	2.12974e-09	0.107,0.182,0.125	0.0,0.0,0.0	0.138
11995	ENSCHIG00000024730	PRPF38A	chr3	+	26876940	26876967	26876224	26876337	26877078	26877176	11995	178628561400	104,69,31	234343375	0,0,0	176	149	4.35774e-11	2.13162e-09	0.936,0.972,0.975	1.0,1.0,1.0	-0.039
15100	ENSCHIG00000024442	STX12	chr2	+	10410221	10410327	10408569	10408613	10415461	10415534	15100	108,121,47	12,16,0	157113184	0,0,0	255	149	4.57927e-11	2.23391e-09	0.84,0.815,1.0	1.0,1.0,1.0	-0.115
15503	ENSCHIG00000023161	CCDC90B	chr29	+	11865297	11865417	11852995	11853077	11867444	11867548	15503	139,122,90	3,28,24	154129177	4,0,0	269	149	4.59272e-11	2.23442e-09	0.962,0.707,0.675	0.955,1.0,1.0	-0.204
1137	ENSCHIG00000020757	MRPL21	chr29	-	47291157	47291210	47290703	47290807	47292696	47292860	1137	606896378	42,45,27	84,34,276	0,0,0	202	149	4.97059e-11	2.40526e-09	0.914,0.936,0.912	1.0,1.0,1.0	-0.079
2721	ENSCHIG00000019101	NA	chr19	-	10516182	10516341	10515428	10515494	10517060	10517214	2721	108,84,57	25,41,2	165,22,199	0,2,0	298	149	4.96208e-11	2.40526e-09	0.684,0.506,0.934	1.0,0.846,1.0	-0.241
6328	ENSCHIG00000018840	CCDC28A	chr9	+	63659780	63659980	63654797	63655673	63663431	63663595	6328	24,19,32	33,33,29	14,26,6	0,2,1	298	149	5.15443e-11	2.48753e-09	0.267,0.224,0.356	1.0,0.867,0.75	-0.59
14216	ENSCHIG00000011333	NA	chr4	-	51643441	51643598	51630982	51634804	51650434	51650511	14216	197326189	9,20,7	412139210	0,1,0	298	149	5.25477e-11	2.52918e-09	0.916,0.891,0.931	1.0,0.986,1.0	-0.083
4947	ENSCHIG00000021163	DEGS1	chr16	+	25863229	25863972	25857874	25857956	25866829	25866964	4947	630740385	73,7,13	318174518	0,3,1	298	149	5.46094e-11	2.6214e-09	0.812,0.981,0.937	1.0,0.967,0.996	-0.078
13682	ENSCHIG00000008839	NA	chr7	+	98103991	98104122	98103727	98103850	98104927	98107105	13682	2282951525	16,18,8	237922123307	0,6,4	280	149	5.62201e-11	2.68478e-09	0.883,0.897,0.99	1.0,0.995,0.998	-0.074
16480	ENSCHIG00000024822	NDUFAF7	chr11	+	19527106	19527280	19526119	19526263	19527802	19528018	16480	82,76,68	7,7,6	244,87,208	0,0,0	298	149	5.6228e-11	2.68478e-09	0.854,0.844,0.85	1.0,1.0,1.0	-0.151
2254	ENSCHIG00000012772	BPTF	chr19	-	48636077	48636266	48632264	48632452	48643438	48643648	2254	59,65,25	22,16,4	28,31,16	0,0,0	298	149	5.93765e-11	2.82761e-09	0.573,0.67,0.758	1.0,1.0,1.0	-0.333
4489	ENSCHIG00000012297	PPWD1	chr20	-	13986474	13986922	13982293	13982484	13989840	13989941	4489	258,347,97	31,28,7	127,21,66	0,0,0	298	149	6.23002e-11	2.95901e-09	0.806,0.861,0.874	1.0,1.0,1.0	-0.153
17432	ENSCHIG00000009902	SF3B6	chr11	+	74693386	74693525	74688818	74688937	74693695	74693785	17432	9137154966248	226,45,54	485234058093	0,6,1	288	149	6.58191e-11	3.11792e-09	0.954,0.994,0.984	1.0,0.997,1.0	-0.022
653	ENSCHIG00000018882	SAR1A	chr28	+	19275805	19275909	19273288	19273354	19279883	19280000	653	169431821609	54,58,51	8265811327	0,0,17	253	149	7.00169e-11	3.30807e-09	0.949,0.97,0.949	1.0,1.0,0.979	-0.037
11539	ENSCHIG00000017202	FXR1	chr1	-	85768090	85768171	85763618	85763789	85768858	85769059	11539	47,64,17	222,403,59	0,1,5	95,38,90	230	149	7.15611e-11	3.37218e-09	0.121,0.093,0.157	0.0,0.017,0.035	0.106
19675	ENSCHIG00000026128	ACTR6	chr5	+	62879683	62879855	62874295	62874374	62881345	62881484	19675	138,146,94	15,12,1	399,50,275	2,0,0	298	149	7.31104e-11	3.43619e-09	0.821,0.859,0.979	0.99,1.0,1.0	-0.11
10698	ENSCHIG00000003641	BAIAP2L1	chr25	+	38557699	38557793	38530914	38530965	38558711	38558787	10698	21,35,15	94,51,66	3,11,0	104,97,98	243	149	7.57536e-11	3.55115e-09	0.12,0.296,0.122	0.017,0.065,0.0	0.152
12088	ENSCHIG00000018541	NA	chr1	+	80974652	80974786	80963386	80963422	80975822	80975985	12088	903787583	26,21,25	60640253	0,0,0	283	149	7.98306e-11	3.73255e-09	0.948,0.952,0.925	1.0,1.0,1.0	-0.058
8598	ENSCHIG00000014999	BBS4	chr10	-	81883047	81883219	81881460	81881530	81883314	81883467	8598	35,27,8	7,10,3	50,14,31	0,0,0	298	149	8.19179e-11	3.82022e-09	0.714,0.574,0.571	1.0,1.0,1.0	-0.38
7055	ENSCHIG00000007192	TMTC3	chr5	+	17759891	17760118	17757887	17758057	17761862	17762677	7055	13,39,14	20,23,5	17,4,10	0,0,0	298	149	8.30918e-11	3.86495e-09	0.245,0.459,0.583	1.0,1.0,1.0	-0.571
16103	ENSCHIG00000006417	MYL6B	chr5	-	56538381	56538525	56538002	56538181	56539389	56539447	16103	6506361554	46,48,63	607424856	9,0,23	293	149	8.92764e-11	4.14192e-09	0.878,0.871,0.926	0.972,1.0,0.95	-0.082
17997	ENSCHIG00000025581	ECT2	chr1	-	94318983	94319166	94317527	94317621	94320684	94320777	17997	605456299	5,45,0	591617494	0,0,0	298	149	8.97179e-11	4.1517e-09	0.984,0.835,1.0	1.0,1.0,1.0	-0.06
4725	ENSCHIG00000016396	MCTS1	chrLWLT01000027.1	+	13834500	13834607	13833943	13833954	13835148	13835301	4725	57,120,56	14,28,19	13,3,1	13,10,31	256	149	9.34409e-11	4.3129e-09	0.703,0.714,0.632	0.368,0.149,0.018	0.505
11624	ENSCHIG00000020881	NA	chr27	-	8368037	8368265	8366689	8366840	8369375	8369428	11624	564411796	13,18,16	9435721151	0,8,0	298	149	9.39346e-11	4.3246e-09	0.956,0.919,0.961	1.0,0.973,1.0	-0.046
11146	ENSCHIG00000027118	NA	chr7	-	38585412	38585513	38579221	38579380	38585989	38586851	11146	127,94,71	15,9,12	133,89,102	0,0,3	250	149	1.00521e-10	4.616e-09	0.835,0.862,0.779	1.0,1.0,0.953	-0.159
16411	ENSCHIG00000020365	TECR	chr7	-	96627093	96627166	96626960	96627004	96627275	96627381	16411	320131129	36,24,6	84,85,111	0,2,0	222	149	1.01986e-10	4.67136e-09	0.856,0.786,0.935	1.0,0.966,1.0	-0.13
11898	ENSCHIG00000020033	IQCB1	chr1	-	65934891	65935040	65927702	65927834	65936653	65936796	11898	222,244,99	18,7,5	323,90,260	0,0,0	298	149	1.12802e-10	5.15368e-09	0.86,0.946,0.908	1.0,1.0,1.0	-0.095
6635	ENSCHIG00000025239	NA	chrLWLT01000684.1	-	82016	82124	81008	81171	82219	82278	6635	447828259	76,26,16	40,67,198	0,0,0	257	149	1.16785e-10	5.32212e-09	0.773,0.949,0.904	1.0,1.0,1.0	-0.125
4519	ENSCHIG00000014036	CENPH	chr20	-	10493381	10493456	10491351	10491408	10498796	10498852	4519	142,150,99	16,9,12	106,66,100	0,0,0	224	149	1.20277e-10	5.46744e-09	0.855,0.917,0.846	1.0,1.0,1.0	-0.127
17755	ENSCHIG00000022823	NA	chr11	-	74648851	74648939	74642425	74642530	74654124	74654205	17755	1,26,0	5,9,3	3,1,14	0,0,0	237	149	1.22377e-10	5.54889e-09	0.112,0.645,0.0	1.0,1.0,1.0	-0.748
6594	ENSCHIG00000009104	NA	chr5	-	56585768	56585847	56585158	56585253	56585995	56586074	6594	156218142	113,108,21	67,102,47	5,2,0	228	149	1.23062e-10	5.56591e-09	0.474,0.569,0.815	0.898,0.971,1.0	-0.337
16447	ENSCHIG00000012695	OGA	chr26	+	29142254	29142414	29140441	29140634	29143793	29143930	16447	381,577,19	47,58,6	80,38,54	0,0,0	298	149	1.25003e-10	5.63953e-09	0.802,0.833,0.613	1.0,1.0,1.0	-0.251
18900	ENSCHIG00000022720	CCNE2	chr14	-	12753452	12753604	12748960	12749056	12754533	12754587	18900	64,84,48	25,20,15	36,15,66	0,0,3	298	149	1.29847e-10	5.84343e-09	0.561,0.677,0.615	1.0,1.0,0.917	-0.355
12012	ENSCHIG00000025518	ADH5	chr6	+	26026313	26026574	26025943	26026163	26027322	26027458	12012	701686377	33,24,9	549347539	0,0,8	298	149	1.31286e-10	5.89345e-09	0.914,0.935,0.954	1.0,1.0,0.971	-0.056
5420	ENSCHIG00000008734	RLF	chr3	+	14907279	14907416	14883556	14883759	14912514	14912656	5420	125,143,48	13,24,1	104,55,88	0,0,0	286	149	1.45872e-10	6.53195e-09	0.834,0.756,0.962	1.0,1.0,1.0	-0.149
11182	ENSCHIG00000021576	YIF1A	chr29	-	44744142	44744221	44742843	44742901	44745510	44745541	11182	31,37,29	45,17,17	6,1,18	0,0,0	228	149	1.58713e-10	7.0893e-09	0.31,0.587,0.527	1.0,1.0,1.0	-0.525
19179	ENSCHIG00000015244	NA	chr3	-	38789499	38789593	38788855	38789070	38789970	38790049	19179	281,92,159	29,2,1	435204394	2,0,0	243	149	1.59937e-10	7.1263e-09	0.856,0.966,0.99	0.993,1.0,1.0	-0.06
5969	ENSCHIG00000025487	UBE2D3	chr6	+	22314308	22314414	22313323	22313401	22316682	22316776	5969	939292177532	177,143,0	8583597413235	0,5,10	255	149	1.6518e-10	7.34172e-09	0.969,0.974,1.0	1.0,0.999,0.999	-0.018
20915	ENSCHIG00000012999	MSMO1	chr17	+	69200184	69200333	69194385	69194671	69206166	69206911	20915	828626320	25,25,0	642303371	0,0,0	298	149	1.66378e-10	7.37678e-09	0.943,0.926,1.0	1.0,1.0,1.0	-0.044
7008	ENSCHIG00000012552	CENPU	chr27	+	30396860	30396978	30394773	30394822	30414817	30414923	7008	328332408	16,30,19	197517271299	43,28,16	267	149	1.69619e-10	7.502e-09	0.92,0.861,0.923	0.962,0.972,0.978	-0.069
8534	ENSCHIG00000006650	ISCA2	chr10	-	17336633	17336749	17336019	17336194	17336865	17336971	8534	212347503	6,4,12	404150469	30,7,68	265	149	1.74221e-10	7.68665e-09	0.952,0.98,0.959	0.883,0.923,0.795	0.097
19911	ENSCHIG00000008705	ELL2	chr7	+	15341709	15341873	15336660	15336782	15348493	15348753	19911	262,444,57	84,71,24	7,29,24	0,0,0	298	149	1.78671e-10	7.86371e-09	0.609,0.758,0.543	1.0,1.0,1.0	-0.363
19694	ENSCHIG00000020819	GNPNAT1	chr10	-	89862113	89862175	89860457	89860605	89865308	89865436	19694	29,176,33	17,18,5	94,72,86	2,0,0	211	149	2.2449e-10	9.83224e-09	0.546,0.873,0.823	0.971,1.0,1.0	-0.243
20440	ENSCHIG00000021922	NAA20	chr13	+	38961623	38961759	38960897	38960988	38964981	38965127	20440	581694801	25,45,33	129010481136	14,8,32	285	149	2.24323e-10	9.83224e-09	0.924,0.89,0.927	0.98,0.986,0.949	-0.058
4498	ENSCHIG00000012297	PPWD1	chr20	-	13991599	13991702	13982293	13982484	13995070	13995798	4498	165147163	74,24,17	332395262	15,8,8	252	149	2.41776e-10	1.05636e-08	0.569,0.784,0.85	0.929,0.967,0.951	-0.215
3180	ENSCHIG00000022439	ORC6	chr18	-	22264488	22264557	22262075	22262203	22266919	22267009	3180	179207325	20,11,2	330250404	0,0,0	218	149	2.47257e-10	1.07769e-08	0.859,0.928,0.991	1.0,1.0,1.0	-0.074
19587	ENSCHIG00000011202	COQ3	chr9	+	37673915	37674075	37670778	37671021	37675349	37675570	19587	68,34,30	10,18,8	84,34,61	1,0,2	298	149	2.90282e-10	1.26216e-08	0.773,0.486,0.652	0.977,1.0,0.938	-0.335
12221	ENSCHIG00000004461	NA	chr6	+	98690345	98690429	98688395	98688448	98691427	98691485	12221	7561865711	41,2,7	140,48,555	10,2,40	233	149	2.96154e-10	1.28459e-08	0.922,0.998,0.985	0.9,0.939,0.899	0.056
9030	ENSCHIG00000009458	LSM14A	chr18	+	45687898	45688075	45683427	45683550	45688359	45688425	9030	192113354	10,17,0	522545430	0,0,0	298	149	3.03831e-10	1.31472e-08	0.906,0.769,1.0	1.0,1.0,1.0	-0.108
12465	ENSCHIG00000026335	PSMD8	chr18	+	49089746	49089858	49088524	49088625	49090540	49091935	12465	210329637	18,25,37	94120114	0,1,0	261	149	3.0889e-10	1.33341e-08	0.869,0.883,0.908	1.0,0.986,1.0	-0.109
6576	ENSCHIG00000017216	LUC7L	chr25	-	205131	205202	204047	204146	206025	206086	6576	90,48,165	335219724	111166196	77328158	220	149	3.18127e-10	1.37e-08	0.154,0.129,0.134	0.494,0.255,0.457	-0.263
15301	ENSCHIG00000019760	GMNN	chr23	+	16960167	16960250	16956352	16956430	16960557	16960668	15301	297634102311	69,100,85	476884935	6,12,0	232	149	3.2364e-10	1.39042e-08	0.965,0.956,0.946	0.981,0.979,1.0	-0.031
21043	ENSCHIG00000022947	CEPT1	chr3	+	88349710	88349795	88337342	88337484	88357000	88357132	21043	183166136	17,15,0	271172183	0,0,1	234	149	3.32157e-10	1.42361e-08	0.873,0.876,1.0	1.0,1.0,0.991	-0.081
6795	ENSCHIG00000016686	RHEBL1	chr5	+	30397602	30397670	30397195	30397267	30397941	30398024	6795	126514351912	93,23,49	216549547	0,2,7	217	149	3.36855e-10	1.4369e-08	0.903,0.977,0.964	1.0,0.995,0.982	-0.044
16671	ENSCHIG00000023175	NRAS	chr3	-	91985164	91985324	91984397	91984521	91989508	91989636	16671	242639343	28,77,22	193166182	0,0,10	298	149	3.36751e-10	1.4369e-08	0.812,0.806,0.886	1.0,1.0,0.901	-0.132
793	ENSCHIG00000014991	WRN	chr27	-	18467414	18467564	18465329	18465399	18468326	18468475	793	103,173,18	25,16,15	47,38,32	0,0,0	298	149	3.84162e-10	1.63482e-08	0.673,0.844,0.375	1.0,1.0,1.0	-0.369
4471	ENSCHIG00000006811	PSMG2	chr24	+	43419167	43419286	43417893	43417952	43420181	43420355	4471	330482132	71,90,22	11,28,64	1,0,0	268	149	3.85109e-10	1.63499e-08	0.721,0.749,0.769	0.859,1.0,1.0	-0.207
10213	ENSCHIG00000012862	SLC7A3	chrLWLT01000021.1	+	10825523	10825663	10824902	10825125	10826094	10826261	10213	106,73,31	0,0,0	84,71,102	8,6,14	289	149	3.8662e-10	1.63754e-08	1.0,1.0,1.0	0.844,0.859,0.79	0.169
11097	ENSCHIG00000017016	ACTL6A	chr1	-	87203879	87203960	87201998	87202094	87204107	87204222	11097	655450227	38,15,5	277113254	0,0,0	230	149	3.94005e-10	1.6649e-08	0.918,0.951,0.967	1.0,1.0,1.0	-0.055
6437	ENSCHIG00000017189	ATL2	chr11	-	20559550	20559795	20537917	20538052	20588426	20588544	6437	122614501105	29,23,15	157115511616	5,0,9	298	149	4.15301e-10	1.75078e-08	0.955,0.969,0.974	0.994,1.0,0.989	-0.028
15363	ENSCHIG00000021228	PSMD5	chr8	-	109920146	109920291	109919015	109919129	109928079	109928252	15363	71127114	7,15,0	263254229	0,0,0	294	149	4.30818e-10	1.81195e-08	0.837,0.811,1.0	1.0,1.0,1.0	-0.117
16379	ENSCHIG00000016579	CSE1L	chr13	+	76755978	76756187	76755682	76755833	76756556	76756654	16379	99,131,12	18,24,1	70,11,19	0,0,0	298	149	4.35361e-10	1.82679e-08	0.733,0.732,0.857	1.0,1.0,1.0	-0.226
17002	ENSCHIG00000026467	NA	chr28	-	20883474	20883610	20882364	20882460	20884683	20884770	17002	7071013326	18,59,13	320196265	0,1,3	285	149	4.4053e-10	1.84418e-08	0.954,0.9,0.929	1.0,0.99,0.979	-0.062
20729	ENSCHIG00000012072	POLR2C	chr18	+	7917849	7917924	7917524	7917693	7918515	7919036	20729	329625367	29,9,7	504404257	0,0,0	224	149	4.51896e-10	1.88738e-08	0.883,0.979,0.972	1.0,1.0,1.0	-0.055
10776	ENSCHIG00000021472	NPTN	chr10	+	81059219	81059241	81051949	81052223	81060058	81060119	10776	44,25,7	14,4,6	29,16,67	0,0,0	171	149	4.67853e-10	1.94949e-08	0.733,0.845,0.504	1.0,1.0,1.0	-0.306
14389	ENSCHIG00000015591	DMTF1	chr4	+	87193921	87194044	87185533	87185673	87195398	87195515	14389	135,99,73	10,23,8	214184131	6,1,1	272	149	4.74124e-10	1.97106e-08	0.881,0.702,0.833	0.951,0.99,0.986	-0.17
18239	ENSCHIG00000016001	TEX9	chr10	+	49168777	49168912	49146768	49146942	49203764	49203899	18239	126137100	3,0,0	154,80,108	8,15,13	284	149	5.19558e-10	2.15497e-08	0.957,1.0,1.0	0.91,0.737,0.813	0.166
4027	ENSCHIG00000025489	DENR	chr17	+	18469291	18469375	18462814	18462920	18473267	18473407	4027	46,25,6	36,8,5	4,8,17	0,0,0	233	149	5.26297e-10	2.1779e-08	0.45,0.666,0.434	1.0,1.0,1.0	-0.483
16906	ENSCHIG00000026569	YIPF4	chr11	+	14758514	14758686	14756468	14756622	14770251	14770365	16906	67,45,31	12,7,1	86,45,126	0,0,0	298	149	5.38442e-10	2.22305e-08	0.736,0.763,0.939	1.0,1.0,1.0	-0.187
15155	ENSCHIG00000014467	EPS15	chr3	-	25856845	25857030	25851136	25854302	25859404	25859600	15155	108,120,54	6,15,4	177,59,69	0,0,0	298	149	5.58391e-10	2.30014e-08	0.9,0.8,0.871	1.0,1.0,1.0	-0.143
11232	ENSCHIG00000019005	STRN3	chr21	-	41000604	41000738	40999125	40999301	41019883	41020025	11232	63,89,12	16,14,0	78,51,81	0,0,0	283	149	5.73432e-10	2.3567e-08	0.675,0.77,1.0	1.0,1.0,1.0	-0.185
20961	ENSCHIG00000012141	ATXN2	chr17	+	16049241	16049295	16045533	16045666	16053877	16054023	20961	9,12,13	25,28,30	85,49,56	46,26,36	203	149	5.80144e-10	2.37885e-08	0.209,0.239,0.241	0.576,0.58,0.533	-0.333
15797	ENSCHIG00000008932	IK	chr7	-	58706129	58706218	58705840	58705949	58707292	58707350	15797	11421757557	57,46,22	444260424	0,0,7	238	149	5.8191e-10	2.38067e-08	0.926,0.96,0.941	1.0,1.0,0.974	-0.049
9246	ENSCHIG00000015587	GGPS1	chr28	-	37286515	37286586	37285355	37286117	37291012	37291082	9246	403525222	34,16,0	322199311	0,0,1	220	149	6.18326e-10	2.52392e-08	0.889,0.957,1.0	1.0,1.0,0.995	-0.05
9340	ENSCHIG00000000050	NA	chrLWLT01000201.1	-	22700	22825	19070	21567	25523	26146	9340	106711292167	123120100	4822701174	0,12,47	274	149	6.29059e-10	2.56192e-08	0.825,0.837,0.922	1.0,0.924,0.931	-0.09
3083	ENSCHIG00000019332	NA	chr18	+	37750093	37750180	37749918	37749974	37750273	37750412	3083	209409197	23,11,6	309163297	0,0,2	236	149	6.36313e-10	2.58561e-08	0.852,0.959,0.954	1.0,1.0,0.989	-0.075
18504	ENSCHIG00000013812	PHTF2	chr4	+	76904722	76904792	76898472	76898529	76908671	76908837	18504	49,19,35	0,0,0	30,17,29	15,1,10	219	149	6.8656e-10	2.7835e-08	1.0,1.0,1.0	0.576,0.92,0.664	0.28
11565	ENSCHIG00000014264	SCNM1	chr3	+	100513246	100513335	100513029	100513127	100513736	100513931	11565	124548083147	122,95,9	204431541	0,0,0	238	149	6.94517e-10	2.80944e-08	0.865,0.969,0.995	1.0,1.0,1.0	-0.057
13094	ENSCHIG00000010250	HAT1	chr2	+	111711176	111711356	111702501	111702622	111711621	111711743	13094	16743532936	32,167,25	398254406	2,2,2	298	149	7.29179e-10	2.94304e-08	0.963,0.914,0.949	0.99,0.984,0.99	-0.046
9609	ENSCHIG00000026485	PINX1	chr8	+	8340437	8340511	8334201	8334294	8381354	8381825	9609	266,157,66	29,5,0	165221142	0,0,0	223	149	7.79632e-10	3.13262e-08	0.86,0.955,1.0	1.0,1.0,1.0	-0.062
14699	ENSCHIG00000020829	SDR16C5	chr14	+	58638924	58639271	58634886	58635014	58642584	58642716	14699	152,62,24	15,17,3	34,14,80	0,0,0	298	149	7.7935e-10	3.13262e-08	0.835,0.646,0.8	1.0,1.0,1.0	-0.24
3591	ENSCHIG00000018400	STXBP6	chr21	-	34720444	34720547	34684216	34684405	34758473	34758904	3591	3,8,5	4,4,18	0,1,0	38,38,75	252	149	8.09301e-10	3.24459e-08	0.307,0.542,0.141	0.0,0.015,0.0	0.325
10802	ENSCHIG00000023887	LAMTOR3	chr6	+	25049805	25049840	25046847	25046893	25052042	25052101	10802	627687496	26,11,21	1080669801	3,8,3	184	149	8.12699e-10	3.25098e-08	0.951,0.981,0.95	0.997,0.985,0.995	-0.032
11531	ENSCHIG00000011709	NA	chr4	-	56495191	56495222	56493936	56494066	56499155	56499307	11531	89131115	12,5,7	278253226	0,1,0	180	149	8.64681e-10	3.44361e-08	0.86,0.956,0.932	1.0,0.995,1.0	-0.082
19969	ENSCHIG00000000070	INO80C	chr24	+	21916384	21916496	21915050	21915161	21917411	21917479	19969	399300280	17,36,21	230249210	0,8,1	261	149	8.64082e-10	3.44361e-08	0.931,0.826,0.884	1.0,0.947,0.992	-0.099
5160	ENSCHIG00000015674	NA	chr8	+	74596695	74596796	74596276	74596392	74597474	74597693	5160	307639571615	100,37,7	10506611118	0,0,1	250	149	8.81501e-10	3.49598e-08	0.948,0.985,0.993	1.0,1.0,0.999	-0.024
15014	ENSCHIG00000003337	TIMM13	chr7	-	89409469	89409538	89409200	89409299	89409630	89409750	15014	183577507	52,77,91	307155622	22,22,1	218	149	8.81714e-10	3.49598e-08	0.706,0.837,0.792	0.905,0.828,0.998	-0.132
9602	ENSCHIG00000010657	SECISBP2	chr8	-	88537402	88537608	88534634	88534757	88542343	88542573	9602	38,35,42	17,57,26	109,34,51	5,6,5	298	149	9.53406e-10	3.77193e-08	0.528,0.235,0.447	0.916,0.739,0.836	-0.427
18367	ENSCHIG00000023441	CCNDBP1	chr10	-	64635781	64635861	64632855	64632952	64636153	64636213	18367	35,126,77	9,13,4	148,98,151	0,0,2	229	149	9.57861e-10	3.78124e-08	0.717,0.863,0.926	1.0,1.0,0.98	-0.158
7799	ENSCHIG00000000257	NA	chr24	+	43620710	43620830	43616472	43616568	43622749	43622879	7799	51,79,30	15,21,5	40,21,21	0,1,0	269	149	9.74547e-10	3.83869e-08	0.653,0.676,0.769	1.0,0.921,1.0	-0.274
8962	ENSCHIG00000023138	CAPZA1	chr3	+	89915940	89915992	89913409	89913473	89917181	89917245	8962	583605500	10,27,9	192217311334	1,2,8	201	149	1.0468e-09	4.1143e-08	0.977,0.943,0.976	0.999,0.998,0.992	-0.031
13677	ENSCHIG00000023975	NA	chr14	+	11656654	11656768	11647993	11648098	11660317	11660437	13677	93,86,16	24,12,1	29,28,52	0,0,0	263	149	1.12121e-09	4.39716e-08	0.687,0.802,0.901	1.0,1.0,1.0	-0.203
17384	ENSCHIG00000015562	ANGEL2	chr16	+	69238436	69238563	69237124	69237546	69238950	69239008	17384	32,54,16	18,63,0	179,51,74	0,0,0	276	149	1.13486e-09	4.441e-08	0.49,0.316,1.0	1.0,1.0,1.0	-0.398
17621	ENSCHIG00000008218	NA	chr11	-	98422481	98422562	98419324	98419441	98423523	98423646	17621	46,86,40	168185177	95,113,68	36,115,59	230	149	1.1489e-09	4.4862e-08	0.151,0.231,0.128	0.631,0.389,0.427	-0.312
5036	ENSCHIG00000010343	NA	chr16	+	1666399	1666467	1662755	1662811	1667128	1667228	5036	123,148,99	38,23,0	292241188	0,2,7	217	149	1.18598e-09	4.62094e-08	0.69,0.815,1.0	1.0,0.988,0.949	-0.144
18251	ENSCHIG00000021295	GPATCH4	chr3	-	105882905	105882994	105882620	105882671	105884692	105884779	18251	380590317	35,11,7	199,367,94	0,0,0	238	149	1.19696e-09	4.65368e-08	0.872,0.971,0.966	1.0,1.0,1.0	-0.064
4483	ENSCHIG00000017610	CENPK	chr20	+	14022281	14022408	14021850	14021949	14028242	14028296	4483	215551147	2,29,7	283168254	0,0,0	276	149	1.22901e-09	4.76798e-08	0.983,0.911,0.919	1.0,1.0,1.0	-0.062
869	ENSCHIG00000021078	PFDN6	chr23	-	41218114	41218239	41217754	41217884	41218628	41218692	869	460888917	174259319	948478808	24,108,90	274	149	1.2333e-09	4.77431e-08	0.59,0.651,0.61	0.956,0.706,0.83	-0.214
5793	ENSCHIG00000016783	ESCO1	chr24	+	34992389	34992533	34990473	34990563	34995169	34995357	5793	143,200,29	25,39,3	30,40,34	0,0,1	293	149	1.2515e-09	4.83439e-08	0.744,0.723,0.831	1.0,1.0,0.945	-0.216
4907	ENSCHIG00000026616	NUDT21	chr18	+	25567918	25567982	25562809	25562925	25572191	25572281	4907	594546364	31,35,33	75,49,144	0,0,0	213	149	1.27691e-09	4.92197e-08	0.931,0.916,0.885	1.0,1.0,1.0	-0.089
18855	ENSCHIG00000011173	NBN	chr14	-	8451404	8451502	8445076	8445206	8461766	8461960	18855	1,2,1	4,8,2	9,6,7	0,0,2	247	149	1.30443e-09	5.0173e-08	0.131,0.131,0.232	1.0,1.0,0.679	-0.728
15249	ENSCHIG00000022444	NA	chr4	-	50473105	50473225	50472748	50472871	50474367	50474430	15249	17462744656	283510152	127109106	7,6,5	269	149	1.33272e-09	5.1152e-08	0.774,0.749,0.705	0.909,0.91,0.922	-0.171
18230	ENSCHIG00000016001	TEX9	chr10	+	49146768	49146942	49115469	49115582	49168777	49168912	18230	66,78,65	2,0,0	99,62,72	15,4,16	298	149	1.37e-09	5.24709e-08	0.943,1.0,1.0	0.767,0.886,0.692	0.199
18304	ENSCHIG00000019602	APH1B	chr10	+	56371637	56371765	56351542	56351665	56379675	56379870	18304	193152170	8,9,9	296165318	0,0,1	277	149	1.431e-09	5.46908e-08	0.928,0.901,0.91	1.0,1.0,0.994	-0.085
9709	ENSCHIG00000026737	DEK	chr23	-	11004716	11004818	11004382	11004492	11007987	11008892	9709	351195496	71,31,133	319392353	178181150	251	149	1.44046e-09	5.49359e-08	0.746,0.789,0.689	0.515,0.562,0.583	0.188
20006	ENSCHIG00000016708	PSPC1	chr12	-	50438216	50438386	50435834	50436020	50459454	50459560	20006	41,87,26	14,31,8	15,4,16	0,0,0	298	149	1.445e-09	5.49926e-08	0.594,0.584,0.619	1.0,1.0,1.0	-0.401
20727	ENSCHIG00000012072	POLR2C	chr18	+	7913971	7914040	7911491	7911541	7916845	7916974	20727	60,120,92	13,10,6	113,83,83	0,0,1	218	149	1.48027e-09	5.6216e-08	0.759,0.891,0.913	1.0,1.0,0.983	-0.14
8024	ENSCHIG00000023178	FSD1L	chr8	+	95129734	95129986	95129184	95129285	95134906	95134995	8024	23,16,12	5,11,1	82,13,47	0,0,0	298	149	1.49736e-09	5.6745e-08	0.697,0.421,0.857	1.0,1.0,1.0	-0.342
9345	ENSCHIG00000024580	ATG4C	chr3	+	38131423	38131560	38124464	38124535	38137237	38137314	9345	119,336,74	19,170,63	6,17,13	0,0,0	286	149	1.50657e-09	5.69743e-08	0.765,0.507,0.38	1.0,1.0,1.0	-0.449
19336	ENSCHIG00000008426	MTMR12	chr20	+	41297784	41297878	41295891	41296022	41301514	41301644	19336	129,106,74	17,11,0	113,141,90	0,0,0	243	149	1.51387e-09	5.71304e-08	0.823,0.855,1.0	1.0,1.0,1.0	-0.107
447	ENSCHIG00000010128	GDE1	chr25	-	16953584	16953796	16951298	16952364	16956540	16956633	447	142,119,65	18,7,11	61,59,42	0,0,0	298	149	1.52198e-09	5.73163e-08	0.798,0.895,0.747	1.0,1.0,1.0	-0.187
16673	ENSCHIG00000023175	NRAS	chr3	-	91987282	91987461	91985164	91985324	91989508	91989636	16673	403959540	27,57,30	366378392	13,0,4	298	149	1.55372e-09	5.83892e-08	0.882,0.894,0.9	0.934,1.0,0.98	-0.079
14095	ENSCHIG00000025549	CALU	chr4	-	27396583	27396783	27394985	27395090	27398590	27398651	14095	296537731411	106,23,5	1123658790	0,3,0	298	149	1.65704e-09	6.21424e-08	0.933,0.988,0.993	1.0,0.991,1.0	-0.026
2936	ENSCHIG00000009086	WDR48	chr22	+	12267616	12267724	12263402	12263500	12268035	12268132	2936	205277207	17,9,2	470301300	0,0,0	257	149	1.72391e-09	6.45157e-08	0.875,0.947,0.984	1.0,1.0,1.0	-0.065
10602	ENSCHIG00000017925	SNX16	chr14	-	1443668	1443817	1434643	1434713	1451328	1451415	10602	120,171,61	11,9,5	191,77,87	0,0,0	298	149	1.76817e-09	6.60348e-08	0.845,0.905,0.859	1.0,1.0,1.0	-0.13
7212	ENSCHIG00000010625	NA	chr16	+	10737984	10738045	10736130	10736231	10743533	10743710	7212	7291155806	100,106,95	26130159	4,0,0	210	149	1.84046e-09	6.85923e-08	0.838,0.885,0.858	0.822,1.0,1.0	-0.08
14013	ENSCHIG00000013783	TAF1B	chr11	-	87316059	87316157	87314252	87314348	87318975	87319063	14013	208172120	29,7,0	479253340	1,5,1	247	149	1.91957e-09	7.13928e-08	0.812,0.937,1.0	0.997,0.968,0.995	-0.07
6579	ENSCHIG00000023922	SLC25A15	chr12	+	64885200	64885370	64882423	64882561	64887047	64887206	6579	6,17,38	13,12,8	96,29,57	0,4,0	298	149	1.92985e-09	7.16271e-08	0.188,0.415,0.704	1.0,0.784,1.0	-0.492
17061	ENSCHIG00000011234	CSNK1G1	chr10	-	57279375	57279524	57278364	57278469	57279811	57279896	17061	143,153,89	27,3,7	130,62,79	0,0,0	298	149	1.94472e-09	7.20306e-08	0.726,0.962,0.864	1.0,1.0,1.0	-0.149
8448	ENSCHIG00000017952	AK6	chr20	+	10396280	10396426	10387353	10387446	10399293	10399486	8448	470,101,97	46,11,29	43,21,37	0,0,0	295	149	2.13841e-09	7.9042e-08	0.838,0.823,0.628	1.0,1.0,1.0	-0.237
13139	ENSCHIG00000015247	GTF2A2	chr10	-	52518049	52518176	52515638	52515664	52521465	52521570	13139	599573935	22,44,42	240612243870	23,7,137	276	149	2.24792e-09	8.29196e-08	0.936,0.875,0.923	0.983,0.99,0.938	-0.059
5628	ENSCHIG00000010260	NA	chr6	-	97674631	97674793	97672700	97672771	97674889	97675058	5628	534955541527	174,126,13	247485237	0,1,0	298	149	2.35127e-09	8.65547e-08	0.939,0.957,0.983	1.0,0.996,1.0	-0.039
19666	ENSCHIG00000026128	ACTR6	chr5	+	62870496	62870565	62869541	62869659	62871431	62871555	19666	75,48,32	5,20,4	233105194	0,0,7	218	149	2.51982e-09	9.25698e-08	0.911,0.621,0.845	1.0,1.0,0.95	-0.191
19476	ENSCHIG00000014056	HAUS2	chr10	-	65168837	65168930	65168451	65168521	65173934	65174027	19476	407376146	40,10,3	386454277	5,5,0	242	149	2.54368e-09	9.32563e-08	0.862,0.959,0.968	0.979,0.982,1.0	-0.057
8565	ENSCHIG00000023764	NUP153	chr23	-	10558122	10558395	10551399	10551571	10562475	10562832	8565	343303108	17,9,9	337,99,170	0,1,0	298	149	2.55858e-09	9.36117e-08	0.91,0.944,0.857	1.0,0.98,1.0	-0.09
8928	ENSCHIG00000011981	DPAGT1	chr15	+	52671190	52671379	52670556	52670641	52671693	52671781	8928	93184141	7,123,40	150,65,172	4,0,4	298	149	2.72203e-09	9.939e-08	0.869,0.428,0.638	0.949,1.0,0.956	-0.323
7968	ENSCHIG00000015380	NA	chr3	+	69936256	69936459	69934024	69934140	69937485	69937663	7968	24282046716	11,45,26	930714882	0,0,2	298	149	2.90779e-09	1.05958e-07	0.991,0.958,0.932	1.0,1.0,0.995	-0.038
1286	ENSCHIG00000015388	ALG8	chr29	+	17403930	17404046	17402835	17402903	17405350	17405420	1286	21,2,3	24,35,13	1,0,0	75,53,54	265	149	3.0012e-09	1.09141e-07	0.33,0.031,0.115	0.007,0.0,0.0	0.156
7907	ENSCHIG00000025903	NA	chr6	+	69490640	69490709	69490218	69490349	69497717	69497827	7907	127,125,41	15,8,4	121,88,98	0,0,1	218	149	3.11613e-09	1.13071e-07	0.853,0.914,0.875	1.0,1.0,0.985	-0.114
18471	ENSCHIG00000011975	NA	chr10	+	76343025	76343195	76341122	76341133	76345406	76345510	18471	179717151457	14,37,59	206543658	0,0,3	298	149	3.12185e-09	1.13071e-07	0.985,0.959,0.925	1.0,1.0,0.991	-0.041
14321	ENSCHIG00000006538	USP14	chr24	+	35510683	35510791	35510263	35510324	35511658	35511810	14321	7181451207	36,63,2	174,94,177	0,0,0	257	149	3.14876e-09	1.1364e-07	0.92,0.93,0.984	1.0,1.0,1.0	-0.055
14723	ENSCHIG00000026313	HNRNPM	chr7	-	93340093	93340195	93338096	93338174	93342358	93342419	14723	94,200,87	16,36,16	11,9,48	0,0,0	251	149	3.15018e-09	1.1364e-07	0.777,0.767,0.763	1.0,1.0,1.0	-0.231
16887	ENSCHIG00000009134	NAE1	chr18	-	35796979	35797019	35795652	35795739	35797259	35797335	16887	269443202	6,32,1	589176479	0,4,0	189	149	3.16541e-09	1.13961e-07	0.972,0.916,0.994	1.0,0.972,1.0	-0.03
2731	ENSCHIG00000021517	ARL6IP5	chr22	-	32386466	32386684	32383977	32384150	32404110	32404286	2731	112,24,338	20,3,7	321285319	2,1,3	298	149	3.49375e-09	1.25531e-07	0.737,0.8,0.96	0.988,0.993,0.982	-0.155
14611	ENSCHIG00000024405	HBP1	chr4	-	71990267	71990412	71983772	71984090	71993357	71993470	14611	362258105	23,9,3	303216226	0,3,0	294	149	3.57519e-09	1.28201e-07	0.889,0.936,0.947	1.0,0.973,1.0	-0.067
7181	ENSCHIG00000024233	CDADC1	chr12	-	67712406	67712584	67708901	67709471	67715631	67715706	7181	485365239	31,36,9	274284242	11,0,0	298	149	3.64631e-09	1.30492e-07	0.887,0.835,0.93	0.926,1.0,1.0	-0.091
8210	ENSCHIG00000026039	NUP50	chr5	+	114518064	114518148	114516023	114516102	114520944	114521131	8210	258501138	21,45,11	94,67,54	0,1,0	233	149	3.70334e-09	1.32269e-07	0.887,0.877,0.889	1.0,0.977,1.0	-0.108
13702	ENSCHIG00000024375	NAPEPLD	chr4	+	75849104	75849173	75824687	75824893	75856781	75857088	13702	1,7,9	6,4,2	31,24,10	0,0,0	218	149	3.74438e-09	1.3347e-07	0.102,0.545,0.755	1.0,1.0,1.0	-0.533
11045	ENSCHIG00000020335	EMC4	chr10	+	74651451	74651612	74649216	74649331	74651860	74652077	11045	82,31,70	4,3,8	161110398	0,0,0	298	149	3.88195e-09	1.38101e-07	0.911,0.838,0.814	1.0,1.0,1.0	-0.146
18301	ENSCHIG00000022013	HIPK3	chr15	-	18958929	18958992	18958328	18958628	18959150	18959312	18301	78,33,2	62,77,3	6,2,2	0,0,0	212	149	4.14467e-09	1.47156e-07	0.469,0.231,0.319	1.0,1.0,1.0	-0.66
141	ENSCHIG00000019363	VBP1	chrLWLT01000037.1	+	75023	75090	63648	63773	78396	78535	141	344628280	36,26,0	164118328	0,0,2	216	149	4.22657e-09	1.49769e-07	0.868,0.943,1.0	1.0,1.0,0.991	-0.06
3213	ENSCHIG00000000279	NXT2	chrLWLT01000027.1	-	34231619	34231764	34228567	34230772	34233528	34233615	3213	261665445	85,76,51	239240224	0,0,22	294	149	4.32814e-09	1.53066e-07	0.609,0.816,0.816	1.0,1.0,0.838	-0.199
7101	ENSCHIG00000009471	ZDHHC17	chr5	+	6050183	6050267	6049017	6049111	6051459	6051617	7101	22,46,31	12,14,10	9,6,18	0,0,0	233	149	4.44453e-09	1.56874e-07	0.54,0.678,0.665	1.0,1.0,1.0	-0.372
7187	ENSCHIG00000024233	CDADC1	chr12	-	67720732	67720830	67715631	67715706	67721581	67721663	7187	375471373	60,14,0	465421267	0,4,3	247	149	4.63068e-09	1.63125e-07	0.79,0.953,1.0	1.0,0.984,0.982	-0.074
16044	ENSCHIG00000014096	UNC50	chr11	+	3770911	3771013	3770683	3770823	3772370	3772507	16044	343299377	6,27,4	345178373	0,0,0	251	149	5.1431e-09	1.80822e-07	0.971,0.868,0.982	1.0,1.0,1.0	-0.06
6389	ENSCHIG00000022939	AZIN1	chr14	-	20571464	20571638	20570290	20570463	20572988	20573186	6389	438,326,85	61,25,0	192138114	0,0,4	298	149	5.19115e-09	1.82156e-07	0.782,0.867,1.0	1.0,1.0,0.934	-0.095
5591	ENSCHIG00000025641	USP16	chr1	-	5516776	5516955	5515196	5515300	5524120	5524396	5591	131414531401	12,29,22	190520951805	0,11,2	298	149	5.20802e-09	1.82392e-07	0.982,0.962,0.97	1.0,0.99,0.998	-0.025
13956	ENSCHIG00000010576	ETNK1	chr5	-	86131977	86132118	86127119	86127262	86144036	86144296	13956	64,44,13	9,4,10	44,30,69	0,0,0	290	149	5.26935e-09	1.84182e-07	0.785,0.85,0.4	1.0,1.0,1.0	-0.322
399	ENSCHIG00000017434	NA	chr25	-	26215351	26215541	26203446	26203676	26215634	26215799	399	66,90,180	1,18,10	131,80,189	0,0,1	298	149	5.28188e-09	1.84219e-07	0.971,0.714,0.9	1.0,1.0,0.99	-0.135
2078	ENSCHIG00000000360	NDC80	chr24	+	37264956	37265109	37261096	37261302	37274860	37274953	2078	10791221287	51,27,9	336218345	0,2,2	298	149	5.29087e-09	1.84219e-07	0.914,0.958,0.941	1.0,0.982,0.989	-0.053
4446	ENSCHIG00000016647	ERCC8	chr20	+	18392473	18392575	18387858	18387954	18397545	18397669	4446	109,18,34	0,0,0	22,18,22	5,2,6	251	149	5.4094e-09	1.87982e-07	1.0,1.0,1.0	0.723,0.842,0.685	0.25
11928	ENSCHIG00000024773	ATP13A3	chr1	+	72844795	72844983	72842019	72842092	72849865	72849954	11928	51,23,5	4,19,2	54,17,30	0,0,0	298	149	5.465e-09	1.89548e-07	0.864,0.377,0.556	1.0,1.0,1.0	-0.401
20746	ENSCHIG00000010019	CBX3	chr4	+	50486522	50486685	50484330	50484473	50489139	50489234	20746	10942374512	10,267,24	142,98,228	0,2,0	298	149	5.5281e-09	1.91368e-07	0.982,0.816,0.914	1.0,0.961,1.0	-0.083
21102	ENSCHIG00000018799	RRM1	chr15	+	32345720	32345942	32345366	32345516	32347661	32347738	21102	36,64,20	3,17,6	37,21,22	0,0,0	298	149	5.55686e-09	1.91994e-07	0.857,0.653,0.625	1.0,1.0,1.0	-0.288
12239	ENSCHIG00000022989	NA	chr1	+	85754986	85755057	85754244	85754324	85756379	85756450	12239	110145224	0,7,22	189,43,377	0,1,0	220	149	5.90868e-09	2.03759e-07	1.0,0.933,0.873	1.0,0.967,1.0	-0.054
1673	ENSCHIG00000019299	RUVBL1	chr22	+	59416080	59416213	59408640	59408727	59421319	59421471	1673	35,83,124	19,29,12	57,37,64	0,3,0	282	149	5.9917e-09	2.06227e-07	0.493,0.602,0.845	1.0,0.867,1.0	-0.309
14136	ENSCHIG00000026652	TOPBP1	chr1	+	135302870	135303052	135296161	135296305	135304298	135304495	14136	55,106,81	3,8,19	53,88,75	0,1,0	298	149	6.01946e-09	2.06787e-07	0.902,0.869,0.681	1.0,0.978,1.0	-0.175
15535	ENSCHIG00000005726	PSMG1	chr1	-	138861952	138862015	138854559	138854634	138864170	138864322	15535	20,32,22	2,10,4	47,36,44	0,0,0	212	149	6.25805e-09	2.14574e-07	0.875,0.692,0.794	1.0,1.0,1.0	-0.213
4358	ENSCHIG00000020642	TTC33	chr20	+	33718607	33718739	33701181	33701412	33721709	33722063	4358	124,257,73	4,12,7	217106322	0,0,0	281	149	6.37838e-09	2.18284e-07	0.943,0.919,0.847	1.0,1.0,1.0	-0.097
2536	ENSCHIG00000019131	MPDU1	chr19	+	27057344	27057463	27055202	27055305	27057623	27057734	2536	308,158,94	24,5,0	272191229	0,1,0	268	149	6.48865e-09	2.21636e-07	0.877,0.946,1.0	1.0,0.991,1.0	-0.056
17095	ENSCHIG00000010142	PPP4R3B	chr11	-	37882349	37882466	37878482	37878614	37885647	37885764	17095	217,210,97	15,13,0	252123153	0,0,0	266	149	6.69222e-09	2.28157e-07	0.89,0.9,1.0	1.0,1.0,1.0	-0.07
10495	ENSCHIG00000005692	RAB3GAP1	chr2	+	74070034	74070134	74064602	74064768	74073975	74074057	10495	291295122	5,25,0	347290271	0,0,0	249	149	6.82528e-09	2.32253e-07	0.972,0.876,1.0	1.0,1.0,1.0	-0.051
18063	ENSCHIG00000026661	NA	chr10	-	57409927	57410090	57404322	57404393	57411280	57411358	18063	937252365	82,5,9	213239476	0,8,1	298	149	7.07371e-09	2.40253e-07	0.851,0.962,0.953	1.0,0.937,0.996	-0.056
18252	ENSCHIG00000021295	GPATCH4	chr3	-	105882905	105882994	105882620	105882671	105885593	105885672	18252	135202108	2,0,0	73,121,23	17,1,6	238	149	7.13642e-09	2.41926e-07	0.977,1.0,1.0	0.729,0.987,0.706	0.185
13839	ENSCHIG00000008442	TRIM24	chr4	-	18151881	18152055	18149251	18149387	18155577	18155751	13839	56,65,23	12,11,0	105,59,85	0,0,1	298	149	7.69762e-09	2.6046e-07	0.7,0.747,1.0	1.0,1.0,0.977	-0.177
14086	ENSCHIG00000018909	SMC4	chr1	-	106611117	106611261	106607880	106608057	106612361	106612462	14086	186163155	8,23,1	168,97,154	0,0,0	293	149	8.02765e-09	2.71118e-07	0.922,0.783,0.987	1.0,1.0,1.0	-0.103
5633	ENSCHIG00000010260	NA	chr6	-	97674631	97674793	97674037	97674169	97674889	97675058	5633	9539104662507	14021443337	355714325	8,69,14	298	149	8.41097e-09	2.83002e-07	0.773,0.784,0.788	0.957,0.838,0.921	-0.124
12991	ENSCHIG00000007140	NIT1	chr3	+	111750950	111751202	111750587	111750686	111751624	111751758	12991	4,7,14	3,1,11	2,1,6	0,0,0	298	149	8.39822e-09	2.83002e-07	0.4,0.778,0.389	1.0,1.0,1.0	-0.478
19601	ENSCHIG00000020165	MPHOSPH8	chr12	+	50406063	50406191	50404406	50404561	50407040	50407124	19601	89,154,22	4,57,18	92,85,126	0,0,4	277	149	8.42817e-09	2.83051e-07	0.923,0.592,0.397	1.0,1.0,0.944	-0.344
17407	ENSCHIG00000017765	SNX14	chr9	+	51171057	51171169	51169250	51169351	51174651	51174692	17407	100,120,9	16,9,3	161,26,95	0,1,1	261	149	8.4448e-09	2.83082e-07	0.781,0.884,0.631	1.0,0.937,0.982	-0.208
2453	ENSCHIG00000011901	UTP18	chr19	-	35122022	35122146	35109693	35109868	35132034	35132125	2453	346,253,97	11,29,11	191,61,122	0,0,3	273	149	8.75428e-09	2.9291e-07	0.945,0.826,0.828	1.0,1.0,0.957	-0.119
3256	ENSCHIG00000027216	IRF8	chr18	+	13257547	13257653	13256433	13256522	13258678	13258726	3256	27,9,21	10,1,2	57,28,124	0,0,0	255	149	8.84894e-09	2.95528e-07	0.612,0.84,0.86	1.0,1.0,1.0	-0.229
9634	ENSCHIG00000025024	TBRG4	chr4	-	43649158	43649273	43648449	43648551	43649387	43649499	9634	22,26,2	6,20,1	3,8,12	0,0,0	264	149	8.87683e-09	2.95911e-07	0.674,0.423,0.53	1.0,1.0,1.0	-0.458
6249	ENSCHIG00000014123	RAD51AP1	chr5	-	104502759	104502909	104500323	104500482	104503630	104503717	6249	379541179	10,43,2	118101173	0,0,0	298	149	9.04673e-09	3.00461e-07	0.95,0.863,0.978	1.0,1.0,1.0	-0.07
10101	ENSCHIG00000026147	KANSL2	chr5	+	30737488	30737603	30736824	30737003	30741328	30741492	10101	474335320	58,52,11	181184185	5,0,6	264	149	9.04479e-09	3.00461e-07	0.822,0.784,0.943	0.953,1.0,0.946	-0.117
18897	ENSCHIG00000022720	CCNE2	chr14	-	12752405	12752541	12748960	12749056	12753452	12753604	18897	57,87,39	14,15,5	30,8,26	0,0,0	285	149	9.62967e-09	3.19233e-07	0.68,0.752,0.803	1.0,1.0,1.0	-0.255
10148	ENSCHIG00000019339	SLC35A5	chr1	+	57097306	57097437	57095883	57095982	57100367	57100435	10148	81,30,40	6,11,2	149,97,102	0,1,0	280	149	9.88858e-09	3.27214e-07	0.878,0.592,0.914	1.0,0.981,1.0	-0.199
15901	ENSCHIG00000021867	JKAMP	chr10	-	31462552	31462759	31460316	31460498	31468870	31469025	15901	346293143	14,17,2	226148167	0,0,0	298	149	1.01066e-08	3.33815e-07	0.925,0.896,0.973	1.0,1.0,1.0	-0.069
12877	ENSCHIG00000022082	NA	chr7	+	72753625	72753734	72753427	72753534	72754845	72754915	12877	116520061930	161,46,76	306264258	0,9,0	258	149	1.01961e-08	3.3554e-07	0.807,0.962,0.936	1.0,0.944,1.0	-0.08
20529	ENSCHIG00000017440	GPCPD1	chr13	-	47263553	47263629	47261489	47261531	47269771	47269856	20529	94,92,78	43,35,35	88,56,170	0,14,9	225	149	1.01939e-08	3.3554e-07	0.591,0.635,0.596	1.0,0.726,0.926	-0.277
21397	ENSCHIG00000021198	ACAT1	chr15	-	64583488	64583606	64583119	64583215	64585677	64585743	21397	263193146	7,15,1	476346667	0,0,0	267	149	1.0441e-08	3.42972e-07	0.954,0.878,0.988	1.0,1.0,1.0	-0.06
19335	ENSCHIG00000008426	MTMR12	chr20	+	41297784	41297872	41295891	41296022	41301514	41301644	19335	41,31,20	17,11,0	40,53,22	0,0,0	237	149	1.04991e-08	3.43219e-07	0.603,0.639,1.0	1.0,1.0,1.0	-0.253
20043	ENSCHIG00000025535	USPL1	chr12	+	56517623	56517737	56513560	56514206	56521656	56521786	20043	685723104	81,89,19	35,59,18	0,0,1	263	149	1.047e-08	3.43219e-07	0.827,0.822,0.756	1.0,1.0,0.911	-0.169
20920	ENSCHIG00000012999	MSMO1	chr17	+	69203159	69203314	69194385	69194671	69206166	69206911	20920	1244797690	25,25,0	1224304729	0,0,0	298	149	1.05057e-08	3.43219e-07	0.961,0.941,1.0	1.0,1.0,1.0	-0.033
13705	ENSCHIG00000024375	NAPEPLD	chr4	+	75852999	75853177	75824687	75824893	75856781	75857088	13705	7,31,11	6,4,2	70,91,4	0,0,0	298	149	1.05576e-08	3.44288e-07	0.368,0.795,0.733	1.0,1.0,1.0	-0.368
19424	ENSCHIG00000025248	NA	chr14	+	44972271	44972374	44964519	44964611	44987707	44987806	19424	311232174	11,14,1	487447312	0,0,0	252	149	1.07262e-08	3.49154e-07	0.944,0.907,0.99	1.0,1.0,1.0	-0.053
3298	ENSCHIG00000024586	DYNC1LI1	chr22	-	6884865	6885096	6882645	6882815	6885827	6885944	3298	497634166	6,16,14	452398341	0,0,1	298	149	1.27557e-08	4.14468e-07	0.976,0.952,0.856	1.0,1.0,0.994	-0.07
358	ENSCHIG00000024057	ZCWPW1	chr25	+	37005524	37005600	37003708	37003843	37006010	37006115	358	35,63,25	16,18,4	20,12,6	0,0,0	225	149	1.29096e-08	4.18714e-07	0.592,0.699,0.805	1.0,1.0,1.0	-0.301
8865	ENSCHIG00000025013	NOP58	chr2	-	45124084	45124137	45118993	45119130	45126103	45126180	8865	284469103	49,41,3	45,18,68	0,0,0	202	149	1.30774e-08	4.23392e-07	0.81,0.894,0.962	1.0,1.0,1.0	-0.111
11669	ENSCHIG00000012629	NSUN3	chr1	+	37138495	37138839	37129852	37129962	37148042	37148164	11669	46,25,34	21,0,61	97,93,83	0,0,0	298	149	1.3358e-08	4.31699e-07	0.523,1.0,0.218	1.0,1.0,1.0	-0.42
21391	ENSCHIG00000016984	NPAT	chr15	+	64535976	64536105	64535025	64535122	64538321	64539989	21391	39,50,19	2,30,3	56,17,49	0,0,0	278	149	1.36276e-08	4.39626e-07	0.913,0.472,0.772	1.0,1.0,1.0	-0.281
10214	ENSCHIG00000012862	SLC7A3	chrLWLT01000021.1	+	10825754	10825857	10824902	10825125	10826094	10826261	10214	133144130	0,0,0	130100271	8,6,14	252	149	1.38184e-08	4.44983e-07	1.0,1.0,1.0	0.906,0.908,0.92	0.089
12811	ENSCHIG00000016503	TCP1	chr9	-	83345898	83346062	83345223	83345440	83346637	83346761	12811	598942183	26,48,21	42,36,156	0,0,0	298	149	1.38665e-08	4.45734e-07	0.92,0.908,0.813	1.0,1.0,1.0	-0.12
4274	ENSCHIG00000016528	EIF4ENIF1	chr17	+	1125580	1125760	1125230	1125366	1126395	1126628	4274	100,72,32	2,17,2	134101115	0,0,0	298	149	1.39101e-08	4.45989e-07	0.962,0.679,0.889	1.0,1.0,1.0	-0.157
14084	ENSCHIG00000018909	SMC4	chr1	-	106610110	106610289	106607880	106608057	106612361	106612462	14084	276239128	8,23,1	205132146	0,0,0	298	149	1.3924e-08	4.45989e-07	0.945,0.839,0.985	1.0,1.0,1.0	-0.077
5898	ENSCHIG00000018206	FAM161B	chr10	+	17782844	17783398	17781563	17781883	17785110	17785457	5898	9,2,27	0,0,0	26,36,16	20,3,10	298	149	1.4135e-08	4.51142e-07	1.0,1.0,1.0	0.394,0.857,0.444	0.435
18953	ENSCHIG00000013883	DTX2	chr25	+	35381422	35381587	35380095	35380270	35391700	35392055	18953	5,6,4	1,6,4	0,1,1	2,9,47	298	149	1.41161e-08	4.51142e-07	0.714,0.333,0.333	0.0,0.053,0.011	0.439
11430	ENSCHIG00000002428	CEP70	chr1	+	130122014	130122105	130116102	130116227	130122665	130122846	11430	331253425	17,9,6	455393443	0,1,0	240	149	1.45674e-08	4.64119e-07	0.924,0.946,0.978	1.0,0.996,1.0	-0.049
5989	ENSCHIG00000022145	NA	chr8	+	60122509	60122613	60122052	60122161	60124449	60124527	5989	85410551423	39,41,19	197141296	0,0,0	253	149	1.47833e-08	4.70168e-07	0.928,0.938,0.978	1.0,1.0,1.0	-0.052
9857	ENSCHIG00000022041	RBPJ	chr6	+	46231136	46231319	46192120	46192140	46267158	46267197	9857	142188160	0,0,40	286267131	84,77,58	298	149	1.50297e-08	4.7716e-07	1.0,1.0,0.667	0.63,0.634,0.53	0.291
6633	ENSCHIG00000025239	NA	chrLWLT01000684.1	-	81686	81825	81008	81171	82219	82278	6633	214939921307	76,26,16	3583221076	0,0,0	288	149	1.54262e-08	4.88884e-07	0.936,0.988,0.977	1.0,1.0,1.0	-0.033
15713	ENSCHIG00000023489	CSPP1	chr14	-	50894390	50894490	50884318	50884422	50896366	50896475	15713	236303215	10,11,6	592524470	1,0,3	249	149	1.54668e-08	4.89311e-07	0.934,0.943,0.955	0.997,1.0,0.989	-0.051
9033	ENSCHIG00000022530	NHLRC3	chr12	+	63447246	63447394	63446801	63446960	63449831	63450032	9033	6,19,22	4,2,4	6,7,2	14,16,30	297	149	1.62128e-08	5.12011e-07	0.429,0.827,0.734	0.177,0.18,0.032	0.534
12013	ENSCHIG00000025518	ADH5	chr6	+	26029369	26029508	26027322	26027458	26029643	26029668	12013	783671315	26,22,0	433170439	0,0,1	288	149	1.63693e-08	5.16049e-07	0.94,0.94,1.0	1.0,1.0,0.996	-0.039
4421	ENSCHIG00000020725	PLPP1	chr20	+	23748011	23748292	23674410	23674468	23778447	23778505	4421	52,54,51	0,0,1	122,59,132	18,8,9	298	149	1.67278e-08	5.26429e-07	1.0,1.0,0.962	0.772,0.787,0.88	0.174
15588	ENSCHIG00000012242	TTC1	chr7	-	38941913	38941950	38935023	38935078	38944906	38945019	15588	43,66,37	1,24,2	89,62,90	0,0,0	186	149	1.7131e-08	5.38175e-07	0.972,0.688,0.937	1.0,1.0,1.0	-0.134
2121	ENSCHIG00000000469	RNF138	chr24	-	25393935	25393992	25389316	25389424	25400199	25400315	2121	7391217909	47,81,54	29113157	0,0,2	206	149	1.72084e-08	5.39665e-07	0.919,0.916,0.924	1.0,1.0,0.983	-0.075
14896	ENSCHIG00000015909	CFAP57	chr3	+	17950617	17950830	17944359	17944473	17952413	17952587	14896	15,12,19	0,2,4	0,16,0	10,12,11	298	149	1.79961e-08	5.63387e-07	1.0,0.75,0.704	0.0,0.4,0.0	0.685
4667	ENSCHIG00000021320	NA	chr16	+	63728707	63728843	63723757	63723883	63752288	63752430	4667	124177121	17,11,5	136,57,136	0,2,0	285	149	1.81109e-08	5.65015e-07	0.792,0.894,0.927	1.0,0.937,1.0	-0.108
9298	ENSCHIG00000014160	NR2C1	chr5	-	24510332	24510498	24506444	24506566	24515755	24515846	9298	28,57,31	10,34,0	63,44,35	0,0,0	298	149	1.80961e-08	5.65015e-07	0.583,0.456,1.0	1.0,1.0,1.0	-0.32
18669	ENSCHIG00000023101	MOB1A	chr11	+	10359053	10359217	10354673	10354807	10360150	10360228	18669	155,191,78	19,10,0	122,60,156	0,0,0	298	149	1.81979e-08	5.66748e-07	0.803,0.905,1.0	1.0,1.0,1.0	-0.097
10382	ENSCHIG00000022463	NA	chr4	+	43463195	43463284	43463060	43463091	43463775	43463948	10382	8490143879113	268,117,30	274227873151	17,8,9	238	149	1.82915e-08	5.6868e-07	0.952,0.987,0.995	0.99,0.995,0.995	-0.015
19585	ENSCHIG00000025762	DSN1	chr13	-	65394127	65394451	65392135	65392209	65394683	65394711	19585	110,83,101	0,0,0	231237222	18,11,9	298	149	1.84546e-08	5.7276e-07	1.0,1.0,1.0	0.865,0.915,0.925	0.098
15168	ENSCHIG00000021616	EIF3I	chr2	+	14394636	14394729	14394540	14394543	14397497	14397647	15168	13,14,10	7,3,2	28,11,20	0,0,0	242	149	1.87046e-08	5.7952e-07	0.533,0.742,0.755	1.0,1.0,1.0	-0.323
17463	ENSCHIG00000008923	MORF4L1	chr21	+	24767793	24767819	24766183	24766264	24768248	24768337	17463	7601279643	21,42,9	444406494	0,0,0	175	149	1.9239e-08	5.95054e-07	0.969,0.963,0.984	1.0,1.0,1.0	-0.028
11440	ENSCHIG00000012236	ATP5PB	chr3	+	88754817	88754981	88751759	88751905	88759097	88759277	11440	290210183	11,5,11	203162287	0,0,0	298	149	1.93684e-08	5.98028e-07	0.929,0.955,0.893	1.0,1.0,1.0	-0.074
9241	ENSCHIG00000026553	CD200	chr1	+	56875433	56875754	56872053	56872168	56878334	56878607	9241	147012811905	36,18,78	335338232807	147178224	298	149	2.12202e-08	6.54083e-07	0.953,0.973,0.924	0.919,0.915,0.862	0.051
18038	ENSCHIG00000015613	HIF1A	chr10	-	29295319	29295428	29294639	29294766	29298184	29298609	18038	200,260,60	30,18,0	298,74,190	0,0,6	258	149	2.21788e-08	6.82461e-07	0.794,0.893,1.0	1.0,1.0,0.948	-0.087
16444	ENSCHIG00000012695	OGA	chr26	+	29140441	29140634	29140070	29140156	29142254	29142414	16444	287,460,35	19,24,6	92,56,77	0,0,0	298	149	2.42785e-08	7.45796e-07	0.883,0.906,0.745	1.0,1.0,1.0	-0.155
7781	ENSCHIG00000022218	LRIF1	chr3	-	88162472	88163982	88161043	88161316	88177814	88177882	7781	206,222,83	371639272	157,87,82	49,66,81	298	149	2.45805e-08	7.53789e-07	0.217,0.148,0.132	0.616,0.397,0.336	-0.284
17765	ENSCHIG00000011745	MINDY3	chr13	-	29664988	29665060	29662307	29662457	29667178	29667266	17765	249478149	22,22,9	91,31,130	0,0,0	221	149	2.59194e-08	7.93495e-07	0.884,0.936,0.918	1.0,1.0,1.0	-0.087
6814	ENSCHIG00000001154	TMBIM6	chr5	-	29767750	29767851	29766997	29767073	29768335	29768415	6814	226929591317	66,51,116	9616561078	1,13,22	250	149	2.61273e-08	7.98502e-07	0.953,0.972,0.871	0.998,0.968,0.967	-0.046
20190	ENSCHIG00000017652	NA	chr12	+	68663869	68664040	68661939	68662006	68666259	68666346	20190	354258168	0,29,9	398289228	0,4,1	298	149	2.66454e-08	8.12955e-07	1.0,0.816,0.903	1.0,0.973,0.991	-0.082
17603	ENSCHIG00000015010	PBDC1	chrLWLT01000199.1	-	31666	31726	30779	30920	32949	33015	17603	367555853368	55301162	10599341194	4,11,38	209	149	2.6773e-08	8.15466e-07	0.979,0.93,0.937	0.995,0.984,0.957	-0.03
15864	ENSCHIG00000021350	BRD8	chr7	+	60905100	60905145	60904520	60904625	60906736	60906796	15864	48,191,39	18,75,0	14,20,38	0,0,0	194	149	2.70858e-08	8.23601e-07	0.672,0.662,1.0	1.0,1.0,1.0	-0.222
18950	ENSCHIG00000014155	UBE2J2	chr16	+	49752052	49752133	49751632	49751771	49752741	49753026	18950	117,100,92	14,9,0	131,94,128	0,0,0	230	149	2.80075e-08	8.50189e-07	0.844,0.878,1.0	1.0,1.0,1.0	-0.093
11524	ENSCHIG00000025282	C1GALT1	chr4	-	105356652	105357320	105349972	105350122	105360684	105360921	11524	73,72,47	8,4,9	76,49,88	0,1,0	298	149	2.81562e-08	8.53265e-07	0.82,0.9,0.723	1.0,0.961,1.0	-0.173
7847	ENSCHIG00000013152	WDR47	chr3	-	86153414	86153585	86152587	86152719	86154108	86154278	7847	51,80,20	3,26,0	183,27,107	0,0,0	298	149	2.90246e-08	8.78104e-07	0.895,0.606,1.0	1.0,1.0,1.0	-0.166
17413	ENSCHIG00000013821	DNAJC27	chr11	+	73991163	73991233	73987353	73987436	74000040	74000205	17413	159162310	3,16,11	292416262	0,5,0	219	149	2.93708e-08	8.87087e-07	0.973,0.873,0.95	1.0,0.983,1.0	-0.062
14047	ENSCHIG00000011907	ERI1	chr27	-	20555384	20555563	20549335	20549419	20559592	20559700	14047	432439446	25,13,4	145285227	0,0,0	298	149	2.95099e-08	8.89794e-07	0.896,0.944,0.982	1.0,1.0,1.0	-0.059
12121	ENSCHIG00000022200	C18orf54	chr24	+	53958104	53958427	53956075	53956172	53960817	53960968	12121	28,15,47	0,4,9	196127259	0,0,0	298	149	2.95807e-08	8.90437e-07	1.0,0.652,0.723	1.0,1.0,1.0	-0.208
927	ENSCHIG00000022031	CDC5L	chr23	-	30959131	30959329	30945686	30945899	30961905	30962148	927	344355136	60,29,14	127,76,110	3,0,4	298	149	2.98804e-08	8.97959e-07	0.741,0.86,0.829	0.955,1.0,0.932	-0.152
14243	ENSCHIG00000022915	CKAP2	chr12	+	65077500	65077671	65075852	65076057	65081390	65081643	14243	79,56,42	10,13,0	84,37,65	0,0,0	298	149	3.11752e-08	9.35309e-07	0.798,0.683,1.0	1.0,1.0,1.0	-0.173
7800	ENSCHIG00000000257	NA	chr24	+	43621205	43621327	43616472	43616568	43622749	43622879	7800	81,96,32	15,21,5	35,14,26	0,1,0	271	149	3.26429e-08	9.77713e-07	0.748,0.715,0.779	1.0,0.885,1.0	-0.214
2281	ENSCHIG00000018396	NA	chr19	+	46490155	46490262	46488163	46488303	46491602	46491668	2281	53,57,18	16,17,17	4,4,13	0,0,0	256	149	3.31805e-08	9.91604e-07	0.658,0.661,0.381	1.0,1.0,1.0	-0.433
8231	ENSCHIG00000017898	MIER1	chr3	+	42545030	42545176	42540161	42540186	42554594	42554750	8231	330301492	1,7,27	326313225	19,35,40	295	149	3.32169e-08	9.91604e-07	0.994,0.956,0.902	0.897,0.819,0.74	0.132
19463	ENSCHIG00000008452	ASF1A	chr9	-	19374735	19374912	19373255	19373468	19379672	19379788	19463	280129270	16,0,6	9642922379	0,0,0	298	149	3.33254e-08	9.93197e-07	0.897,1.0,0.957	1.0,1.0,1.0	-0.049
16613	ENSCHIG00000005106	NDUFA13	chr7	+	104946913	104946992	104940982	104941076	104948287	104948359	16613	110197279	42,12,1	148,54,197	0,0,0	228	149	3.43787e-08	1.02289e-06	0.631,0.915,0.995	1.0,1.0,1.0	-0.153
2320	ENSCHIG00000017524	POLG2	chr19	-	48274419	48274520	48272462	48272628	48278102	48278183	2320	236155152	14,6,2	480144478	0,0,0	250	149	3.54753e-08	1.05378e-06	0.909,0.939,0.978	1.0,1.0,1.0	-0.058
17071	ENSCHIG00000013743	NA	chr11	+	37570472	37570527	37570013	37570078	37570950	37571036	17071	422988454186	215,29,11	70213142145	0,0,0	204	149	3.5866e-08	1.06363e-06	0.935,0.996,0.996	1.0,1.0,1.0	-0.024
20604	ENSCHIG00000017907	SNX6	chr21	-	44431258	44431334	44423476	44423563	44435193	44435299	20604	61,86,32	10,8,1	117,30,71	0,0,0	225	149	3.66317e-08	1.08455e-06	0.802,0.877,0.955	1.0,1.0,1.0	-0.122
3962	ENSCHIG00000008838	SFSWAP	chr17	+	25912028	25912184	25907095	25907361	25913438	25913564	3962	20,9,3	11,3,1	0,0,0	1,1,3	298	149	3.68424e-08	1.089e-06	0.476,0.6,0.6	0.0,0.0,0.0	0.559
12663	ENSCHIG00000015103	C1orf50	chr3	+	17314247	17314363	17314054	17314133	17319465	17319552	12663	58,39,90	13,8,1	91,48,102	0,1,0	265	149	3.70617e-08	1.09369e-06	0.715,0.733,0.981	1.0,0.964,1.0	-0.178
13881	ENSCHIG00000022645	ZCCHC4	chr6	+	45335880	45336025	45335336	45335388	45341190	45341326	13881	16,32,10	15,17,0	27,19,43	0,0,0	294	149	3.71543e-08	1.09462e-06	0.351,0.488,1.0	1.0,1.0,1.0	-0.387
9299	ENSCHIG00000014160	NR2C1	chr5	-	24511685	24511879	24506444	24506566	24515755	24515846	9299	27,52,21	10,34,0	35,30,35	0,0,0	298	149	3.88259e-08	1.14014e-06	0.574,0.433,1.0	1.0,1.0,1.0	-0.331
16445	ENSCHIG00000012695	OGA	chr26	+	29140441	29140634	29140070	29140156	29143793	29143930	16445	173,293,29	13,39,0	52,44,50	0,0,0	298	149	3.87631e-08	1.14014e-06	0.869,0.79,1.0	1.0,1.0,1.0	-0.114
10559	ENSCHIG00000015974	NMRAL1	chr25	-	3524750	3524941	3523549	3523729	3526040	3526290	10559	35,13,136	1,0,0	124121131	13,12,9	298	149	3.91582e-08	1.14802e-06	0.946,1.0,1.0	0.827,0.834,0.879	0.135
12086	ENSCHIG00000018541	NA	chr1	+	80971338	80971448	80963386	80963422	80974652	80974786	12086	27,35,4	400275322	0,5,0	45379169	259	149	3.94944e-08	1.156e-06	0.037,0.068,0.007	0.0,0.008,0.0	0.035
654	ENSCHIG00000018882	SAR1A	chr28	+	19278700	19278832	19273288	19273354	19279883	19280000	654	189939422038	54,58,51	7676341223	0,0,17	281	149	3.97404e-08	1.16131e-06	0.949,0.973,0.955	1.0,1.0,0.974	-0.032
5061	ENSCHIG00000021669	MRE11	chr15	+	81054958	81055100	81053226	81053314	81058950	81059065	5061	395291314	15,10,3	574376480	0,0,1	291	149	4.00513e-08	1.1685e-06	0.931,0.937,0.982	1.0,1.0,0.996	-0.049
14696	ENSCHIG00000020038	KYAT3	chr3	-	66223755	66223942	66218633	66218710	66226483	66226573	14696	128,330,63	4,11,14	176,81,190	0,1,0	298	149	4.04887e-08	1.17825e-06	0.941,0.938,0.692	1.0,0.976,1.0	-0.135
17892	ENSCHIG00000017091	CAAP1	chr8	+	17290387	17290472	17288787	17288988	17291611	17291687	17892	79,56,32	11,7,0	111,65,82	0,0,0	234	149	4.05163e-08	1.17825e-06	0.821,0.836,1.0	1.0,1.0,1.0	-0.114
18731	ENSCHIG00000019701	TENT2	chr10	-	90665868	90666008	90661279	90661453	90667965	90668034	18731	33,47,18	226462235	44,20,23	83,70,116	289	149	4.16567e-08	1.20946e-06	0.07,0.05,0.038	0.215,0.128,0.093	-0.093
14360	ENSCHIG00000006812	SYPL1	chr4	+	73137922	73138044	73117803	73117875	73139311	73139519	14360	399664301	192211161	412251419	95,49,52	271	149	4.26021e-08	1.23491e-06	0.533,0.634,0.507	0.705,0.738,0.816	-0.195
12403	ENSCHIG00000018035	PMPCB	chr4	-	75782718	75782848	75780528	75780727	75783458	75783545	12403	38,142,83	8,11,0	156123242	0,0,0	279	149	4.33052e-08	1.25327e-06	0.717,0.873,1.0	1.0,1.0,1.0	-0.137
16451	ENSCHIG00000014460	RNASEH2A	chr7	-	98098410	98098537	98098211	98098299	98098662	98098734	16451	11,38,15	9,7,2	1,14,35	0,0,0	276	149	4.39167e-08	1.26893e-06	0.398,0.746,0.802	1.0,1.0,1.0	-0.351
11561	ENSCHIG00000014181	NA	chr4	-	15415531	15415620	15411959	15412003	15417180	15417268	11561	179187179	12,4,11	158,88,217	0,0,0	238	149	4.40616e-08	1.27108e-06	0.903,0.967,0.911	1.0,1.0,1.0	-0.073
9162	ENSCHIG00000022392	SON	chr1	-	400781	406679	399040	399201	408273	408440	9162	384346724983	11,3,0	159626641743	31,28,15	298	149	4.44314e-08	1.27969e-06	0.994,0.999,1.0	0.963,0.979,0.983	0.023
18183	ENSCHIG00000020318	SPPL2A	chr10	-	43528075	43528236	43514448	43518489	43529665	43529740	18183	61,93,36	10,27,2	39,12,10	0,0,0	298	149	4.46567e-08	1.28413e-06	0.753,0.633,0.9	1.0,1.0,1.0	-0.238
14864	ENSCHIG00000018095	MRPL39	chr1	+	9242893	9242993	9239084	9239291	9244319	9244387	14864	110,87,143	3,14,5	119,85,198	0,0,0	249	149	4.49907e-08	1.29167e-06	0.956,0.788,0.945	1.0,1.0,1.0	-0.104
20768	ENSCHIG00000020894	SYS1	chr13	+	73184271	73184513	73183653	73184056	73185930	73185998	20768	20,31,57	11,10,0	56,64,72	0,0,0	298	149	4.56227e-08	1.30773e-06	0.476,0.608,1.0	1.0,1.0,1.0	-0.305
16720	ENSCHIG00000020801	PSMA6	chr21	+	44981580	44981759	44964259	44964335	44982999	44983094	16720	15183498724	19,69,0	8795201385	0,3,0	298	149	4.63131e-08	1.32541e-06	0.976,0.962,1.0	1.0,0.989,1.0	-0.017
19756	ENSCHIG00000026928	LATS1	chr9	-	73825444	73826943	73822440	73823023	73832765	73832913	19756	13,7,2	0,0,0	5,12,7	4,1,5	298	149	4.70052e-08	1.34308e-06	1.0,1.0,1.0	0.385,0.857,0.412	0.449
17927	ENSCHIG00000017411	NUMB	chr10	+	18375598	18375745	18372607	18372757	18376544	18377260	17927	35,28,21	7,5,3	41,15,21	0,0,0	296	149	4.77804e-08	1.36307e-06	0.716,0.738,0.779	1.0,1.0,1.0	-0.256
10146	ENSCHIG00000019339	SLC35A5	chr1	+	57097303	57097437	57095883	57095982	57100367	57100435	10146	151,69,86	6,11,2	225154207	0,1,0	283	149	4.8062e-08	1.36893e-06	0.93,0.768,0.958	1.0,0.988,1.0	-0.111
18221	ENSCHIG00000016001	TEX9	chr10	+	49130055	49130135	49115469	49115582	49168777	49168912	18221	28,23,16	2,0,0	52,18,44	15,4,16	229	149	4.89302e-08	1.39146e-06	0.901,1.0,1.0	0.693,0.745,0.641	0.274
15891	ENSCHIG00000021867	JKAMP	chr10	-	31455245	31455322	31454067	31454286	31460316	31460498	15891	319282131	47,9,0	121,61,95	0,0,0	226	149	4.96092e-08	1.40854e-06	0.817,0.954,1.0	1.0,1.0,1.0	-0.076
9696	ENSCHIG00000009299	SLMAP	chr22	-	43312834	43312885	43307519	43307582	43312974	43313143	9696	2,1,1	0,0,0	1,2,0	0,5,5	200	149	4.99111e-08	1.41321e-06	1.0,1.0,1.0	1.0,0.23,0.0	0.59
21195	ENSCHIG00000026822	ZNF143	chr15	+	39249062	39249211	39245826	39246054	39250735	39250897	21195	274,270,72	14,6,7	217,57,211	0,0,0	298	149	4.99306e-08	1.41321e-06	0.907,0.957,0.837	1.0,1.0,1.0	-0.1
18217	ENSCHIG00000017451	NA	chr18	-	56288669	56288739	56288176	56288252	56288888	56289012	18217	13241366928	90,25,34	334212843	0,9,7	219	149	5.06219e-08	1.43053e-06	0.909,0.974,0.949	1.0,0.941,0.988	-0.032
16134	ENSCHIG00000007117	NA	chr7	+	73523290	73523405	73516766	73516795	73543867	73543993	16134	2,4,1	0,0,0	6,4,6	3,3,3	264	149	5.23176e-08	1.47613e-06	1.0,1.0,1.0	0.53,0.429,0.53	0.504
17759	ENSCHIG00000026665	PATL2	chr10	+	213370	213468	212556	212697	214338	214516	17759	2,7,5	0,0,0	16,1,53	4,6,14	247	149	5.43615e-08	1.5314e-06	1.0,1.0,1.0	0.707,0.091,0.695	0.502
15976	ENSCHIG00000008587	NDUFS7	chr7	-	66671058	66671147	66670468	66670566	66671615	66671662	15976	94216187	16,2,12	67,19,245	0,0,0	238	149	5.50117e-08	1.54729e-06	0.786,0.985,0.907	1.0,1.0,1.0	-0.107
15750	ENSCHIG00000013736	TRAPPC1	chr19	-	27347180	27347251	27346730	27346869	27347402	27347501	15750	341203380	23,8,9	708431802	9,5,4	220	149	5.5669e-08	1.56334e-06	0.909,0.945,0.966	0.982,0.983,0.993	-0.046
2119	ENSCHIG00000000469	RNF138	chr24	-	25391139	25391251	25389316	25389424	25400199	25400315	2119	3991185694	47,81,54	28,90,76	0,0,2	261	149	5.64176e-08	1.58189e-06	0.829,0.893,0.88	1.0,1.0,0.956	-0.118
11861	ENSCHIG00000023035	ACAP2	chr1	+	72042257	72042368	72040853	72040963	72044529	72044591	11861	59,135,43	15,22,0	53,23,33	0,0,0	260	149	5.98747e-08	1.67621e-06	0.693,0.779,1.0	1.0,1.0,1.0	-0.176
8299	ENSCHIG00000017324	NA	chr2	+	47415919	47416057	47415273	47415318	47419002	47419090	8299	92,99,77	1,0,0	33,29,39	9,0,7	287	149	6.00534e-08	1.6786e-06	0.979,1.0,1.0	0.656,1.0,0.743	0.193
20271	ENSCHIG00000010876	PAN3	chr12	+	54813437	54813599	54790297	54790368	54831453	54831601	20271	20,29,8	0,0,0	81,96,59	13,13,10	298	149	6.05706e-08	1.69044e-06	1.0,1.0,1.0	0.757,0.787,0.747	0.236
19488	ENSCHIG00000009044	FYN	chr9	+	26073238	26073403	26070519	26070669	26076637	26076817	19488	64,27,33	23,4,0	82,18,67	0,0,0	298	149	6.16806e-08	1.71875e-06	0.582,0.771,1.0	1.0,1.0,1.0	-0.216
9797	ENSCHIG00000014912	LIAS	chr6	+	59162456	59162550	59159675	59159848	59163160	59163241	9797	88,192,79	24,23,5	86,49,143	0,4,1	243	149	6.18047e-08	1.71955e-06	0.692,0.837,0.906	1.0,0.883,0.989	-0.146
11965	ENSCHIG00000026258	LXN	chr1	+	108424429	108424607	108423067	108423130	108428357	108428420	11965	3721139459	65,49,11	61,40,94	0,0,0	298	149	6.34144e-08	1.76161e-06	0.741,0.921,0.954	1.0,1.0,1.0	-0.128
4502	ENSCHIG00000023801	TRAPPC13	chr20	-	13907308	13907507	13906148	13906249	13908741	13908875	4502	46,35,42	7,14,1	47,19,183	0,0,2	298	149	6.56597e-08	1.82117e-06	0.767,0.556,0.955	1.0,1.0,0.979	-0.234
1344	ENSCHIG00000015509	EED	chr29	-	8697805	8697939	8685713	8685872	8699682	8699774	1344	77,137,49	11,11,4	50,26,50	0,0,0	283	149	6.61889e-08	1.83302e-06	0.787,0.868,0.866	1.0,1.0,1.0	-0.16
10643	ENSCHIG00000019566	BACH1	chr1	-	5182685	5184023	5180888	5181095	5187577	5187811	10643	4,2,3	0,0,0	6,0,0	0,4,3	298	149	6.65197e-08	1.83936e-06	1.0,1.0,1.0	1.0,0.0,0.0	0.667
10201	ENSCHIG00000027061	SLC12A2	chr7	+	84811163	84811319	84809762	84809864	84812606	84812706	10201	270,333,39	40,41,5	17,12,29	0,0,0	298	149	6.66357e-08	1.83974e-06	0.771,0.802,0.796	1.0,1.0,1.0	-0.21
1024	ENSCHIG00000015444	SCGN	chr23	+	17791974	17792043	17790783	17790883	17797765	17797894	1024	44,61,30	15,13,15	7,9,8	0,0,0	218	149	6.7394e-08	1.85653e-06	0.667,0.762,0.578	1.0,1.0,1.0	-0.331
1473	ENSCHIG00000014213	NA	chr26	+	30263007	30263107	30261021	30261106	30263716	30263872	1473	214203570	25,4,0	431428731	0,0,0	249	149	6.74501e-08	1.85653e-06	0.837,0.968,1.0	1.0,1.0,1.0	-0.065
19918	ENSCHIG00000023287	FBXO25	chr1	+	146473333	146473516	146472225	146472410	146474641	146474785	19918	179,171,63	20,2,0	530262432	4,0,0	298	149	6.81015e-08	1.8716e-06	0.817,0.977,1.0	0.985,1.0,1.0	-0.064
4253	ENSCHIG00000025684	HORMAD2	chr17	-	2116323	2116465	2114410	2114474	2121463	2121551	4253	335489124	18,17,0	225127189	0,0,0	291	149	6.98312e-08	1.91621e-06	0.905,0.936,1.0	1.0,1.0,1.0	-0.053
2854	ENSCHIG00000017402	KCTD5	chr25	+	2011857	2011983	2009027	2009123	2016872	2016902	2854	51,34,89	3,0,18	113,34,457	0,0,4	275	149	7.01619e-08	1.92235e-06	0.902,1.0,0.728	1.0,1.0,0.984	-0.118
14411	ENSCHIG00000022569	PHYH	chr13	-	27302369	27302451	27300537	27300719	27305253	27305422	14411	275157148	0,13,10	346510305	0,0,1	231	149	7.16657e-08	1.96057e-06	1.0,0.886,0.905	1.0,1.0,0.995	-0.068
5136	ENSCHIG00000015674	NA	chr8	+	74592008	74592113	74589737	74589915	74592798	74593026	5136	254724001624	78,13,10	119712341199	0,6,2	254	149	7.18889e-08	1.96369e-06	0.95,0.991,0.99	1.0,0.992,0.997	-0.019
14795	ENSCHIG00000026278	TOMM22	chr5	+	109239647	109239766	109239303	109239420	109240214	109240332	14795	185202147	12,13,0	100152261	0,0,0	268	149	7.28703e-08	1.98748e-06	0.896,0.896,1.0	1.0,1.0,1.0	-0.069
9754	ENSCHIG00000024629	NA	chr5	+	24895303	24895465	24888740	24888843	24896185	24896367	9754	180,357,78	0,7,0	310170239	10,33,12	298	149	7.36839e-08	2.00663e-06	1.0,0.962,1.0	0.939,0.72,0.909	0.131
5709	ENSCHIG00000004465	RUFY3	chr6	+	86629579	86629767	86608458	86608807	86667804	86667978	5709	1,11,9	0,1,0	23,0,1	9,5,2	298	149	7.54485e-08	2.05158e-06	1.0,0.846,1.0	0.561,0.0,0.2	0.695
5611	ENSCHIG00000010260	NA	chr6	-	97673071	97673242	97672700	97672771	97674631	97674793	5611	1923857352	68,17,9	217197196	0,0,1	298	149	7.61022e-08	2.06313e-06	0.934,0.962,0.951	1.0,1.0,0.99	-0.048
16719	ENSCHIG00000020801	PSMA6	chr21	+	44979056	44979212	44978258	44978340	44982999	44983094	16719	186832471269	24,43,11	197617173022	0,3,4	298	149	7.60613e-08	2.06313e-06	0.975,0.974,0.983	1.0,0.997,0.997	-0.021
2022	ENSCHIG00000006215	SEH1L	chr24	+	43551351	43551502	43549954	43550112	43554121	43554320	2022	31,17,32	3,9,2	85,60,33	0,0,0	298	149	7.65465e-08	2.07205e-06	0.838,0.486,0.889	1.0,1.0,1.0	-0.262
14157	ENSCHIG00000022845	TAC1	chr4	-	105642328	105642382	105636197	105638655	105643967	105643991	14157	30,18,31	10,7,27	49,46,23	0,4,3	203	149	7.71481e-08	2.0852e-06	0.688,0.654,0.457	1.0,0.894,0.849	-0.315
14166	ENSCHIG00000024654	SYNCRIP	chr9	+	51071998	51072158	51069838	51070614	51072860	51072979	14166	120,86,50	6,8,6	36,47,38	26,11,28	298	149	7.74644e-08	2.09061e-06	0.909,0.843,0.806	0.409,0.681,0.404	0.355
17525	ENSCHIG00000026796	ARL5B	chr13	+	19651503	19651564	19637885	19638186	19653433	19653581	17525	14,39,24	15,3,3	18,18,104	0,0,0	210	149	7.79144e-08	2.09961e-06	0.398,0.902,0.85	1.0,1.0,1.0	-0.283
14862	ENSCHIG00000018095	MRPL39	chr1	+	9241063	9241203	9239084	9239291	9242893	9242993	14862	331308380	9,7,10	5443231103	0,0,0	289	149	7.90112e-08	2.12598e-06	0.95,0.958,0.951	1.0,1.0,1.0	-0.047
8316	ENSCHIG00000018314	CLK1	chr2	+	46464405	46464572	46464199	46464316	46465045	46465140	8316	1337881313	28,48,14	260158342	0,4,1	298	149	7.96123e-08	2.13896e-06	0.96,0.902,0.918	1.0,0.952,0.994	-0.055
1625	ENSCHIG00000004811	EEF1AKMT2	chr26	+	7673549	7673657	7660738	7660853	7680241	7680427	1625	42,210,35	5,32,2	25,20,32	0,0,0	257	149	8.06151e-08	2.16267e-06	0.83,0.792,0.91	1.0,1.0,1.0	-0.156
10018	ENSCHIG00000016313	SNRPA1	chr21	+	28762425	28762504	28761079	28761227	28765863	28765910	10018	9761429980	27,47,25	111411091181	8,0,26	228	149	8.18671e-08	2.19299e-06	0.959,0.952,0.962	0.989,1.0,0.967	-0.028
16867	ENSCHIG00000009342	TRMT61B	chr11	+	70669720	70669920	70669151	70669243	70670658	70670736	16867	126,228,92	9,11,9	50,31,126	0,0,0	298	149	8.95801e-08	2.39604e-06	0.875,0.912,0.836	1.0,1.0,1.0	-0.126
8505	ENSCHIG00000027262	KIF3A	chr7	-	88900439	88900550	88899823	88899949	88900981	88901162	8505	182,339,79	10,22,0	142,75,118	0,0,0	260	149	9.07141e-08	2.42277e-06	0.913,0.898,1.0	1.0,1.0,1.0	-0.063
8880	ENSCHIG00000010590	MTFR2	chr9	-	61357734	61357847	61355975	61356211	61358295	61358400	8880	9031557747	12,38,5	12111319874	5,0,0	262	149	9.16522e-08	2.44419e-06	0.977,0.959,0.988	0.993,1.0,1.0	-0.023
16126	ENSCHIG00000015276	TSPAN17	chr7	-	72483554	72483701	72482308	72482479	72483791	72483842	16126	28,11,19	1,3,13	25,15,50	0,0,0	296	149	9.19749e-08	2.44917e-06	0.934,0.649,0.424	1.0,1.0,1.0	-0.331
97	ENSCHIG00000016907	WDR13	chrLWLT01000071.1	+	136084	136215	135856	135966	138314	138456	97	0,4,7	4,3,7	7,7,2	0,1,0	280	149	9.26649e-08	2.4639e-06	0.0,0.415,0.347	1.0,0.788,1.0	-0.675
14242	ENSCHIG00000022915	CKAP2	chr12	+	65077500	65077671	65075852	65076057	65079667	65079737	14242	164,127,65	35,27,20	143,77,122	1,13,0	298	149	9.3538e-08	2.48345e-06	0.701,0.702,0.619	0.986,0.748,1.0	-0.237
5336	ENSCHIG00000023697	MIS18BP1	chr21	-	54425902	54425990	54422175	54422230	54431771	54431920	5336	66,74,19	12,11,4	25,14,17	0,0,0	237	149	9.58947e-08	2.54227e-06	0.776,0.809,0.749	1.0,1.0,1.0	-0.222
7099	ENSCHIG00000009471	ZDHHC17	chr5	+	6038634	6038777	6023478	6023604	6040134	6040235	7099	26,25,18	14,11,0	33,15,21	0,0,0	292	149	9.82811e-08	2.6017e-06	0.487,0.537,1.0	1.0,1.0,1.0	-0.325
10065	ENSCHIG00000020022	EXOSC10	chr16	+	41027400	41027505	41026016	41026140	41027798	41027964	10065	135156213	15,6,0	281448250	0,0,0	254	149	9.95432e-08	2.63124e-06	0.841,0.938,1.0	1.0,1.0,1.0	-0.074
11368	ENSCHIG00000013526	SORBS1	chr26	+	34675948	34676311	34669984	34670097	34680303	34680448	11368	4,5,6	6,13,12	0,3,0	26,27,57	298	149	1.00103e-07	2.6418e-06	0.25,0.161,0.2	0.0,0.053,0.0	0.186
19328	ENSCHIG00000012324	TRAPPC9	chr14	-	78904080	78904107	78892267	78892389	78912125	78912254	19328	0,1,1	3,7,1	1,3,4	0,2,0	176	149	1.00236e-07	2.6418e-06	0.0,0.108,0.458	1.0,0.559,1.0	-0.664
15587	ENSCHIG00000012242	TTC1	chr7	-	38937355	38937504	38935023	38935078	38944906	38945019	15587	145283155	1,24,2	191,88,237	0,0,0	298	149	1.0182e-07	2.67962e-06	0.986,0.855,0.975	1.0,1.0,1.0	-0.061
5798	ENSCHIG00000011374	NA	chr2	+	6820253	6820358	6816457	6816535	6821861	6821963	5798	214212516	21,3,59	303260361	4,4,10	254	149	1.03471e-07	2.71766e-06	0.857,0.976,0.837	0.978,0.974,0.955	-0.079
8796	ENSCHIG00000024326	FOPNL	chr25	-	14126965	14127163	14114033	14117150	14134278	14134509	8796	117112171	1,7,17	121,92,236	0,0,2	298	149	1.03567e-07	2.71766e-06	0.983,0.889,0.834	1.0,1.0,0.983	-0.092
4406	ENSCHIG00000016985	NUP155	chr20	+	36999491	36999612	36998700	36998814	37000250	37000361	4406	206,257,15	10,15,2	139,72,100	0,0,0	270	149	1.05853e-07	2.77359e-06	0.919,0.904,0.805	1.0,1.0,1.0	-0.124
11383	ENSCHIG00000006700	ATP11B	chr1	-	83845798	83845858	83843936	83844064	83855651	83855805	11383	30,50,8	10,10,0	49,1,33	0,0,0	209	149	1.06207e-07	2.77883e-06	0.681,0.781,1.0	1.0,1.0,1.0	-0.179
3444	ENSCHIG00000010118	PRPF39	chr21	+	54325929	54326092	54325447	54325573	54326220	54326339	3444	12,6,2	49,36,8	0,0,0	35,47,39	298	149	1.07706e-07	2.81395e-06	0.109,0.077,0.111	0.0,0.0,0.0	0.099
5925	ENSCHIG00000013239	RAP1GDS1	chr6	-	26619943	26620070	26615369	26615498	26621974	26622114	5925	62,36,30	14,13,2	48,10,21	0,0,1	276	149	1.08111e-07	2.82044e-06	0.705,0.599,0.89	1.0,1.0,0.919	-0.242
10714	ENSCHIG00000019250	NA	chr19	+	12221543	12221782	12220702	12221165	12282618	12282746	10714	3,8,12	8,0,5	0,0,1	14,12,7	298	149	1.14231e-07	2.97149e-06	0.158,1.0,0.545	0.0,0.0,0.067	0.545
18730	ENSCHIG00000019701	TENT2	chr10	-	90665868	90666008	90661279	90661453	90667276	90667347	18730	57,97,29	22,39,31	61,40,54	9,0,3	289	149	1.14162e-07	2.97149e-06	0.572,0.562,0.325	0.778,1.0,0.903	-0.407
7927	ENSCHIG00000012894	STK17A	chr4	+	42711956	42712136	42711825	42711874	42712588	42712913	7927	201327233	3,29,16	46,34,111	0,0,0	298	149	1.16312e-07	3.02127e-06	0.971,0.849,0.879	1.0,1.0,1.0	-0.1
17246	ENSCHIG00000015071	USP34	chr11	-	59568991	59569115	59561420	59561500	59570127	59570252	17246	80,143,62	13,9,0	130,99,45	0,0,0	273	149	1.17347e-07	3.04374e-06	0.771,0.897,1.0	1.0,1.0,1.0	-0.111
10347	ENSCHIG00000025303	TMEM237	chr2	+	45753650	45753808	45751915	45752036	45756062	45756186	10347	8,21,9	8,13,0	11,10,47	0,0,0	298	149	1.18218e-07	3.06193e-06	0.333,0.447,1.0	1.0,1.0,1.0	-0.407
11063	ENSCHIG00000026670	SERBP1	chr3	-	42986581	42986759	42982911	42983085	42989231	42989351	11063	251389288	11,9,27	294162159	0,2,3	298	149	1.18921e-07	3.0713e-06	0.919,0.956,0.842	1.0,0.976,0.964	-0.074
15833	ENSCHIG00000016759	SPATA24	chr7	+	59823539	59823670	59823241	59823307	59823755	59823826	15833	59,31,67	6,8,1	83,58,161	0,0,0	280	149	1.18828e-07	3.0713e-06	0.84,0.673,0.973	1.0,1.0,1.0	-0.171
17305	ENSCHIG00000013571	RMND1	chr9	-	75764018	75764083	75760718	75760839	75765025	75765132	17305	29,71,7	18,9,2	23,1,12	0,0,0	214	149	1.21015e-07	3.1209e-06	0.529,0.846,0.709	1.0,1.0,1.0	-0.305
6010	ENSCHIG00000015709	NA	chr27	+	12253115	12253240	12252568	12252632	12253876	12254047	6010	17,4,19	1,3,11	20,8,10	0,0,0	274	149	1.23888e-07	3.19043e-06	0.902,0.42,0.484	1.0,1.0,1.0	-0.398
2818	ENSCHIG00000018661	PCM1	chr27	+	26305675	26305770	26304444	26304559	26305907	26305967	2818	4,24,7	22,68,17	1,0,0	14,13,22	244	149	1.24484e-07	3.2012e-06	0.1,0.177,0.201	0.042,0.0,0.0	0.145
17361	ENSCHIG00000026266	KRTCAP3	chr11	-	71954502	71954637	71954284	71954398	71954764	71954971	17361	42,31,63	6,5,2	46,59,219	0,0,0	284	149	1.25738e-07	3.22883e-06	0.786,0.765,0.943	1.0,1.0,1.0	-0.169
8080	ENSCHIG00000015256	AGPS	chr2	+	116920717	116920794	116915315	116915367	116922629	116922742	8080	138,173,40	14,14,0	103,31,67	0,0,0	226	149	1.32578e-07	3.39962e-06	0.867,0.891,1.0	1.0,1.0,1.0	-0.081
16928	ENSCHIG00000003929	METTL25	chr5	+	11731380	11731974	11718145	11718252	11735039	11735187	16928	16,3,3	1,3,5	29,12,3	0,0,0	298	149	1.33901e-07	3.42866e-06	0.889,0.333,0.231	1.0,1.0,1.0	-0.516
1472	ENSCHIG00000014213	NA	chr26	+	30261365	30261492	30261021	30261106	30263716	30263872	1472	67,66,287	25,4,0	295160389	0,0,0	276	149	1.34154e-07	3.43026e-06	0.591,0.899,1.0	1.0,1.0,1.0	-0.17
3475	ENSCHIG00000009881	GEMIN2	chr21	+	48536414	48536499	48535898	48536035	48537868	48537958	3475	430472330	22,26,30	8165741229	20,5,36	234	149	1.35626e-07	3.45846e-06	0.926,0.92,0.875	0.963,0.987,0.956	-0.062
19425	ENSCHIG00000025248	NA	chr14	+	44984096	44984252	44964519	44964611	44987707	44987806	19425	450424165	11,14,1	703372617	0,0,0	298	149	1.35641e-07	3.45846e-06	0.953,0.938,0.988	1.0,1.0,1.0	-0.04
16820	ENSCHIG00000011052	NA	chr15	+	20654143	20654232	20616255	20616367	20657705	20657832	16820	132167173	1,4,0	493300688	22,22,39	238	149	1.36398e-07	3.46793e-06	0.988,0.963,1.0	0.933,0.895,0.917	0.069
17304	ENSCHIG00000013571	RMND1	chr9	-	75763182	75763259	75760718	75760839	75765025	75765132	17304	15,58,8	18,9,2	6,6,12	0,0,0	226	149	1.36317e-07	3.46793e-06	0.355,0.809,0.725	1.0,1.0,1.0	-0.37
13106	ENSCHIG00000026994	COPS8	chr3	-	4185955	4186018	4184972	4185020	4188334	4188442	13106	335351213	64,0,0	279147291	0,0,0	212	149	1.38416e-07	3.51428e-06	0.786,1.0,1.0	1.0,1.0,1.0	-0.071
12487	ENSCHIG00000023786	EIF2A	chr1	-	117162207	117162352	117161887	117162004	117162494	117162568	12487	70,109,54	2,12,2	169,81,143	0,0,0	294	149	1.40585e-07	3.56432e-06	0.947,0.822,0.932	1.0,1.0,1.0	-0.1
11670	ENSCHIG00000012629	NSUN3	chr1	+	37147113	37147268	37129852	37129962	37148042	37148164	11670	191,145,99	21,0,61	106,98,76	0,0,0	298	149	1.4532e-07	3.67919e-06	0.82,1.0,0.448	1.0,1.0,1.0	-0.244
7195	ENSCHIG00000012259	NA	chr6	+	72419010	72419191	72418069	72418153	72420643	72420802	7195	193,98,100	2,13,3	342,88,364	0,0,0	298	149	1.47638e-07	3.72918e-06	0.98,0.79,0.943	1.0,1.0,1.0	-0.096
19813	ENSCHIG00000010506	RIT1	chr3	-	105260931	105261123	105255849	105258278	105261343	105261417	19813	110,163,84	7,7,3	186245263	0,0,0	298	149	1.47709e-07	3.72918e-06	0.887,0.921,0.933	1.0,1.0,1.0	-0.086
8861	ENSCHIG00000025013	NOP58	chr2	-	45120304	45120426	45118993	45119130	45126103	45126180	8861	7811242260	49,41,3	119,67,117	0,0,0	271	149	1.49267e-07	3.76324e-06	0.898,0.943,0.979	1.0,1.0,1.0	-0.06
19714	ENSCHIG00000022762	WDR92	chr11	-	66284191	66284292	66278705	66278807	66298933	66299116	19714	96,71,26	32,2,4	166,101,75	0,5,0	250	149	1.52866e-07	3.84858e-06	0.641,0.955,0.795	1.0,0.923,1.0	-0.177
4809	ENSCHIG00000016554	CENPS	chr16	-	41628675	41628742	41626884	41627025	41633939	41633973	4809	244255159	0,4,4	333217244	20,9,20	216	149	1.56104e-07	3.92462e-06	1.0,0.978,0.965	0.92,0.943,0.894	0.062
5018	ENSCHIG00000019769	AADACL3	chr16	-	53272129	53272263	53267211	53267428	53338776	53339221	5018	8,1,1	0,0,0	16,23,16	17,7,5	283	149	1.59056e-07	3.99327e-06	1.0,1.0,1.0	0.331,0.634,0.628	0.469
3993	ENSCHIG00000008382	SBNO1	chr17	-	18940756	18940888	18938953	18939089	18941364	18941521	3993	392,543,88	31,66,0	67,58,45	0,0,1	281	149	1.60487e-07	4.02358e-06	0.87,0.814,1.0	1.0,1.0,0.96	-0.092
6540	ENSCHIG00000025888	DDHD1	chr10	+	37513748	37513832	37510986	37511178	37518807	37518989	6540	27,14,1	44,47,26	4,2,5	144,23,87	233	149	1.62551e-07	4.06966e-06	0.282,0.16,0.024	0.017,0.053,0.035	0.12
19124	ENSCHIG00000021932	SGK3	chr14	-	51109557	51109641	51104083	51104156	51115220	51115437	19124	94,71,59	11,13,3	31,36,27	0,0,0	233	149	1.62808e-07	4.07041e-06	0.845,0.777,0.926	1.0,1.0,1.0	-0.151
3820	ENSCHIG00000002760	HELZ	chr19	-	62389067	62389365	62383976	62384244	62390399	62390507	3820	236454194	5,124,0	252180233	0,1,0	298	149	1.64133e-07	4.09219e-06	0.959,0.647,1.0	1.0,0.989,1.0	-0.128
7166	ENSCHIG00000019078	UHMK1	chr3	+	113170922	113171114	113169872	113170165	113173040	113173135	7166	184,178,75	15,4,10	69,81,46	0,0,0	298	149	1.64094e-07	4.09219e-06	0.86,0.957,0.789	1.0,1.0,1.0	-0.131
20357	ENSCHIG00000020359	UPF2	chr13	-	15972869	15973037	15965813	15965955	15978038	15978137	20357	86,160,94	9,13,2	87,59,57	0,0,0	298	149	1.65926e-07	4.13118e-06	0.827,0.86,0.959	1.0,1.0,1.0	-0.118
9059	ENSCHIG00000022027	PELI1	chr11	-	62254101	62254231	62244756	62244954	62257288	62257428	9059	32,38,67	4,10,0	140,92,148	0,0,0	279	149	1.66211e-07	4.13254e-06	0.81,0.67,1.0	1.0,1.0,1.0	-0.173
5615	ENSCHIG00000010260	NA	chr6	-	97673774	97673889	97672700	97672771	97674889	97675058	5615	323354791919	174,126,13	26343190	0,1,0	264	149	1.66845e-07	4.14259e-06	0.913,0.961,0.988	1.0,0.995,1.0	-0.044
19639	ENSCHIG00000014794	SNF8	chr19	+	37238144	37238219	37237121	37237263	37239240	37239378	19639	199257152	25,20,3	42,31,75	0,0,0	224	149	1.70286e-07	4.22221e-06	0.841,0.895,0.971	1.0,1.0,1.0	-0.098
14650	ENSCHIG00000008166	NA	chr3	+	1423462	1423535	1421560	1421623	1425798	1425836	14650	235840912940	70,79,58	190616273081	14,14,38	222	149	1.72975e-07	4.28297e-06	0.958,0.972,0.971	0.989,0.987,0.982	-0.019
19914	ENSCHIG00000023287	FBXO25	chr1	+	146465201	146465305	146462602	146462743	146469278	146469371	19914	372360328	0,30,0	10701776852	0,1,3	253	149	1.74628e-07	4.31796e-06	1.0,0.876,1.0	1.0,0.999,0.994	-0.039
138	ENSCHIG00000000128	VAMP7	chrLWLT01000037.1	+	512907	512965	506304	506459	518268	518406	138	135,181,77	4,22,0	173,96,148	0,1,0	207	149	1.7708e-07	4.37258e-06	0.96,0.856,1.0	1.0,0.986,1.0	-0.057
14654	ENSCHIG00000020261	BUD23	chr25	-	33371033	33371092	33366848	33366938	33372341	33372392	14654	414361353	5,2,2	67,70,63	4,0,15	208	149	1.78516e-07	4.40201e-06	0.983,0.992,0.992	0.923,1.0,0.751	0.098
16514	ENSCHIG00000017458	TFB2M	chr16	+	29355319	29355468	29348300	29348389	29357497	29357587	16514	96,216,64	122,180,96	14,5,10	0,2,0	298	149	1.79184e-07	4.41245e-06	0.282,0.375,0.25	1.0,0.556,1.0	-0.55
20607	ENSCHIG00000027204	ARFGAP1	chr13	-	53612181	53612241	53611573	53611650	53612720	53612777	20607	0,1,0	2,13,6	3,5,13	0,7,9	209	149	1.80275e-07	4.43325e-06	0.0,0.052,0.0	1.0,0.337,0.507	-0.597
9264	ENSCHIG00000015241	ABI1	chr13	+	17221758	17221935	17216890	17216991	17228660	17228846	9264	279320205	303164109	110,76,120	7,16,29	298	149	1.85742e-07	4.56146e-06	0.315,0.494,0.485	0.887,0.704,0.674	-0.324
5663	ENSCHIG00000024084	NA	chr3	-	89967986	89968117	89966884	89967107	89968445	89968566	5663	31,15,54	8,0,7	35,38,83	0,0,0	280	149	1.86344e-07	4.56999e-06	0.673,1.0,0.804	1.0,1.0,1.0	-0.174
3303	ENSCHIG00000024997	MRS2	chr18	-	187265	187383	176064	178582	187627	187780	3303	91,253,61	20,22,11	22,6,25	0,0,0	267	149	1.87582e-07	4.59411e-06	0.717,0.865,0.756	1.0,1.0,1.0	-0.221
9939	ENSCHIG00000023892	U2SURP	chr1	-	125503387	125503564	125502093	125502232	125504788	125504907	9939	398800138	37,99,16	16,23,20	0,0,0	298	149	1.87968e-07	4.59729e-06	0.843,0.802,0.812	1.0,1.0,1.0	-0.181
15297	ENSCHIG00000019760	GMNN	chr23	+	16957049	16957197	16956352	16956430	16960167	16960250	15297	787478975589	354480291	149122042168	12,79,86	297	149	1.95097e-07	4.7652e-06	0.918,0.892,0.906	0.984,0.933,0.927	-0.043
16817	ENSCHIG00000011052	NA	chr15	+	20629687	20629947	20616255	20616367	20657705	20657832	16817	74,64,50	1,4,0	212140183	22,22,39	298	149	1.99626e-07	4.86919e-06	0.974,0.889,1.0	0.828,0.761,0.701	0.191
4818	ENSCHIG00000015065	NA	chr16	+	41610423	41610572	41610023	41610213	41611462	41611675	4818	94243254	38,8,26	33,33,23	0,0,0	298	149	2.01862e-07	4.91707e-06	0.553,0.938,0.83	1.0,1.0,1.0	-0.226
2293	ENSCHIG00000019893	CDC27	chr19	-	45863246	45863394	45857638	45857736	45874052	45874152	2293	524471368	6,31,7	589349500	0,9,0	297	149	2.04067e-07	4.96406e-06	0.978,0.884,0.963	1.0,0.951,1.0	-0.042
7009	ENSCHIG00000012552	CENPU	chr27	+	30415745	30415808	30414817	30414923	30426040	30426101	7009	12,27,6	232248193	38,1,2	812680663	212	149	2.15337e-07	5.23116e-06	0.035,0.071,0.021	0.032,0.001,0.002	0.031
3752	ENSCHIG00000000104	CABCOCO1	chr28	-	27961377	27961455	27959285	27959455	27984503	27984607	3752	7,16,16	2,8,4	7,0,0	18,8,2	227	149	2.20826e-07	5.35726e-06	0.697,0.568,0.724	0.203,0.0,0.0	0.595
6941	ENSCHIG00000020918	NA	chr5	-	26461251	26461361	26459743	26459818	26461567	26461639	6941	213439204	0,14,11	407352644	0,0,0	259	149	2.23933e-07	5.42532e-06	1.0,0.947,0.914	1.0,1.0,1.0	-0.046
11095	ENSCHIG00000017016	ACTL6A	chr1	-	87199506	87199593	87195168	87198314	87201998	87202094	11095	742549228	43,21,10	274103303	0,1,6	236	149	2.24828e-07	5.43969e-06	0.916,0.943,0.935	1.0,0.985,0.97	-0.054
636	ENSCHIG00000000354	CCAR1	chr28	-	20570572	20570798	20569876	20569990	20573232	20573394	636	172,85,50	32,9,0	37,22,43	0,0,0	298	149	2.28975e-07	5.53259e-06	0.729,0.825,1.0	1.0,1.0,1.0	-0.149
7079	ENSCHIG00000007263	PPP1R12A	chr5	-	9155027	9155195	9137781	9137872	9156063	9156168	7079	87,104,53	3,12,4	94,40,58	0,0,0	298	149	2.34514e-07	5.65884e-06	0.935,0.812,0.869	1.0,1.0,1.0	-0.128
4988	ENSCHIG00000013758	RRP15	chr16	+	20294716	20294814	20291970	20292245	20297212	20297414	4988	500828253	17,26,0	350192392	0,1,0	247	149	2.35948e-07	5.67716e-06	0.947,0.951,1.0	1.0,0.991,1.0	-0.031
7325	ENSCHIG00000025602	NOL11	chr19	-	48766703	48766761	48766253	48766398	48768398	48768547	7325	267386115	26,24,6	63,63,20	0,0,0	207	149	2.36161e-07	5.67716e-06	0.881,0.92,0.932	1.0,1.0,1.0	-0.089
17738	ENSCHIG00000008230	NA	chr14	-	12336481	12336650	12311069	12311115	12344004	12344155	17738	224393118	27,5,2	139133102	0,0,0	298	149	2.3622e-07	5.67716e-06	0.806,0.975,0.967	1.0,1.0,1.0	-0.084
15439	ENSCHIG00000025932	PPIP5K2	chr7	-	8475560	8475784	8465330	8465458	8477577	8477719	15439	187,185,50	14,10,0	164,41,86	0,0,0	298	149	2.37997e-07	5.71224e-06	0.87,0.902,1.0	1.0,1.0,1.0	-0.076
1194	ENSCHIG00000023730	POLR2G	chr29	+	41411467	41411627	41410155	41410265	41412170	41412221	1194	154019351256	64,40,22	6553361742	0,5,20	298	149	2.41897e-07	5.79813e-06	0.923,0.96,0.966	1.0,0.971,0.978	-0.033
1477	ENSCHIG00000020908	SLF2	chr26	-	29887028	29887205	29885448	29885546	29887815	29887918	1477	80,34,33	13,17,0	85,37,49	0,1,0	298	149	2.45116e-07	5.86747e-06	0.755,0.5,1.0	1.0,0.949,1.0	-0.231
12717	ENSCHIG00000003131	TIMM50	chr18	+	50043271	50043428	50039523	50039555	50043741	50043848	12717	313279141	4,0,0	23,24,61	0,4,9	298	149	2.45665e-07	5.87279e-06	0.975,1.0,1.0	1.0,0.75,0.772	0.151
5	ENSCHIG00000000151	CRELD2	chrLWLT01005345.1	+	9304	9388	6510	6602	11468	12024	5	4,0,3	1,15,1	13,15,5	0,1,0	233	149	2.4698e-07	5.8964e-06	0.719,0.0,0.657	1.0,0.906,1.0	-0.51
11424	ENSCHIG00000023372	SRPK2	chr4	+	73990579	73990672	73989882	73989952	73991002	73991095	11424	12,22,7	7,8,0	22,15,16	0,0,0	242	149	2.51446e-07	5.99508e-06	0.513,0.629,1.0	1.0,1.0,1.0	-0.286
15215	ENSCHIG00000005401	SMC2	chr8	+	93654957	93655107	93654106	93654331	93657030	93657153	15215	166613891945	32,10,21	200818892219	0,0,0	298	149	2.52322e-07	6.008e-06	0.963,0.986,0.979	1.0,1.0,1.0	-0.024
13088	ENSCHIG00000017350	RHEB	chr4	+	5853504	5853561	5852793	5852876	5853669	5853717	13088	656575401	27,15,0	555471488	2,0,0	206	149	2.6182e-07	6.22591e-06	0.946,0.965,1.0	0.995,1.0,1.0	-0.028
13089	ENSCHIG00000017350	RHEB	chr4	+	5853504	5853561	5852793	5852876	5854383	5854465	13089	209159120	45,0,0	169159133	0,0,0	206	149	2.62732e-07	6.23937e-06	0.771,1.0,1.0	1.0,1.0,1.0	-0.076
8131	ENSCHIG00000016989	NA	chr3	-	54278731	54278785	54278247	54278310	54278989	54279070	8131	143159143	21,3,0	184221173	0,0,0	203	149	2.76701e-07	6.56245e-06	0.833,0.975,1.0	1.0,1.0,1.0	-0.064
11529	ENSCHIG00000011709	NA	chr4	-	56491582	56491674	56489357	56489419	56493936	56494066	11529	160197205	47,88,26	539703545	59,48,35	241	149	2.81475e-07	6.66688e-06	0.678,0.581,0.83	0.85,0.901,0.906	-0.189
4958	ENSCHIG00000020148	MIA3	chr16	+	24640220	24640242	24637362	24637494	24641295	24641373	4958	57,35,21	23,2,0	48,82,81	0,0,1	171	149	2.8578e-07	6.75997e-06	0.683,0.938,1.0	1.0,1.0,0.986	-0.122
14159	ENSCHIG00000022845	TAC1	chr4	-	105644458	105644503	105643967	105643991	105644955	105645052	14159	13,5,22	19,14,34	40,33,17	5,6,10	194	149	3.01799e-07	7.1295e-06	0.344,0.215,0.332	0.86,0.809,0.566	-0.448
1338	ENSCHIG00000015509	EED	chr29	-	8695758	8695864	8685713	8685872	8699682	8699774	1338	62,66,36	11,11,4	23,7,17	0,0,0	255	149	3.06426e-07	7.21986e-06	0.767,0.778,0.84	1.0,1.0,1.0	-0.205
12557	ENSCHIG00000013588	SLC35A3	chr3	+	77257018	77257152	77255227	77255346	77262508	77262599	12557	0,0,4	2,4,0	9,2,27	0,0,0	283	149	3.06326e-07	7.21986e-06	0.0,0.0,1.0	1.0,1.0,1.0	-0.667
1471	ENSCHIG00000014213	NA	chr26	+	30261365	30261492	30261021	30261106	30263007	30263107	1471	250253975	9,5,17	9226841365	1,3,0	276	149	3.08439e-07	7.24833e-06	0.937,0.965,0.969	0.998,0.992,1.0	-0.04
8668	ENSCHIG00000026250	NUP133	chr28	+	43718884	43719055	43718023	43718158	43720745	43720901	8668	29,4,14	3,5,2	31,52,53	0,0,0	298	149	3.08115e-07	7.24833e-06	0.829,0.286,0.778	1.0,1.0,1.0	-0.369
20894	ENSCHIG00000020584	TBRG1	chr29	+	27435706	27435777	27433730	27433880	27436764	27436899	20894	444510660	37,1,1	10891041760	3,0,3	220	149	3.1688e-07	7.43698e-06	0.89,0.997,0.998	0.996,1.0,0.994	-0.035
3680	ENSCHIG00000014865	WHAMM	chr21	+	22381964	22382130	22380604	22380774	22384964	22385152	3680	53,63,40	9,13,0	29,43,26	0,0,0	298	149	3.19248e-07	7.4828e-06	0.746,0.708,1.0	1.0,1.0,1.0	-0.182
17210	ENSCHIG00000026409	MAT2A	chr11	-	48987469	48987525	48986072	48986427	48988193	48988327	17210	164,180,23	45,33,1	9,5,21	0,0,0	205	149	3.37912e-07	7.90994e-06	0.726,0.799,0.944	1.0,1.0,1.0	-0.177
3764	ENSCHIG00000012726	LAMP2	chrLWLT01000027.1	-	13686794	13686917	13682607	13682671	13688189	13688356	3764	350488404	42,69,18	282316480	7,23,5	272	149	3.42493e-07	8.00679e-06	0.82,0.795,0.925	0.957,0.883,0.981	-0.094
18505	ENSCHIG00000013812	PHTF2	chr4	+	76905359	76905518	76904722	76904792	76908671	76908837	18505	91,36,67	18,0,6	85121121	0,0,3	298	149	3.4789e-07	8.1224e-06	0.717,1.0,0.848	1.0,1.0,0.953	-0.129
9524	ENSCHIG00000013398	TRIP12	chr2	+	17914501	17914596	17913014	17913128	17916058	17920826	9524	215,242,57	24,4,4	95,55,63	0,0,0	244	149	3.49321e-07	8.14524e-06	0.845,0.974,0.897	1.0,1.0,1.0	-0.095
12658	ENSCHIG00000025297	KPNA5	chr9	-	21088273	21088452	21085559	21085758	21090806	21090934	12658	8,0,0	0,5,2	3,1,2	0,0,0	298	149	3.52801e-07	8.21574e-06	1.0,0.0,0.0	1.0,1.0,1.0	-0.667
21413	ENSCHIG00000013469	PDCL3	chr11	+	5511436	5511580	5511169	5511260	5512567	5512776	21413	213271429	7,13,3	13606092031	0,0,0	293	149	3.61548e-07	8.40857e-06	0.939,0.914,0.986	1.0,1.0,1.0	-0.054
2534	ENSCHIG00000019131	MPDU1	chr19	+	27057138	27057224	27056664	27056797	27057344	27057463	2534	489294213	2,3,1	466544459	31,9,9	235	149	3.62592e-07	8.42195e-06	0.994,0.984,0.993	0.905,0.975,0.97	0.04
4431	ENSCHIG00000009727	GPBP1	chr20	-	22081661	22081849	22078474	22078577	22082303	22082471	4431	8621387175	37,32,4	340158278	0,0,4	298	149	3.78106e-07	8.77099e-06	0.921,0.956,0.956	1.0,1.0,0.972	-0.046
2798	ENSCHIG00000020149	NA	chr18	-	66308039	66308166	66303656	66305227	66309077	66309110	2798	179,52,16	21,11,4	7,10,26	0,0,0	276	149	3.79078e-07	8.78223e-06	0.821,0.718,0.683	1.0,1.0,1.0	-0.259
12096	ENSCHIG00000015629	NA	chr2	+	13639461	13639562	13630587	13630645	13648729	13648830	12096	249202173	10,10,5	199207110	0,0,0	250	149	3.97318e-07	9.19295e-06	0.937,0.923,0.954	1.0,1.0,1.0	-0.062
7455	ENSCHIG00000019981	NA	chr15	+	35778363	35778459	35778127	35778169	35778646	35778859	7455	157356821	25,19,50	53,61,132	0,0,3	245	149	4.0475e-07	9.35289e-06	0.792,0.919,0.909	1.0,1.0,0.964	-0.115
18300	ENSCHIG00000022013	HIPK3	chr15	-	18957727	18957868	18955838	18956074	18958328	18958628	18300	224,206,31	25,59,4	17,9,4	0,0,0	290	149	4.18477e-07	9.65771e-06	0.822,0.642,0.799	1.0,1.0,1.0	-0.246
11803	ENSCHIG00000025117	TUBGCP5	chr2	+	135309239	135309360	135309040	135309125	135309853	135310032	11803	18,43,1	6,8,0	38,6,15	0,0,0	270	149	4.23299e-07	9.75647e-06	0.623,0.748,1.0	1.0,1.0,1.0	-0.21
5365	ENSCHIG00000023340	GLMN	chr3	-	69443818	69444059	69442219	69442322	69454666	69454792	5365	19,37,30	4,4,3	83,35,32	0,0,0	298	149	4.2593e-07	9.80457e-06	0.704,0.822,0.833	1.0,1.0,1.0	-0.214
10177	ENSCHIG00000017068	ANLN	chr4	+	59398529	59398583	59397682	59397786	59409323	59409431	10177	10,10,1	7,6,0	1,2,3	0,0,0	203	149	4.29163e-07	9.86636e-06	0.512,0.55,1.0	1.0,1.0,1.0	-0.313
7898	ENSCHIG00000026009	DDX46	chr7	-	64245556	64245653	64242665	64242831	64249410	64249554	7898	427251199	23,8,12	311353287	2,0,8	246	149	4.43314e-07	1.01787e-05	0.918,0.95,0.909	0.989,1.0,0.956	-0.056
6632	ENSCHIG00000025239	NA	chrLWLT01000684.1	-	81686	81825	81008	81171	82016	82124	6632	359170372207	87,146,48	6075771849	0,13,12	288	149	4.52063e-07	1.03664e-05	0.955,0.961,0.96	1.0,0.958,0.988	-0.023
1395	ENSCHIG00000026408	TAF1D	chr29	+	586383	586559	585006	585391	588740	588798	1395	246712190	21,43,27	17,24,39	0,0,0	298	149	4.57569e-07	1.04793e-05	0.854,0.892,0.779	1.0,1.0,1.0	-0.158
10419	ENSCHIG00000019851	NA	chr6	-	37936729	37936823	37905294	37905475	37958435	37958687	10419	16,11,6	4,0,8	0,1,0	1,2,4	243	149	4.67598e-07	1.06953e-05	0.71,1.0,0.315	0.0,0.235,0.0	0.597
14198	ENSCHIG00000020696	EIF2B2	chr10	-	16867440	16867561	16866054	16866218	16867665	16867828	14198	20,14,68	4,8,7	12,8,13	0,0,0	270	149	4.74557e-07	1.08407e-05	0.734,0.491,0.843	1.0,1.0,1.0	-0.311
3104	ENSCHIG00000026054	TERB1	chr18	-	35769413	35769539	35767524	35767682	35770621	35770753	3104	155,131,35	12,3,6	353,60,266	3,0,2	275	149	4.84285e-07	1.10489e-05	0.875,0.959,0.76	0.985,1.0,0.986	-0.126
868	ENSCHIG00000021078	PFDN6	chr23	-	41218114	41218239	41217754	41217884	41218317	41218388	868	108420762227	6,46,63	214111551915	0,22,19	274	149	4.8517e-07	1.10551e-05	0.99,0.961,0.951	1.0,0.966,0.982	-0.015
11323	ENSCHIG00000024422	FBXO8	chr8	-	6485265	6485384	6477188	6481783	6502635	6502762	11323	367255193	11,11,1	560258709	0,0,0	268	149	4.93919e-07	1.12403e-05	0.949,0.928,0.991	1.0,1.0,1.0	-0.044
916	ENSCHIG00000004352	POLR1C	chr23	-	31771935	31772043	31771584	31771723	31776433	31776505	916	248249504	13,2,19	169162179	0,0,0	257	149	5.00033e-07	1.1365e-05	0.917,0.986,0.939	1.0,1.0,1.0	-0.053
1791	ENSCHIG00000018603	THOC7	chr22	+	37607844	37607902	37605938	37606025	37609000	37609067	1791	135,204,82	16,4,4	246188269	0,1,4	207	149	5.03144e-07	1.14069e-05	0.859,0.973,0.937	1.0,0.993,0.98	-0.068
7116	ENSCHIG00000010792	CPSF6	chr5	-	43957082	43957193	43956129	43956634	43957322	43957496	7116	9,70,14	45,28,56	0,1,0	18,15,7	260	149	5.031e-07	1.14069e-05	0.103,0.589,0.125	0.0,0.037,0.0	0.26
2830	ENSCHIG00000013939	NA	chr18	+	61979799	61979895	61975062	61975196	61983930	61986009	2830	44,55,57	25,10,0	19,34,34	0,0,0	245	149	5.04652e-07	1.14267e-05	0.517,0.77,1.0	1.0,1.0,1.0	-0.238
10803	ENSCHIG00000023887	LAMTOR3	chr6	+	25049805	25049840	25046847	25046893	25053575	25053709	10803	63,103,48	36,7,27	113,76,87	0,0,11	184	149	5.07735e-07	1.14821e-05	0.586,0.923,0.59	1.0,1.0,0.865	-0.255
4959	ENSCHIG00000020148	MIA3	chr16	+	24640951	24641040	24637362	24637494	24641295	24641373	4959	217,95,64	23,2,0	109130116	0,0,1	238	149	5.08581e-07	1.14868e-05	0.855,0.967,1.0	1.0,1.0,0.986	-0.055
4428	ENSCHIG00000020725	PLPP1	chr20	+	23788554	23788731	23778447	23778505	23789516	23789648	4428	85,106,57	6,5,4	165,78,137	0,0,0	298	149	5.18807e-07	1.17031e-05	0.876,0.914,0.877	1.0,1.0,1.0	-0.111
9525	ENSCHIG00000013398	TRIP12	chr2	+	17915042	17915146	17913014	17913128	17916058	17920826	9525	277282101	24,4,4	114,73,103	0,0,0	253	149	5.21872e-07	1.17528e-05	0.872,0.976,0.937	1.0,1.0,1.0	-0.072
18171	ENSCHIG00000017527	SECISBP2L	chr10	-	41968418	41968743	41966671	41966807	41971405	41971608	18171	320188208	8,0,14	403378329	0,1,0	298	149	5.22317e-07	1.17528e-05	0.952,1.0,0.881	1.0,0.995,1.0	-0.054
20328	ENSCHIG00000023251	BMS1	chr28	-	32288061	32288184	32286943	32287091	32289039	32289098	20328	42,32,14	6,17,0	54,12,11	0,0,0	272	149	5.33104e-07	1.19805e-05	0.793,0.508,1.0	1.0,1.0,1.0	-0.233
8978	ENSCHIG00000002979	MEAF6	chr3	-	12418011	12418045	12417420	12417513	12422469	12422662	8978	60,75,24	8,7,1	106,55,32	0,0,0	183	149	5.39267e-07	1.21039e-05	0.859,0.897,0.951	1.0,1.0,1.0	-0.098
203	ENSCHIG00000017733	NA	chrLWLT01000027.1	-	16632286	16632378	16630103	16630155	16636697	16636756	203	353884177	13,34,3	158130123	0,0,0	241	149	5.62191e-07	1.26027e-05	0.944,0.941,0.973	1.0,1.0,1.0	-0.047
7520	ENSCHIG00000015343	API5	chr15	-	9552059	9552149	9550725	9550907	9553246	9553351	7520	278295111	22,0,7	210107102	0,0,0	239	149	5.65227e-07	1.2655e-05	0.887,1.0,0.908	1.0,1.0,1.0	-0.068
8968	ENSCHIG00000000096	CXorf56	chrLWLT01000065.1	-	113575	113617	111142	111232	119013	119131	8968	221204211	8,8,9	291254328	0,0,1	191	149	5.7674e-07	1.28808e-05	0.956,0.952,0.948	1.0,1.0,0.996	-0.047
14899	ENSCHIG00000021085	PSRC1	chr3	-	86410702	86410760	86409835	86410277	86410836	86410894	14899	27,13,4	2,3,7	33,38,30	0,0,0	207	149	5.76534e-07	1.28808e-05	0.907,0.757,0.291	1.0,1.0,1.0	-0.348
10225	ENSCHIG00000009404	AFTPH	chr11	+	62711853	62711937	62710276	62710337	62715878	62716002	10225	0,0,0	29,42,3	13,0,3	16,4,16	233	149	5.77478e-07	1.28813e-05	0.0,0.0,0.0	0.342,0.0,0.107	-0.15
3674	ENSCHIG00000012189	SAMD8	chr28	-	14713769	14713865	14709940	14710058	14722806	14723399	3674	408611286	15,23,1	229154244	0,0,0	245	149	5.82573e-07	1.29788e-05	0.943,0.942,0.994	1.0,1.0,1.0	-0.04
10397	ENSCHIG00000025019	EPHA4	chr2	+	26281837	26281987	26279719	26279929	26286419	26286613	10397	180,103,88	13,10,0	88,75,63	0,0,0	298	149	5.97752e-07	1.33005e-05	0.874,0.837,1.0	1.0,1.0,1.0	-0.096
20042	ENSCHIG00000012669	TAX1BP3	chr19	-	24168080	24168158	24167530	24167668	24168580	24168700	20042	185,91,61	18,2,9	187128221	2,3,2	227	149	6.01542e-07	1.33683e-05	0.871,0.968,0.816	0.984,0.966,0.986	-0.094
6675	ENSCHIG00000004353	RBM44	chr3	-	3485946	3486130	3485833	3485856	3486753	3486930	6675	20,16,11	4,2,3	33,16,32	0,0,0	298	149	6.03732e-07	1.34005e-05	0.714,0.8,0.647	1.0,1.0,1.0	-0.28
16806	ENSCHIG00000005820	CAMLG	chr7	-	64265752	64265818	64259310	64262468	64267683	64268141	16806	109,186,69	12,8,0	142,88,213	0,0,0	215	149	6.08549e-07	1.34761e-05	0.863,0.942,1.0	1.0,1.0,1.0	-0.065
19408	ENSCHIG00000009406	SENP6	chr9	+	2552296	2552330	2551201	2551372	2552968	2553163	19408	139,213,43	19,5,4	84,31,80	0,0,0	183	149	6.08639e-07	1.34761e-05	0.856,0.972,0.897	1.0,1.0,1.0	-0.092
16253	ENSCHIG00000011558	CKAP2L	chr11	-	46107106	46107158	46104808	46106046	46109068	46109135	16253	263148236	33,5,12	273302236	4,7,4	201	149	6.10059e-07	1.3491e-05	0.855,0.956,0.936	0.981,0.97,0.978	-0.061
11929	ENSCHIG00000024773	ATP13A3	chr1	+	72856927	72857017	72855027	72855108	72863184	72863382	11929	36,34,1	15,32,20	1,0,4	68,17,26	239	149	6.15977e-07	1.36051e-05	0.599,0.398,0.03	0.009,0.0,0.088	0.31
4249	ENSCHIG00000025684	HORMAD2	chr17	-	2113831	2113868	2097549	2097701	2114410	2114474	4249	49,65,6	21,13,0	13,13,8	0,0,0	186	149	6.20082e-07	1.36486e-05	0.651,0.8,1.0	1.0,1.0,1.0	-0.183
4621	ENSCHIG00000016198	RCOR3	chr16	-	70746673	70746835	70745057	70745182	70749119	70749172	4621	48,17,3	30,16,1	1,2,2	0,0,0	298	149	6.20218e-07	1.36486e-05	0.444,0.347,0.6	1.0,1.0,1.0	-0.536
6151	ENSCHIG00000017767	EP300	chr5	+	111254698	111254836	111253155	111253265	111255601	111256039	6151	16982400185	55,42,0	294231119	0,0,0	287	149	6.20156e-07	1.36486e-05	0.941,0.967,1.0	1.0,1.0,1.0	-0.031
11197	ENSCHIG00000012326	GTF2H3	chr17	+	19184702	19184771	19182733	19182787	19185172	19185312	11197	139,97,48	15,0,2	250157161	0,0,0	218	149	6.30113e-07	1.38494e-05	0.864,1.0,0.943	1.0,1.0,1.0	-0.064
2253	ENSCHIG00000012772	BPTF	chr19	-	48636077	48636266	48632264	48632452	48642693	48642882	2253	51,54,22	12,11,0	29,19,8	0,0,0	298	149	6.37397e-07	1.39924e-05	0.68,0.711,1.0	1.0,1.0,1.0	-0.203
4367	ENSCHIG00000017495	PRKAA1	chr20	+	33678033	33678127	33676220	33676362	33681979	33682124	4367	139,113,79	10,11,0	272178235	0,0,5	243	149	6.44516e-07	1.41315e-05	0.895,0.863,1.0	1.0,1.0,0.966	-0.069
3311	ENSCHIG00000007307	GPLD1	chr18	+	138277	138326	137148	137259	139189	139244	3311	59,36,23	10,7,0	87,58,14	0,1,0	198	149	6.4666e-07	1.41612e-05	0.816,0.795,1.0	1.0,0.978,1.0	-0.122
11143	ENSCHIG00000027118	NA	chr7	-	38584320	38584505	38579221	38579380	38585989	38586851	11143	38509229	15,9,12	193149178	0,0,3	298	149	6.5374e-07	1.42989e-05	0.559,0.966,0.905	1.0,1.0,0.967	-0.179
13090	ENSCHIG00000017350	RHEB	chr4	+	5853669	5853717	5852793	5852876	5854383	5854465	13090	208191103	45,0,0	137,94,142	0,0,0	197	149	6.60761e-07	1.44349e-05	0.778,1.0,1.0	1.0,1.0,1.0	-0.074
2539	ENSCHIG00000014851	MRPL11	chr29	-	44884918	44885014	44884130	44884224	44885392	44885515	2539	443544295	31,13,20	111,51,90	0,0,1	245	149	6.61871e-07	1.44416e-05	0.897,0.962,0.9	1.0,1.0,0.982	-0.074
1626	ENSCHIG00000004811	EEF1AKMT2	chr26	+	7676190	7676407	7660738	7660853	7680241	7680427	1626	105,356,75	5,32,2	38,23,60	0,0,0	298	149	6.70299e-07	1.46078e-05	0.913,0.848,0.949	1.0,1.0,1.0	-0.097
9266	ENSCHIG00000015241	ABI1	chr13	+	17224886	17224973	17221758	17221935	17228660	17228846	9266	31,224,99	159,166,98	6,5,8	67,46,48	236	149	6.7521e-07	1.4697e-05	0.11,0.46,0.389	0.054,0.064,0.095	0.249
13607	ENSCHIG00000010170	CEP290	chr5	-	17684170	17684286	17682860	17682963	17686205	17686355	13607	4,2,1	4,5,0	2,3,1	0,0,0	265	149	7.18569e-07	1.56219e-05	0.36,0.184,1.0	1.0,1.0,1.0	-0.485
10758	ENSCHIG00000019964	BZW1	chr2	-	46498563	46498658	46497852	46497918	46500301	46500478	10758	816679113665	199,62,16	6821438763	0,1,3	244	149	7.44243e-07	1.61606e-05	0.962,0.987,0.993	1.0,0.999,0.994	-0.017
6931	ENSCHIG00000012380	NA	chr5	-	26671411	26671620	26669979	26670096	26672520	26672658	6931	630918279	33,17,0	155241139	0,0,0	298	149	7.58356e-07	1.64472e-05	0.905,0.964,1.0	1.0,1.0,1.0	-0.044
9679	ENSCHIG00000013246	RABGGTB	chr3	+	52115931	52116057	52115225	52115336	52118548	52118689	9679	126,179,71	11,7,4	99,30,89	0,0,0	275	149	7.67341e-07	1.6622e-05	0.861,0.933,0.906	1.0,1.0,1.0	-0.1
17303	ENSCHIG00000013571	RMND1	chr9	-	75763182	75763259	75760718	75760839	75764018	75764083	17303	59,147,15	10,22,0	25,6,30	0,0,0	226	149	7.77283e-07	1.68172e-05	0.795,0.815,1.0	1.0,1.0,1.0	-0.13
10055	ENSCHIG00000015414	CIP2A	chr1	-	53182652	53182763	53180774	53180971	53182857	53182932	10055	246,181,91	1,21,4	193107101	1,0,0	260	149	7.84613e-07	1.69554e-05	0.993,0.832,0.929	0.991,1.0,1.0	-0.079
3739	ENSCHIG00000025294	IGFLR1	chr18	-	47299480	47299868	47299051	47299398	47300185	47300370	3739	136245749	0,0,36	491606647	0,10,0	298	149	7.86443e-07	1.69745e-05	1.0,1.0,0.912	1.0,0.968,1.0	-0.019
9058	ENSCHIG00000022027	PELI1	chr11	-	62247492	62247594	62244756	62244954	62257288	62257428	9058	48,52,79	4,10,0	111115155	0,0,0	251	149	7.96245e-07	1.71655e-05	0.877,0.755,1.0	1.0,1.0,1.0	-0.123
2080	ENSCHIG00000000360	NDC80	chr24	+	37267300	37267390	37261096	37261302	37274860	37274953	2080	486480130	51,27,9	133,47,83	0,2,2	239	149	8.08253e-07	1.74035e-05	0.856,0.917,0.9	1.0,0.936,0.963	-0.075
12745	ENSCHIG00000014201	LSM8	chr4	-	37449137	37449265	37446466	37446557	37452916	37452982	12745	268651033947	359396159	5045291321	0,10,83	277	149	8.29101e-07	1.78311e-05	0.801,0.874,0.93	1.0,0.966,0.895	-0.085
5946	ENSCHIG00000017806	NA	chr3	+	98823174	98823276	98816183	98816287	98829301	98829422	5946	58,96,24	12,4,0	63,106,92	0,0,0	251	149	8.34041e-07	1.79159e-05	0.742,0.934,1.0	1.0,1.0,1.0	-0.108
18203	ENSCHIG00000010470	FAM214A	chr10	-	45416846	45417049	45416451	45416577	45417924	45418109	18203	100,60,101	9,6,0	345174174	0,0,2	298	149	8.47938e-07	1.81928e-05	0.847,0.833,1.0	1.0,1.0,0.978	-0.099
14381	ENSCHIG00000023189	CLPP	chr7	+	92412641	92412747	92411704	92411892	92414711	92414881	14381	43,62,104	9,9,0	179246247	2,4,0	255	149	8.54163e-07	1.83045e-05	0.736,0.801,1.0	0.981,0.973,1.0	-0.139
6457	ENSCHIG00000024000	DNM1L	chr5	-	75705986	75706019	75703819	75703996	75707053	75707110	6457	43,46,9	31,16,7	10,2,6	45,7,10	182	149	8.62279e-07	1.84565e-05	0.532,0.702,0.513	0.154,0.19,0.329	0.358
12743	ENSCHIG00000003435	RNF4	chr6	+	116372567	116372616	116371806	116371966	116373194	116373344	12743	272172190	12,3,10	536519296	0,4,3	198	149	8.9e-07	1.90272e-05	0.945,0.977,0.935	1.0,0.99,0.987	-0.04
11603	ENSCHIG00000024509	USP7	chr25	-	7631679	7631854	7626013	7626152	7632591	7632696	11603	9,45,10	7,13,0	47,45,25	0,0,1	298	149	8.92847e-07	1.90654e-05	0.391,0.634,1.0	1.0,1.0,0.926	-0.3
12447	ENSCHIG00000019307	GTF2A1L	chr11	+	30507925	30508221	30503030	30503086	30523509	30523770	12447	171184254	15,4,0	639439855	0,0,0	298	149	8.94346e-07	1.90748e-05	0.851,0.958,1.0	1.0,1.0,1.0	-0.064
17857	ENSCHIG00000008286	CCDC174	chr22	-	57579041	57579174	57577326	57577479	57579721	57579816	17857	14451300738	26,56,40	91213179	0,3,0	282	149	9.17965e-07	1.95554e-05	0.967,0.925,0.907	1.0,0.974,1.0	-0.058
4976	ENSCHIG00000020462	TAF1A	chr16	-	24573128	24573242	24567377	24567576	24577410	24577580	4976	360615143	17,11,0	475201503	0,0,0	263	149	9.50394e-07	2.02223e-05	0.923,0.969,1.0	1.0,1.0,1.0	-0.036
5675	ENSCHIG00000017523	EIF5A2	chr1	+	96106644	96106704	96106278	96106410	96107304	96107396	5675	76,149,37	410563356	2,12,30	224180171	209	149	9.5375e-07	2.02697e-05	0.117,0.159,0.069	0.006,0.045,0.111	0.061
9646	ENSCHIG00000018707	STK31	chr4	+	48196418	48196777	48194423	48194582	48197890	48198065	9646	51,70,37	5,9,0	180,98,242	2,0,1	298	149	9.56733e-07	2.03091e-05	0.836,0.795,1.0	0.978,1.0,0.992	-0.113
655	ENSCHIG00000018882	SAR1A	chr28	+	19278700	19278832	19275805	19275909	19279883	19280000	655	409780974097	64,69,27	169113562735	0,0,0	281	149	9.92022e-07	2.10334e-05	0.971,0.984,0.988	1.0,1.0,1.0	-0.019
3545	ENSCHIG00000025802	G2E3	chr21	+	40672516	40672614	40667900	40667941	40678248	40678373	3545	28,37,8	47,46,10	7,1,8	0,0,2	247	149	9.9979e-07	2.11732e-05	0.264,0.327,0.326	1.0,1.0,0.707	-0.597
10762	ENSCHIG00000008710	MIS18A	chr1	+	1689323	1689420	1686005	1686128	1689987	1690068	10762	121,171,93	34,19,12	296,85,216	8,6,13	246	149	1.00373e-06	2.12317e-05	0.683,0.845,0.824	0.957,0.896,0.91	-0.137
8352	ENSCHIG00000007262	SAFB	chr7	+	91901611	91901718	91901208	91901327	91902091	91902143	8352	278195211	45,19,3	89,64,67	0,1,2	256	149	1.00802e-06	2.12973e-05	0.782,0.857,0.976	1.0,0.974,0.951	-0.103
15304	ENSCHIG00000019760	GMNN	chr23	+	16960557	16960668	16953894	16953945	16961971	16962061	15304	344941343282	28,58,104	60111421290	38,17,55	260	149	1.02176e-06	2.15625e-05	0.986,0.976,0.948	0.901,0.975,0.931	0.034
17144	ENSCHIG00000020657	DBF4	chr4	+	88293663	88293788	88291659	88291774	88295915	88297529	17144	414528107	27,46,5	41,14,34	0,0,0	274	149	1.02723e-06	2.16523e-05	0.893,0.862,0.921	1.0,1.0,1.0	-0.108
11376	ENSCHIG00000013526	SORBS1	chr26	+	34737148	34737316	34734014	34734100	34741283	34741330	11376	4,5,1	1,3,3	0,0,0	11,2,3	298	149	1.05151e-06	2.21383e-05	0.667,0.455,0.143	0.0,0.0,0.0	0.422
5944	ENSCHIG00000017806	NA	chr3	+	98822515	98822622	98816183	98816287	98829301	98829422	5944	57,86,31	12,4,0	65,88,78	0,0,0	256	149	1.0835e-06	2.27851e-05	0.734,0.926,1.0	1.0,1.0,1.0	-0.113
8686	ENSCHIG00000015156	UBQLN1	chr8	-	76664150	76664234	76662821	76662937	76667149	76667292	8686	121156117	7,2,2	148,67,89	33,10,4	233	149	1.10016e-06	2.31085e-05	0.917,0.98,0.974	0.741,0.811,0.934	0.128
9692	ENSCHIG00000009299	SLMAP	chr22	-	43312293	43312344	43291965	43292025	43312974	43313143	9692	0,0,0	3,7,4	14,1,1	10,3,6	200	149	1.10794e-06	2.32448e-05	0.0,0.0,0.0	0.511,0.199,0.11	-0.273
932	ENSCHIG00000022031	CDC5L	chr23	-	30983320	30983424	30981764	30981926	30985740	30985785	932	209514051625	46,16,76	156219241560	2,21,36	253	149	1.12209e-06	2.35142e-05	0.964,0.981,0.926	0.998,0.982,0.962	-0.024
5385	ENSCHIG00000020068	SNAPC3	chr8	-	28738434	28738517	28736687	28736852	28747936	28748086	5385	34,55,35	9,13,16	31,25,49	0,1,4	232	149	1.13083e-06	2.36698e-05	0.708,0.731,0.584	1.0,0.941,0.887	-0.268
15824	ENSCHIG00000011157	PFDN1	chr7	+	59029712	59029797	58993468	58993635	59062344	59062428	15824	9638931188	108,71,121	447329337975	8623411630	234	149	1.13218e-06	2.36705e-05	0.85,0.889,0.862	0.768,0.846,0.757	0.077
17572	ENSCHIG00000002356	PPP6C	chr11	-	95563006	95563072	95561834	95561976	95570718	95570814	17572	12222428541	77,26,15	858748669	14,3,7	215	149	1.13466e-06	2.36949e-05	0.917,0.985,0.962	0.977,0.994,0.985	-0.031
1090	ENSCHIG00000018139	SLC35B3	chr23	-	3196797	3196895	3192568	3192638	3198173	3198281	1090	3,6,3	7,4,0	2,8,24	0,0,0	247	149	1.14293e-06	2.38399e-05	0.205,0.475,1.0	1.0,1.0,1.0	-0.44
6938	ENSCHIG00000020918	NA	chr5	-	26460924	26460956	26459743	26459818	26461567	26461639	6938	159333103	0,14,11	181163308	0,0,0	181	149	1.14546e-06	2.3865e-05	1.0,0.951,0.885	1.0,1.0,1.0	-0.055
12625	ENSCHIG00000009337	NA	chr2	-	64232101	64232223	64224599	64225052	64232581	64232623	12625	19,132,49	0,32,8	18,5,18	0,0,0	271	149	1.15547e-06	2.40457e-05	1.0,0.694,0.771	1.0,1.0,1.0	-0.178
5689	ENSCHIG00000025226	CSNK1G3	chr7	+	80511603	80511699	80507732	80507825	80521759	80521866	5689	40,27,0	27,23,3	0,3,3	59,19,18	245	149	1.16796e-06	2.42776e-05	0.474,0.417,0.0	0.0,0.088,0.092	0.237
1433	ENSCHIG00000012901	RPP30	chr26	-	38850627	38850699	38844552	38844642	38854851	38854908	1433	394805205	55,12,2	133100166	2,0,0	221	149	1.17165e-06	2.43262e-05	0.828,0.978,0.986	0.978,1.0,1.0	-0.062
6105	ENSCHIG00000020576	THAP6	chr6	+	90884320	90884437	90880206	90880414	90890760	90894028	6105	68,85,35	10,15,3	75,37,134	0,4,1	266	149	1.17432e-06	2.43535e-05	0.792,0.76,0.867	1.0,0.838,0.987	-0.135
19298	ENSCHIG00000020740	SETX	chr11	-	101844739	101844827	101840131	101844271	101844956	101845128	19298	133280170	14,24,4	19,62,36	0,0,0	237	149	1.187e-06	2.45882e-05	0.857,0.88,0.964	1.0,1.0,1.0	-0.1
15121	ENSCHIG00000019692	MRPS23	chr19	-	8260453	8260580	8257983	8260103	8260780	8260858	15121	420583492	24,6,0	13639921062	0,0,0	276	149	1.19602e-06	2.47467e-05	0.904,0.981,1.0	1.0,1.0,1.0	-0.038
15608	ENSCHIG00000026740	BRCA1	chr19	-	42788235	42788281	42787166	42787243	42789667	42789773	15608	67,57,42	25,4,11	101,79,86	5,1,4	195	149	1.2207e-06	2.51993e-05	0.672,0.916,0.745	0.939,0.984,0.943	-0.178
16446	ENSCHIG00000012695	OGA	chr26	+	29142254	29142414	29140070	29140156	29143793	29143930	16446	239,376,13	13,39,0	40,26,27	0,0,0	298	149	1.22033e-06	2.51993e-05	0.902,0.828,1.0	1.0,1.0,1.0	-0.09
3532	ENSCHIG00000022171	EAPP	chr21	-	44365334	44365452	44361985	44362099	44367923	44368105	3532	146,276,64	60,40,5	95,68,77	0,0,7	267	149	1.23387e-06	2.54421e-05	0.576,0.794,0.877	1.0,1.0,0.86	-0.204
4969	ENSCHIG00000020462	TAF1A	chr16	-	24557108	24557232	24555481	24555636	24557969	24558036	4969	455867177	25,5,6	385,95,400	0,1,0	273	149	1.24432e-06	2.56282e-05	0.909,0.99,0.942	1.0,0.981,1.0	-0.047
191	ENSCHIG00000000289	NA	chrLWLT01000027.1	+	20409348	20409450	20408058	20408137	20412465	20412518	191	0,20,1	39,53,33	5,0,0	112122132	251	149	1.24591e-06	2.56315e-05	0.0,0.183,0.018	0.026,0.0,0.0	0.058
1961	ENSCHIG00000007155	NEDD4L	chr24	+	57365880	57366033	57365139	57365533	57486826	57486900	1961	14,22,13	47,0,43	4,0,1	72,76,56	298	149	1.25377e-06	2.57639e-05	0.13,1.0,0.131	0.027,0.0,0.009	0.408
9889	ENSCHIG00000009480	NA	chr2	+	101005158	101005238	100984828	100984947	101005875	101005988	9889	75,114,26	15,11,5	150,73,72	0,0,7	229	149	1.27222e-06	2.61015e-05	0.765,0.871,0.772	1.0,1.0,0.87	-0.154
10788	ENSCHIG00000026499	RMND5A	chr11	-	47753156	47753259	47750717	47750872	47755932	47756098	10788	468574194	24,12,9	104,89,133	0,0,0	252	149	1.27455e-06	2.61015e-05	0.92,0.966,0.927	1.0,1.0,1.0	-0.062
18984	ENSCHIG00000020556	DCAF13	chr14	+	21118204	21118404	21116968	21117038	21119323	21119431	18984	636689200	9,22,7	262163212	0,0,0	298	149	1.27422e-06	2.61015e-05	0.972,0.94,0.935	1.0,1.0,1.0	-0.051
14399	ENSCHIG00000003424	HMBOX1	chr8	-	9580457	9580934	9540384	9540495	9588227	9588307	14399	23,14,10	1,0,0	13,17,24	3,7,4	298	149	1.28316e-06	2.62365e-05	0.92,1.0,1.0	0.684,0.548,0.75	0.313
15613	ENSCHIG00000021213	NA	chr7	-	92033450	92033573	92032106	92032219	92033680	92033773	15613	256,50,397	0,0,25	148103390	0,0,0	272	149	1.28406e-06	2.62365e-05	1.0,1.0,0.897	1.0,1.0,1.0	-0.034
18324	ENSCHIG00000024159	NIN	chr10	+	59415443	59415580	59414836	59415004	59415891	59416032	18324	22,18,42	6,5,0	36,65,66	0,0,0	286	149	1.28574e-06	2.6241e-05	0.656,0.652,1.0	1.0,1.0,1.0	-0.231
3301	ENSCHIG00000024997	MRS2	chr18	-	179111	179225	176064	178582	187627	187780	3301	78,311,27	20,22,11	13,8,6	0,0,0	263	149	1.29914e-06	2.64845e-05	0.688,0.889,0.582	1.0,1.0,1.0	-0.28
11432	ENSCHIG00000002428	CEP70	chr1	+	130145006	130145063	130142342	130142512	130154784	130154869	11432	75,63,67	13,10,11	220,92,164	4,10,3	206	149	1.31381e-06	2.67533e-05	0.807,0.82,0.815	0.975,0.869,0.975	-0.126
66	ENSCHIG00000013967	NA	chrLWLT01000100.1	-	78956	79085	78755	78866	80014	80078	66	146133268	0,10,10	288242646	0,0,4	278	149	1.34065e-06	2.7269e-05	1.0,0.877,0.935	1.0,1.0,0.989	-0.059
3075	ENSCHIG00000005424	IST1	chr18	-	40377724	40377817	40376631	40376680	40378591	40378792	3075	96,114,83	0,12,4	278112131	0,0,0	242	149	1.34895e-06	2.74067e-05	1.0,0.854,0.927	1.0,1.0,1.0	-0.073
17632	ENSCHIG00000013869	SUCO	chr16	+	38574092	38574113	38571453	38571559	38574313	38574369	17632	16,6,1	7,4,0	10,5,10	0,0,0	170	149	1.36128e-06	2.76261e-05	0.667,0.568,1.0	1.0,1.0,1.0	-0.255
2449	ENSCHIG00000017720	NME1	chr19	-	35245471	35245573	35244318	35244431	35247878	35248004	2449	129251433	9,16,7	264156721	0,5,4	251	149	1.37682e-06	2.78916e-05	0.895,0.903,0.973	1.0,0.949,0.991	-0.056
12929	ENSCHIG00000018049	CENPE	chr6	+	21956632	21956752	21955399	21955518	21957192	21957274	12929	6131129444	19,26,30	296263347	0,4,4	269	149	1.37746e-06	2.78916e-05	0.947,0.96,0.891	1.0,0.973,0.98	-0.052
8421	ENSCHIG00000010561	GOLGA5	chr21	+	56976077	56976183	56973874	56974100	56978347	56978411	8421	72,85,141	0,12,39	22,20,14	0,0,0	255	149	1.41496e-06	2.86187e-05	1.0,0.805,0.679	1.0,1.0,1.0	-0.172
16518	ENSCHIG00000017458	TFB2M	chr16	+	29362597	29362749	29360111	29360174	29363931	29365238	16518	258910222	12,64,20	48,7,30	0,0,0	298	149	1.42936e-06	2.88776e-05	0.915,0.877,0.847	1.0,1.0,1.0	-0.12
3769	ENSCHIG00000012726	LAMP2	chrLWLT01000027.1	-	13688189	13688356	13682607	13682671	13693737	13693960	3769	42,70,18	3,14,3	7,23,5	0,0,0	298	149	1.44668e-06	2.91642e-05	0.875,0.714,0.75	1.0,1.0,1.0	-0.22
7813	ENSCHIG00000009359	GSTM3	chr3	-	86920474	86920585	86920075	86920174	86921093	86921177	7813	186426863203	74,6,11	4598260110576	0,0,4	260	149	1.44818e-06	2.91642e-05	0.935,0.996,0.994	1.0,1.0,0.999	-0.025
21434	ENSCHIG00000016559	ETFB	chr18	-	58458309	58458372	58456509	58456668	58459111	58459270	21434	158124193	0,0,0	86,44,110	6,4,5	212	149	1.44841e-06	2.91642e-05	1.0,1.0,1.0	0.91,0.885,0.939	0.089
288	ENSCHIG00000017380	LAS1L	chrLWLT01000021.1	+	21537703	21537741	21537371	21537533	21538469	21538595	288	9,2,0	11,6,4	7,8,15	0,3,1	187	149	1.48992e-06	2.99666e-05	0.395,0.21,0.0	1.0,0.68,0.923	-0.666
253	ENSCHIG00000014404	ASB11	chrLWLT01000021.1	+	54975045	54975153	54969885	54969965	54981583	54981718	253	12,12,6	0,6,4	17,24,25	0,0,0	257	149	1.49521e-06	3.00393e-05	1.0,0.537,0.465	1.0,1.0,1.0	-0.333
18977	ENSCHIG00000001851	KIF23	chr10	-	84925629	84925749	84925287	84925414	84925842	84925922	18977	277626721380	70,12,3	371815933207	1,2,0	269	149	1.52129e-06	3.05292e-05	0.956,0.992,0.996	1.0,0.998,1.0	-0.018
15386	ENSCHIG00000012347	NA	chr3	-	716817	716904	711893	712070	719275	719380	15386	173,61,98	33,3,0	60,20,43	0,0,0	236	149	1.52634e-06	3.05964e-05	0.768,0.928,1.0	1.0,1.0,1.0	-0.101
8711	ENSCHIG00000006239	NA	chr18	-	3019557	3019611	3018205	3018341	3030124	3030181	8711	20,16,21	1,0,7	11,6,6	12,7,8	203	149	1.57985e-06	3.16067e-05	0.936,1.0,0.688	0.402,0.386,0.355	0.494
8989	ENSCHIG00000003443	DNAJC10	chr2	+	122543142	122543290	122542806	122542860	122546604	122546724	8989	10,63,10	4,18,0	9,2,4	0,0,0	297	149	1.58025e-06	3.16067e-05	0.556,0.637,1.0	1.0,1.0,1.0	-0.269
14653	ENSCHIG00000020261	BUD23	chr25	-	33371033	33371092	33366848	33366938	33371258	33371304	14653	145812271046	92,5,0	225286234	0,0,0	208	149	1.62896e-06	3.25448e-05	0.919,0.994,1.0	1.0,1.0,1.0	-0.029
13979	ENSCHIG00000019694	PSMB4	chr3	+	100781308	100781455	100780879	100781086	100781621	100781703	13979	146518831783	54,6,4	9078291224	0,0,1	296	149	1.63343e-06	3.2598e-05	0.932,0.994,0.996	1.0,1.0,0.998	-0.025
9385	ENSCHIG00000025573	NABP1	chr2	-	55727344	55727417	55725966	55726136	55728248	55728371	9385	181241173	22,7,0	175,77,141	1,0,0	222	149	1.64546e-06	3.28018e-05	0.847,0.959,1.0	0.992,1.0,1.0	-0.062
19855	ENSCHIG00000026669	PSMB1	chr9	-	91516570	91516700	91510041	91510148	91522937	91523019	19855	140728071640	24,38,10	12237892739	0,3,0	279	149	1.65061e-06	3.2868e-05	0.969,0.975,0.989	1.0,0.993,1.0	-0.02
18366	ENSCHIG00000023441	CCNDBP1	chr10	-	64633937	64634019	64632855	64632952	64636153	64636213	18366	124298190	9,13,4	161166201	0,0,2	231	149	1.6579e-06	3.29766e-05	0.899,0.937,0.968	1.0,1.0,0.985	-0.06
17180	ENSCHIG00000013115	APMAP	chr13	-	41948865	41948982	41947575	41947750	41950456	41950549	17180	9,5,7	1,10,1	10,11,10	0,0,0	266	149	1.68233e-06	3.34256e-05	0.834,0.219,0.797	1.0,1.0,1.0	-0.383
1318	ENSCHIG00000013101	TMEM126B	chr29	-	9349391	9349503	9345913	9349106	9350569	9350763	1318	249309170	29,31,16	40,9,148	0,2,0	261	149	1.74519e-06	3.46364e-05	0.831,0.851,0.858	1.0,0.72,1.0	-0.06
9328	ENSCHIG00000025419	NA	chr1	+	157034400	157034523	157033942	157034094	157039915	157040031	9328	76,58,29	19,6,0	28,17,18	0,0,0	272	149	1.7667e-06	3.50246e-05	0.687,0.841,1.0	1.0,1.0,1.0	-0.157
3531	ENSCHIG00000022171	EAPP	chr21	-	44365334	44365452	44361985	44362099	44366738	44366831	3531	275556138	27,4,0	208173198	0,0,0	267	149	1.82665e-06	3.61732e-05	0.85,0.987,1.0	1.0,1.0,1.0	-0.054
13002	ENSCHIG00000012874	C7orf31	chr4	-	49510312	49510487	49505473	49506277	49515765	49515854	13002	14,25,17	6,13,0	18,37,21	0,1,0	298	149	1.84566e-06	3.65095e-05	0.538,0.49,1.0	1.0,0.949,1.0	-0.307
1127	ENSCHIG00000026835	CTTN	chr29	+	48569736	48569823	48567618	48567715	48569958	48570032	1127	19,16,65	3,0,8	206215447	0,0,0	236	149	1.85256e-06	3.66058e-05	0.8,1.0,0.837	1.0,1.0,1.0	-0.121
7747	ENSCHIG00000012839	PNO1	chr11	+	66302681	66302742	66302405	66302489	66302981	66303099	7747	630660813	43,19,7	178109165	0,0,1	210	149	1.89073e-06	3.73192e-05	0.912,0.961,0.988	1.0,1.0,0.992	-0.044
18219	ENSCHIG00000016001	TEX9	chr10	+	49128464	49128528	49115469	49115582	49130055	49130135	18219	143197257	67,52,40	621486673	75,25,78	213	149	1.91045e-06	3.7667e-05	0.599,0.726,0.818	0.853,0.932,0.858	-0.167
2249	ENSCHIG00000018768	WDR45B	chr19	+	49575898	49575993	49574794	49574882	49578293	49578484	2249	226261216	4,5,17	236279227	3,0,0	244	149	1.97161e-06	3.88303e-05	0.972,0.97,0.886	0.98,1.0,1.0	-0.051
8616	ENSCHIG00000017616	COMMD3	chr13	+	22839558	22839615	22838856	22838920	22839707	22839767	8616	82,31,66	16,0,0	149,87,214	0,0,0	206	149	1.98346e-06	3.90211e-05	0.788,1.0,1.0	1.0,1.0,1.0	-0.071
19891	ENSCHIG00000015730	WRAP53	chr19	+	27138982	27139191	27138087	27138220	27139390	27139494	19891	13,12,10	0,7,4	7,2,3	0,0,0	298	149	1.99046e-06	3.9116e-05	1.0,0.462,0.556	1.0,1.0,1.0	-0.327
50	ENSCHIG00000002986	FAM50A	chrLWLT01000684.1	-	24298	24347	24135	24206	24551	24606	50	66,125,70	0,23,0	100,71,89	0,0,0	198	149	2.11057e-06	4.14311e-05	1.0,0.804,1.0	1.0,1.0,1.0	-0.065
20543	ENSCHIG00000024792	CFAP126	chr3	-	111947994	111948075	111947328	111947505	111948269	111948332	20543	13,4,8	0,0,0	9,15,18	5,4,1	230	149	2.11567e-06	4.1486e-05	1.0,1.0,1.0	0.538,0.708,0.921	0.278
14087	ENSCHIG00000018909	SMC4	chr1	-	106611117	106611261	106610110	106610289	106612361	106612462	14087	560528413	133,137,89	402326377	205123140	293	149	2.12639e-06	4.16508e-05	0.682,0.662,0.702	0.499,0.574,0.578	0.132
9526	ENSCHIG00000013398	TRIP12	chr2	+	17915042	17915146	17914501	17914596	17916058	17920826	9526	564665222	13,20,5	265154221	0,0,0	253	149	2.13473e-06	4.17687e-05	0.962,0.951,0.963	1.0,1.0,1.0	-0.041
1250	ENSCHIG00000014725	GTF2H1	chr29	-	25728096	25728214	25724022	25724113	25730919	25731007	1250	104,166,70	35,41,17	24,22,20	0,3,0	267	149	2.14621e-06	4.19417e-05	0.624,0.693,0.697	1.0,0.804,1.0	-0.263
15908	ENSCHIG00000021867	JKAMP	chr10	-	31468870	31469025	31462552	31462759	31469563	31469655	15908	303,265,94	10,4,11	196113138	0,1,0	298	149	2.14823e-06	4.19417e-05	0.938,0.971,0.81	1.0,0.983,1.0	-0.088
16670	ENSCHIG00000023175	NRAS	chr3	-	91985164	91985324	91984397	91984521	91987282	91987461	16670	4041051579	19,60,15	344328324	4,0,10	298	149	2.15255e-06	4.19805e-05	0.914,0.898,0.951	0.977,1.0,0.942	-0.052
10760	ENSCHIG00000008710	MIS18A	chr1	+	1686005	1686128	1682839	1682906	1689987	1690068	10760	100,74,74	24,0,0	221,74,214	0,0,0	272	149	2.15848e-06	4.20507e-05	0.695,1.0,1.0	1.0,1.0,1.0	-0.102
1545	ENSCHIG00000014744	ZDHHC6	chr26	+	19032081	19032243	19030686	19030846	19033837	19033891	1545	152,147,51	7,8,7	81,21,41	0,0,0	298	149	2.1633e-06	4.2099e-05	0.916,0.902,0.785	1.0,1.0,1.0	-0.132
20244	ENSCHIG00000013636	AKAP11	chr12	-	74117224	74117272	74115580	74115715	74120054	74120171	20244	147253182	33,0,0	209250200	0,0,0	197	149	2.17287e-06	4.22395e-05	0.771,1.0,1.0	1.0,1.0,1.0	-0.076
13084	ENSCHIG00000017350	RHEB	chr4	+	5840196	5840268	5807712	5808381	5846506	5846574	13084	501359412	25,10,0	642409575	1,0,7	221	149	2.18959e-06	4.25188e-05	0.931,0.96,1.0	0.998,1.0,0.982	-0.03
8611	ENSCHIG00000022306	PPP4C	chr25	-	26116280	26116332	26114223	26114397	26119968	26120130	8611	50,50,98	4,2,15	36,44,53	0,0,1	201	149	2.20432e-06	4.27585e-05	0.903,0.949,0.829	1.0,1.0,0.975	-0.098
2876	ENSCHIG00000015399	THOC1	chr24	-	35546706	35546773	35542796	35542915	35547992	35548053	2876	549451216	18,14,0	638602522	1,5,0	216	149	2.21011e-06	4.27723e-05	0.955,0.957,1.0	0.998,0.988,1.0	-0.025
3181	ENSCHIG00000022439	ORC6	chr18	-	22264488	22264557	22262075	22262203	22269280	22269410	3181	189165250	8,7,6	330236400	0,0,0	218	149	2.21215e-06	4.27723e-05	0.942,0.942,0.966	1.0,1.0,1.0	-0.05
11462	ENSCHIG00000021306	NA	chr12	+	69826808	69826907	69825987	69826107	69828855	69829023	11462	884650632	27,11,1	162713583450	0,0,2	248	149	2.2081e-06	4.27723e-05	0.952,0.973,0.997	1.0,1.0,0.999	-0.026
16907	ENSCHIG00000026569	YIPF4	chr11	+	14763370	14763448	14756468	14756622	14770251	14770365	16907	108,90,66	12,7,1	58,27,66	0,0,0	227	149	2.21685e-06	4.2817e-05	0.855,0.894,0.977	1.0,1.0,1.0	-0.091
12580	ENSCHIG00000018734	MARCHF7	chr2	+	99591405	99591519	99588735	99588845	99595538	99595597	12580	314,338,80	122,96,0	60,30,57	0,0,3	263	149	2.34149e-06	4.51759e-05	0.593,0.666,1.0	1.0,1.0,0.915	-0.219
21366	ENSCHIG00000016588	ATM	chr15	-	64469011	64469250	64467252	64467416	64469899	64470065	21366	170,292,55	3,24,6	52,25,47	0,0,0	298	149	2.38487e-06	4.59637e-05	0.966,0.859,0.821	1.0,1.0,1.0	-0.118
1104	ENSCHIG00000021694	CENPQ	chr23	-	26921771	26921840	26916879	26917009	26925154	26925281	1104	65,21,4	22,0,0	52,45,50	0,0,0	218	149	2.39105e-06	4.59722e-05	0.669,1.0,1.0	1.0,1.0,1.0	-0.11
12264	ENSCHIG00000021326	MFN1	chr1	-	87391923	87392153	87390003	87390156	87392296	87392399	12264	80,72,31	10,3,0	160,40,123	0,0,0	298	149	2.39024e-06	4.59722e-05	0.8,0.923,1.0	1.0,1.0,1.0	-0.092
19410	ENSCHIG00000009406	SENP6	chr9	+	2555679	2555789	2554127	2554354	2563293	2563416	19410	40,27,5	5,8,0	19,10,18	0,0,0	259	149	2.39298e-06	4.59722e-05	0.822,0.66,1.0	1.0,1.0,1.0	-0.173
6615	ENSCHIG00000015066	CDC45	chrLWLT01000035.1	+	370802	370879	370026	370110	372215	372280	6615	45,27,20	0,11,11	17,37,22	0,1,0	226	149	2.44368e-06	4.68963e-05	1.0,0.618,0.545	1.0,0.961,1.0	-0.266
6614	ENSCHIG00000015066	CDC45	chrLWLT01000035.1	+	370374	370493	370026	370110	372215	372280	6614	50,43,52	0,11,11	29,32,37	0,1,0	268	149	2.45631e-06	4.7067e-05	1.0,0.685,0.724	1.0,0.947,1.0	-0.179
8072	ENSCHIG00000025764	SSX2IP	chr3	-	61755520	61755635	61750970	61751148	61758492	61758666	8072	11,45,11	0,13,3	8,8,9	0,0,0	264	149	2.46042e-06	4.7067e-05	1.0,0.661,0.674	1.0,1.0,1.0	-0.222
10249	ENSCHIG00000015169	ABHD10	chr1	+	56509121	56509305	56506465	56506679	56513032	56513144	10249	198121163	0,14,3	502441320	0,0,0	298	149	2.45926e-06	4.7067e-05	1.0,0.812,0.964	1.0,1.0,1.0	-0.075
8054	ENSCHIG00000020100	ZNHIT6	chr3	-	62791857	62791935	62775942	62776067	62793500	62793581	8054	486940155	34,36,0	82,32,95	0,0,0	227	149	2.54476e-06	4.86287e-05	0.904,0.945,1.0	1.0,1.0,1.0	-0.05
8866	ENSCHIG00000025013	NOP58	chr2	-	45124084	45124137	45120304	45120426	45126103	45126180	8866	7951524318	62,20,2	136,78,174	0,0,0	202	149	2.59002e-06	4.94411e-05	0.904,0.983,0.992	1.0,1.0,1.0	-0.04
19780	ENSCHIG00000000073	KAT6B	chr28	-	14871455	14871838	14869785	14869907	14877266	14877348	19780	13,11,14	0,0,1	16,8,12	4,6,2	298	149	2.60536e-06	4.96812e-05	1.0,1.0,0.875	0.667,0.4,0.75	0.353
20178	ENSCHIG00000014895	SETDB2	chr12	-	67556202	67556766	67548703	67548873	67560474	67560571	20178	13,2,0	17,31,3	7,1,4	0,0,2	298	149	2.63316e-06	5.01583e-05	0.277,0.031,0.0	1.0,1.0,0.5	-0.731
10035	ENSCHIG00000008749	RAB18	chr13	-	36392823	36392896	36391065	36391184	36409423	36409479	10035	238489118	5,3,4	58,47,62	10,9,0	222	149	2.76148e-06	5.25469e-05	0.97,0.991,0.952	0.796,0.778,1.0	0.113
13530	ENSCHIG00000018037	NA	chr4	-	1250174	1250234	1249326	1249437	1251977	1252087	13530	476628332	46,13,11	134141193	0,0,5	209	149	2.78951e-06	5.30242e-05	0.881,0.972,0.956	1.0,1.0,0.965	-0.052
19375	ENSCHIG00000013448	METTL5	chr2	-	109757838	109757890	109756764	109756814	109762063	109762146	19375	48,54,52	19,11,7	4,8,45	0,0,2	201	149	2.80342e-06	5.32325e-05	0.652,0.784,0.846	1.0,1.0,0.943	-0.22
1434	ENSCHIG00000012901	RPP30	chr26	-	38853512	38853587	38844552	38844642	38854851	38854908	1434	175361116	55,12,2	80,47,103	2,0,0	224	149	2.82731e-06	5.36296e-05	0.679,0.952,0.975	0.964,1.0,1.0	-0.119
12152	ENSCHIG00000006695	POLR2H	chr1	-	82507950	82508034	82506876	82506994	82509792	82509865	12152	440670259	25,15,15	182179213	0,0,5	233	149	2.86197e-06	5.42298e-05	0.918,0.966,0.917	1.0,1.0,0.965	-0.055
13676	ENSCHIG00000023975	NA	chr14	+	11644156	11644258	11640955	11641024	11647993	11648098	13676	32,34,47	8,14,0	50,45,44	0,0,2	251	149	2.88856e-06	5.46761e-05	0.704,0.59,1.0	1.0,1.0,0.929	-0.212
14143	ENSCHIG00000015997	USP1	chr3	+	37800695	37801378	37799210	37799371	37802007	37802178	14143	763878464	7,30,5	420224232	0,0,0	298	149	2.89471e-06	5.4735e-05	0.982,0.936,0.979	1.0,1.0,1.0	-0.034
933	ENSCHIG00000011070	CYP39A1	chr23	+	29011535	29011671	29001645	29001822	29014050	29014225	933	20,52,28	7,10,0	7,12,20	0,0,0	285	149	2.89899e-06	5.47584e-05	0.599,0.731,1.0	1.0,1.0,1.0	-0.223
3315	ENSCHIG00000007307	GPLD1	chr18	+	153432	153569	150009	150133	157089	157276	3315	32,27,60	0,11,4	102,57,14	0,0,0	286	149	2.90421e-06	5.47994e-05	1.0,0.561,0.887	1.0,1.0,1.0	-0.184
12950	ENSCHIG00000023380	RBMS1	chr2	-	100084962	100085010	100084018	100084069	100087454	100087548	12950	0,0,1	65,97,63	0,16,5	87,75,51	197	149	2.91878e-06	5.49592e-05	0.0,0.0,0.012	0.0,0.139,0.069	-0.065
14957	ENSCHIG00000026675	MMACHC	chr3	+	20206368	20206563	20203901	20203982	20207242	20207395	14957	39,41,45	6,0,8	28,28,33	0,0,0	298	149	2.91573e-06	5.49592e-05	0.765,1.0,0.738	1.0,1.0,1.0	-0.166
4481	ENSCHIG00000017610	CENPK	chr20	+	14012333	14012406	14007436	14007493	14016529	14016576	4481	4511125428	10,22,10	684558624	3,2,0	222	149	2.92522e-06	5.50229e-05	0.968,0.972,0.966	0.994,0.995,1.0	-0.028
17094	ENSCHIG00000010142	PPP4R3B	chr11	-	37874702	37874744	37873183	37873342	37877079	37877182	17094	278,294,65	27,2,0	215,74,97	0,0,0	191	149	2.95928e-06	5.56054e-05	0.889,0.991,1.0	1.0,1.0,1.0	-0.04
16529	ENSCHIG00000026027	RPUSD3	chr22	+	16711155	16711295	16707329	16707453	16712354	16712546	16529	9,10,51	5,0,6	85,44,115	0,0,0	289	149	2.98036e-06	5.59431e-05	0.481,1.0,0.814	1.0,1.0,1.0	-0.235
6925	ENSCHIG00000014205	RBBP5	chr16	-	2273763	2273904	2272499	2272662	2279673	2279846	6925	195223432	5,4,12	832919896	0,0,0	290	149	3.01597e-06	5.65526e-05	0.952,0.966,0.949	1.0,1.0,1.0	-0.044
11470	ENSCHIG00000026241	CEP44	chr8	+	6538658	6538696	6535979	6536055	6539478	6539521	11470	7,27,20	0,1,0	33,6,24	7,1,6	187	149	3.05813e-06	5.72835e-05	1.0,0.956,1.0	0.79,0.827,0.761	0.193
14941	ENSCHIG00000019434	HAX1	chr3	+	103885591	103885698	103885416	103885468	103885827	103885918	14941	207615383	35,82,13	33,55,113	0,4,0	256	149	3.14972e-06	5.8933e-05	0.775,0.814,0.945	1.0,0.889,1.0	-0.118
15637	ENSCHIG00000015936	G3BP1	chr7	-	47405936	47406038	47405324	47405436	47407253	47407455	15637	13661257918	34,2,73	387278524	0,9,1	251	149	3.15274e-06	5.8933e-05	0.96,0.997,0.882	1.0,0.948,0.997	-0.035
11312	ENSCHIG00000015288	LETM2	chr27	-	12140318	12140772	12139601	12139745	12141966	12142047	11312	17,4,9	65,26,57	5,12,12	233218154	298	149	3.19415e-06	5.9645e-05	0.116,0.071,0.073	0.011,0.027,0.037	0.062
12247	ENSCHIG00000020822	RFC4	chr1	+	80141339	80141456	80141185	80141266	80141541	80141637	12247	125122180	3,14,0	347146266	0,0,0	266	149	3.21111e-06	5.98997e-05	0.959,0.83,1.0	1.0,1.0,1.0	-0.07
5687	ENSCHIG00000013864	G3BP2	chr6	-	91000870	91000969	90996451	90996554	91001952	91002133	5687	2,3,0	40,26,21	28,7,20	65,68,33	248	149	3.2469e-06	6.04421e-05	0.029,0.065,0.0	0.206,0.058,0.267	-0.146
14244	ENSCHIG00000022915	CKAP2	chr12	+	65079667	65079737	65075852	65076057	65081390	65081643	14244	96,71,35	10,13,0	32,21,18	0,0,0	219	149	3.24477e-06	6.04421e-05	0.867,0.788,1.0	1.0,1.0,1.0	-0.115
16269	ENSCHIG00000016713	MYDGF	chr7	-	91074407	91074458	91069108	91069170	91075818	91075972	16269	29,13,83	1,0,14	76,60,67	1,0,0	200	149	3.30811e-06	6.15179e-05	0.956,1.0,0.815	0.983,1.0,1.0	-0.071
13690	ENSCHIG00000010078	RINT1	chr4	-	73636923	73637123	73633350	73633565	73638912	73639050	13690	17,21,1	3,4,2	4,5,5	0,0,0	298	149	3.31357e-06	6.15557e-05	0.739,0.724,0.2	1.0,1.0,1.0	-0.446
14052	ENSCHIG00000009165	MED30	chr14	+	35283003	35283162	35275737	35276109	35285105	35285207	14052	308192400	6,8,11	371260619	0,0,5	298	149	3.3729e-06	6.25933e-05	0.963,0.923,0.948	1.0,1.0,0.984	-0.05
111	ENSCHIG00000007023	NA	chrLWLT01000065.1	+	54944	55050	53689	53966	55609	55750	111	62,62,141	2,14,0	140107224	0,0,0	255	149	3.39268e-06	6.28957e-05	0.948,0.721,1.0	1.0,1.0,1.0	-0.11
15611	ENSCHIG00000026740	BRCA1	chr19	-	42794081	42794159	42793036	42793125	42803048	42803102	15611	158,135,83	15,21,8	193237196	6,12,3	227	149	3.42265e-06	6.3386e-05	0.874,0.808,0.872	0.955,0.928,0.977	-0.102
5865	ENSCHIG00000026543	EYA3	chr2	-	10587476	10587577	10583021	10583102	10593675	10593797	5865	184,131,64	8,13,0	156,75,78	0,1,0	250	149	3.45275e-06	6.38777e-05	0.932,0.857,1.0	1.0,0.978,1.0	-0.063
18317	ENSCHIG00000018490	RTRAF	chr10	-	58205659	58205748	58203549	58203618	58206593	58206683	18317	754436446	34,0,0	689485823	0,0,0	238	149	3.5581e-06	6.5759e-05	0.933,1.0,1.0	1.0,1.0,1.0	-0.022
879	ENSCHIG00000024450	NA	chr23	+	39827538	39827635	39827117	39827205	39828314	39828445	879	443718240	24,8,4	296288380	0,0,3	246	149	3.57277e-06	6.59625e-05	0.918,0.982,0.973	1.0,1.0,0.987	-0.038
6107	ENSCHIG00000025001	PARVB	chr5	+	113756360	113756476	113754516	113754657	113759473	113759503	6107	24,6,14	0,0,0	14,48,4	22,7,0	265	149	3.58285e-06	6.60808e-05	1.0,1.0,1.0	0.264,0.794,1.0	0.314
5819	ENSCHIG00000019740	N4BP2	chr6	+	59712203	59712356	59707884	59707961	59714045	59716420	5819	388,452,79	6,21,0	175116223	0,0,0	298	149	3.62185e-06	6.67318e-05	0.97,0.915,1.0	1.0,1.0,1.0	-0.038
16237	ENSCHIG00000015364	NFIC	chr7	+	90113639	90113787	90112894	90113079	90115705	90115791	16237	13,20,28	64,22,30	5,27,10	113,125,67	297	149	3.72364e-06	6.85371e-05	0.092,0.313,0.319	0.022,0.098,0.07	0.178
12588	ENSCHIG00000013194	LSM1	chr27	+	12327512	12327628	12326046	12326115	12330698	12330869	12588	146179270	26,25,30	342358592	23,5,46	265	149	3.73449e-06	6.86665e-05	0.759,0.801,0.835	0.893,0.976,0.879	-0.118
1095	ENSCHIG00000018139	SLC35B3	chr23	-	3199528	3199683	3198173	3198281	3206865	3207159	1095	6,3,3	3,2,1	7,6,23	0,0,0	298	149	3.74199e-06	6.87342e-05	0.5,0.429,0.6	1.0,1.0,1.0	-0.49
6241	ENSCHIG00000020515	PARP11	chr5	+	105051557	105051756	105032531	105032799	105055880	105056009	6241	78,70,51	0,0,8	101,39,92	11,24,37	298	149	3.79847e-06	6.97006e-05	1.0,1.0,0.761	0.821,0.448,0.554	0.313
13510	ENSCHIG00000014074	PLRG1	chr17	-	67946214	67946408	67942565	67945597	67946859	67946999	13510	405733152	19,18,0	234,64,116	0,0,0	298	149	3.8477e-06	7.05321e-05	0.914,0.953,1.0	1.0,1.0,1.0	-0.044
4028	ENSCHIG00000025489	DENR	chr17	+	18469291	18469375	18467323	18467408	18472418	18472535	4028	636957741	72,34,0	96,149,97	0,2,0	233	149	3.85264e-06	7.05507e-05	0.85,0.947,1.0	1.0,0.979,1.0	-0.061
3988	ENSCHIG00000020402	DDX55	chr17	+	19150815	19150908	19149824	19149956	19151863	19151978	3988	114252160	13,26,0	10,31,60	0,0,0	242	149	3.88355e-06	7.10444e-05	0.844,0.856,1.0	1.0,1.0,1.0	-0.1
461	ENSCHIG00000020087	NA	chr25	-	16290843	16290963	16288519	16288637	16291419	16291553	461	673762604613	193,0,3	671467394834	0,22,0	269	149	3.9329e-06	7.18743e-05	0.951,1.0,0.999	1.0,0.994,1.0	-0.015
6803	ENSCHIG00000025094	SCG3	chr10	+	44493084	44493137	44491502	44492457	44493636	44493682	6803	118,126,49	11,3,2	196227149	1,0,0	202	149	3.94234e-06	7.19737e-05	0.888,0.969,0.948	0.993,1.0,1.0	-0.063
15961	ENSCHIG00000021389	UBA1	chrLWLT01000021.1	+	19713620	19713812	19713399	19713492	19714729	19714831	15961	259518214	9,22,0	156,148,89	0,0,0	298	149	3.99468e-06	7.28554e-05	0.935,0.922,1.0	1.0,1.0,1.0	-0.048
913	ENSCHIG00000012623	YIPF3	chr23	+	31780471	31780595	31780190	31780304	31780693	31780842	913	42,56,30	0,2,0	0,2,0	1,0,7	273	149	4.02132e-06	7.32669e-05	1.0,0.939,1.0	0.0,1.0,0.0	0.646
5648	ENSCHIG00000006954	RAF1	chr22	+	56454895	56455020	56454178	56454374	56486845	56487078	5648	2,14,45	4,15,53	26,14,17	100,69,65	274	149	4.07551e-06	7.41143e-05	0.214,0.337,0.316	0.124,0.099,0.125	0.173
15981	ENSCHIG00000008587	NDUFS7	chr7	-	66673126	66673244	66671615	66671662	66673612	66673681	15981	36,30,83	4,3,5	33,20,160	0,0,0	267	149	4.07606e-06	7.41143e-05	0.834,0.848,0.903	1.0,1.0,1.0	-0.138
6639	ENSCHIG00000018466	EXOSC3	chr8	-	61540062	61540212	61536879	61537081	61541215	61541539	6639	64146391	12,11,33	11,44,25	0,0,1	298	149	4.10062e-06	7.44857e-05	0.727,0.869,0.856	1.0,1.0,0.926	-0.158
17307	ENSCHIG00000013571	RMND1	chr9	-	75767041	75767142	75765025	75765132	75769132	75769172	17307	86,166,26	4,15,2	55,8,40	0,0,0	250	149	4.1195e-06	7.47532e-05	0.928,0.868,0.886	1.0,1.0,1.0	-0.106
1474	ENSCHIG00000014213	NA	chr26	+	30263007	30263107	30261365	30261492	30263716	30263872	1474	4024141259	12,16,8	10589611710	0,3,0	249	149	4.16938e-06	7.55821e-05	0.952,0.939,0.989	1.0,0.995,1.0	-0.038
17151	ENSCHIG00000012686	RANBP2	chr11	-	44290932	44291085	44287064	44287295	44293005	44293073	17151	9,13,13	5,4,0	8,11,13	0,0,0	298	149	4.29092e-06	7.7707e-05	0.474,0.619,1.0	1.0,1.0,1.0	-0.302
1904	ENSCHIG00000000631	NA	chr22	+	7191009	7191163	7177458	7177559	7192588	7192971	1904	496603283	135,133,30	21,27,33	1,2,0	298	149	4.3e-06	7.77933e-05	0.648,0.694,0.825	0.913,0.871,1.0	-0.206
5650	ENSCHIG00000006954	RAF1	chr22	+	56464629	56464765	56454895	56455020	56486845	56487078	5650	9,29,72	0,1,9	0,9,1	13,2,3	285	149	4.31957e-06	7.79125e-05	1.0,0.938,0.807	0.0,0.702,0.148	0.632
8112	ENSCHIG00000002961	FAM114A2	chr7	+	45081172	45081226	45077426	45077499	45083285	45083381	8112	148,219,92	0,0,2	390,86,423	43,0,0	203	149	4.31639e-06	7.79125e-05	1.0,1.0,0.971	0.869,1.0,1.0	0.034
15661	ENSCHIG00000020907	IFT27	chr5	-	73839950	73840068	73832124	73832223	73843759	73843819	15661	12,6,11	6,0,3	10,12,4	0,0,0	267	149	4.31142e-06	7.79125e-05	0.527,1.0,0.672	1.0,1.0,1.0	-0.267
5368	ENSCHIG00000023340	GLMN	chr3	-	69449627	69449747	69442219	69442322	69454666	69454792	5368	15,56,55	4,4,3	82,58,88	0,0,0	269	149	4.32678e-06	7.79643e-05	0.675,0.886,0.91	1.0,1.0,1.0	-0.176
1627	ENSCHIG00000004811	EEF1AKMT2	chr26	+	7676190	7676407	7673549	7673657	7680241	7680427	1627	183714125	0,54,0	70,35,103	0,0,0	298	149	4.41986e-06	7.95618e-05	1.0,0.869,1.0	1.0,1.0,1.0	-0.044
1947	ENSCHIG00000000546	NA	chr24	-	59208894	59209032	59188100	59188297	59242659	59242798	1947	12,9,34	0,0,0	122,52,240	8,0,64	287	149	4.43645e-06	7.97011e-05	1.0,1.0,1.0	0.888,1.0,0.661	0.15
8020	ENSCHIG00000023178	FSD1L	chr8	+	95103766	95103789	95096928	95097030	95110702	95110824	8020	21,18,64	0,10,4	100,52,90	0,0,0	172	149	4.4326e-06	7.97011e-05	1.0,0.609,0.933	1.0,1.0,1.0	-0.153
19473	ENSCHIG00000023356	MALSU1	chr4	-	88660587	88660766	88642175	88642257	88661959	88662215	19473	93820424140	36,39,81	33524661	1,12,74	298	149	4.44399e-06	7.9757e-05	0.929,0.963,0.962	0.943,0.956,0.817	0.046
8888	ENSCHIG00000000510	MAP2	chr2	-	38315651	38315744	38313622	38313704	38325195	38325536	8888	33,39,18	10,5,1	1,7,13	0,0,0	242	149	4.4606e-06	7.99754e-05	0.67,0.828,0.917	1.0,1.0,1.0	-0.195
878	ENSCHIG00000024450	NA	chr23	+	39827538	39827635	39824449	39824595	39828314	39828445	878	240332140	43,0,2	115,96,135	0,0,1	246	149	4.48784e-06	8.03838e-05	0.772,1.0,0.977	1.0,1.0,0.988	-0.08
6506	ENSCHIG00000025032	NA	chr8	-	1844156	1844231	1841910	1842120	1847311	1847444	6506	32,18,49	0,2,11	49,34,31	0,0,0	224	149	4.60571e-06	8.24129e-05	1.0,0.857,0.748	1.0,1.0,1.0	-0.132
12233	ENSCHIG00000022580	MED13	chr19	+	10757964	10758188	10757590	10757782	10759986	10760129	12233	12,44,4	1,12,0	26,5,1	0,0,0	298	149	4.70054e-06	8.40263e-05	0.857,0.647,1.0	1.0,1.0,1.0	-0.165
13051	ENSCHIG00000025247	CYB5R4	chr9	-	52708037	52708067	52705113	52705174	52726693	52726775	13051	62,20,29	5,4,3	69,84,54	0,0,0	179	149	4.71743e-06	8.42445e-05	0.912,0.806,0.889	1.0,1.0,1.0	-0.131
12216	ENSCHIG00000010702	CASD1	chr4	-	108716360	108716484	108714975	108715190	108716932	108716977	12216	37,46,9	2,12,1	3,13,6	0,0,0	273	149	4.8106e-06	8.58232e-05	0.91,0.677,0.831	1.0,1.0,1.0	-0.194
634	ENSCHIG00000000354	CCAR1	chr28	-	20557920	20558160	20557462	20557574	20559464	20559656	634	173,146,62	9,16,0	54,45,21	0,0,0	298	149	4.93204e-06	8.78156e-05	0.906,0.82,1.0	1.0,1.0,1.0	-0.091
1244	ENSCHIG00000009350	HPS5	chr29	+	25760604	25760797	25760085	25760150	25761907	25762041	1244	86,38,44	0,5,7	85,81,71	0,0,0	298	149	4.93175e-06	8.78156e-05	1.0,0.792,0.759	1.0,1.0,1.0	-0.15
13704	ENSCHIG00000024375	NAPEPLD	chr4	+	75849104	75849173	75827997	75828141	75856781	75857088	13704	1,8,12	0,0,0	31,33,11	13,5,0	218	149	4.99007e-06	8.87611e-05	1.0,1.0,1.0	0.62,0.819,1.0	0.187
12558	ENSCHIG00000014630	FAM117B	chr2	-	44788828	44788949	44779539	44783527	44791036	44791262	12558	95,61,32	12,3,0	67,65,27	0,0,0	270	149	5.02365e-06	8.92702e-05	0.814,0.918,1.0	1.0,1.0,1.0	-0.089
19915	ENSCHIG00000023287	FBXO25	chr1	+	146466381	146466431	146462602	146462743	146469278	146469371	19915	119,136,30	0,30,0	205120127	0,1,3	199	149	5.03013e-06	8.92972e-05	1.0,0.772,1.0	1.0,0.989,0.969	-0.062
15532	ENSCHIG00000005726	PSMG1	chr1	-	138857944	138858081	138854559	138854634	138864170	138864322	15532	112,129,69	2,10,4	106,60,88	0,0,0	286	149	5.08483e-06	9.01793e-05	0.967,0.87,0.9	1.0,1.0,1.0	-0.088
15610	ENSCHIG00000026740	BRCA1	chr19	-	42790817	42790957	42789667	42789773	42793036	42793125	15610	122,80,54	5,9,0	141,117,97	0,0,0	289	149	5.11616e-06	9.06456e-05	0.926,0.821,1.0	1.0,1.0,1.0	-0.084
17704	ENSCHIG00000010007	ARFRP1	chr13	+	53370685	53370768	53370397	53370485	53373957	53374039	17704	53,40,76	0,5,11	56,22,34	0,0,0	232	149	5.12595e-06	9.07299e-05	1.0,0.837,0.816	1.0,1.0,1.0	-0.116
17561	ENSCHIG00000015054	ARPC5L	chr11	+	95381820	95381997	95380784	95380862	95383152	95383215	17561	181160295	13,7,0	324244253	0,0,2	298	149	5.15078e-06	9.10798e-05	0.874,0.92,1.0	1.0,1.0,0.984	-0.063
14850	ENSCHIG00000020175	PIK3CD	chr16	-	42282369	42282513	42282099	42282199	42282711	42282833	14850	7,4,8	0,0,0	13,38,34	0,13,4	293	149	5.18708e-06	9.16316e-05	1.0,1.0,1.0	1.0,0.598,0.812	0.197
17613	ENSCHIG00000014190	DPM2	chr11	-	98151978	98152081	98150920	98150979	98152866	98152956	17613	73280132	0,59,1	248160495	6,2,1	252	149	5.19765e-06	9.17283e-05	1.0,0.737,0.987	0.961,0.979,0.997	-0.071
16010	ENSCHIG00000018151	PTBP1	chr7	-	67106894	67106928	67106404	67106504	67108018	67108167	16010	112,174,39	27,3,2	49,28,14	0,0,0	183	149	5.30035e-06	9.34491e-05	0.772,0.979,0.941	1.0,1.0,1.0	-0.103
8662	ENSCHIG00000026908	TRAPPC4	chr15	-	52755138	52755265	52754783	52754862	52755882	52755986	8662	8741577573	26,96,19	45,81,127	0,0,2	276	149	5.34896e-06	9.42139e-05	0.948,0.899,0.942	1.0,1.0,0.972	-0.061
21399	ENSCHIG00000023581	CUL5	chr15	-	64634962	64635094	64626168	64626292	64636976	64637109	21399	64,54,4	6,7,0	38,15,26	0,0,0	281	149	5.37741e-06	9.46225e-05	0.85,0.804,1.0	1.0,1.0,1.0	-0.115
9329	ENSCHIG00000025419	NA	chr1	+	157036391	157036485	157034400	157034523	157039915	157040031	9329	123,132,39	15,2,4	61,34,26	0,0,0	243	149	5.42465e-06	9.52674e-05	0.834,0.976,0.857	1.0,1.0,1.0	-0.111
14761	ENSCHIG00000025229	ZMYM1	chr3	+	10218111	10218324	10217846	10218021	10220225	10220379	14761	931941304	273,152,21	67,63,90	0,4,4	298	149	5.42259e-06	9.52674e-05	0.63,0.756,0.879	1.0,0.887,0.918	-0.18
8099	ENSCHIG00000013418	NA	chr3	-	54462316	54462376	54462089	54462235	54468277	54468352	8099	242382192	180308129	2,11,33	36,21,52	209	149	5.47416e-06	9.60433e-05	0.489,0.469,0.515	0.038,0.272,0.311	0.284
14096	ENSCHIG00000025549	CALU	chr4	-	27402731	27402925	27398852	27399019	27402998	27403192	14096	670529197	6581020368	317203298	208202199	298	149	5.59204e-06	9.80158e-05	0.337,0.206,0.211	0.432,0.334,0.428	-0.147
13575	ENSCHIG00000007219	NA	chr4	-	3642240	3642326	3607153	3607342	3649303	3649797	13575	3,5,12	0,0,0	7,18,19	2,0,15	235	149	5.66138e-06	9.91347e-05	1.0,1.0,1.0	0.689,1.0,0.445	0.289
14251	ENSCHIG00000002038	ELAVL4	chr3	+	24768534	24768573	24766645	24766871	24771643	24771971	14251	12,2,2	9,2,0	6,3,15	0,0,0	188	149	5.69632e-06	9.96497e-05	0.514,0.442,1.0	1.0,1.0,1.0	-0.348
5280	ENSCHIG00000011591	ZFYVE1	chr10	+	18627219	18627333	18626560	18626741	18628768	18628990	5280	11,20,20	0,1,0	108,39,252	3,8,85	263	149	5.77447e-06	0.000100919	1.0,0.919,1.0	0.953,0.734,0.627	0.202
4159	ENSCHIG00000026045	RNF10	chr17	-	8281460	8281561	8278837	8278895	8283281	8283437	4159	806643485	27,6,7	357311283	0,0,0	250	149	5.80762e-06	0.000101301	0.947,0.985,0.976	1.0,1.0,1.0	-0.031
17889	ENSCHIG00000016765	YLPM1	chr10	-	17039294	17039477	17038836	17038968	17043998	17044129	17889	188,189,43	6,21,11	5,8,30	0,0,0	298	149	5.8051e-06	0.000101301	0.94,0.818,0.662	1.0,1.0,1.0	-0.193
10128	ENSCHIG00000026457	CEP128	chr10	+	10984242	10984388	10965570	10965657	11022461	11022812	10128	13,3,4	0,0,0	18,3,12	5,0,3	295	149	5.82195e-06	0.000101453	1.0,1.0,1.0	0.645,1.0,0.669	0.229
21276	ENSCHIG00000009533	MPZL3	chr15	+	53413418	53413629	53409768	53409935	53415640	53415806	21276	81,143,62	6,2,12	17,52,34	0,0,0	298	149	5.91604e-06	0.000102993	0.871,0.973,0.721	1.0,1.0,1.0	-0.145
13100	ENSCHIG00000010250	HAT1	chr2	+	111719561	111719713	111712668	111712775	111728601	111728769	13100	12632989705	25,46,18	220102344	0,0,0	298	149	5.95683e-06	0.000103603	0.962,0.97,0.951	1.0,1.0,1.0	-0.039
7149	ENSCHIG00000009357	MPZL1	chr3	+	119158760	119158863	119156186	119156319	119172993	119175916	7149	8,5,18	0,0,1	20,16,36	1,7,16	252	149	6.00868e-06	0.000104287	1.0,1.0,0.914	0.922,0.575,0.571	0.282
7448	ENSCHIG00000009875	RACGAP1	chr5	+	29533834	29533888	29525795	29525884	29534798	29534879	7448	49,41,27	6,6,2	76,66,43	0,2,0	203	149	6.01358e-06	0.000104287	0.857,0.834,0.908	1.0,0.96,1.0	-0.12
8828	ENSCHIG00000009395	NA	chr25	+	36326992	36327082	36326789	36326866	36327904	36328107	8828	134,68,200	7,0,12	94,83,133	0,0,0	239	149	6.00905e-06	0.000104287	0.923,1.0,0.912	1.0,1.0,1.0	-0.055
17444	ENSCHIG00000008772	UBXN2A	chr11	-	74750880	74751039	74749180	74749373	74752119	74752257	17444	102,200,52	1,22,12	12,18,20	0,0,0	298	149	6.03587e-06	0.000104573	0.981,0.82,0.684	1.0,1.0,1.0	-0.172
5358	ENSCHIG00000023340	GLMN	chr3	-	69433852	69433906	69432423	69432454	69434302	69434490	5358	11,46,23	2,3,5	119,40,83	0,0,0	203	149	6.13794e-06	0.00010624	0.801,0.918,0.771	1.0,1.0,1.0	-0.17
11379	ENSCHIG00000006700	ATP11B	chr1	-	83827529	83827615	83816764	83816898	83830220	83830386	11379	2,5,5	191,313,50	24,1,2	121,27,91	235	149	6.14669e-06	0.000106289	0.007,0.01,0.06	0.112,0.023,0.014	-0.024
7611	ENSCHIG00000024862	NA	chr3	-	3366311	3366341	3350935	3351003	3375635	3375753	7611	13,4,3	5,0,5	21,9,16	0,0,0	179	149	6.24443e-06	0.000107875	0.684,1.0,0.333	1.0,1.0,1.0	-0.328
11322	ENSCHIG00000024422	FBXO8	chr8	-	6483043	6483240	6477188	6481783	6502635	6502762	11322	498310289	11,11,1	620202976	0,0,0	298	149	6.29734e-06	0.000108685	0.958,0.934,0.993	1.0,1.0,1.0	-0.038
6163	ENSCHIG00000016369	NA	chr5	+	110603706	110603753	110603320	110603492	110604576	110604667	6163	4,7,9	0,0,38	1,0,5	22,11,42	196	149	6.32946e-06	0.000109135	1.0,1.0,0.153	0.033,0.0,0.083	0.679
7062	ENSCHIG00000016372	C12orf50	chr5	-	17593440	17593554	17591146	17591257	17593635	17593713	7062	8,15,24	18,11,23	11,7,47	103,72,125	263	149	6.38939e-06	0.000110063	0.201,0.436,0.372	0.057,0.052,0.176	0.241
13661	ENSCHIG00000016639	CEP78	chr8	+	54000051	54000155	53998926	53998999	54001879	54002054	13661	18,21,52	0,0,0	73,46,31	7,8,0	253	149	6.51154e-06	0.00011206	1.0,1.0,1.0	0.86,0.772,1.0	0.123
14437	ENSCHIG00000012566	RPF1	chr3	+	61604465	61604647	61603949	61604032	61604823	61604950	14437	18593269935	65,28,10	391301768	2,4,0	298	149	6.59314e-06	0.000113247	0.935,0.983,0.979	0.99,0.974,1.0	-0.022
17842	ENSCHIG00000024448	DPM1	chr13	-	78383819	78383919	78379735	78379769	78388005	78388786	17842	5001089433	26,53,28	162122528	9,0,5	249	149	6.59305e-06	0.000113247	0.92,0.925,0.902	0.915,1.0,0.984	-0.051
5272	ENSCHIG00000025967	UVRAG	chr15	-	27641078	27641240	27637238	27637313	27657471	27657506	5272	177185118	15,0,5	87108103	0,0,0	298	149	6.68897e-06	0.000114784	0.855,1.0,0.922	1.0,1.0,1.0	-0.074
14015	ENSCHIG00000013783	TAF1B	chr11	-	87322236	87322335	87314252	87314348	87323989	87324007	14015	118,97,111	34,0,6	70,99,38	0,1,1	248	149	6.75792e-06	0.000115856	0.676,1.0,0.917	1.0,0.983,0.958	-0.116
13706	ENSCHIG00000024375	NAPEPLD	chr4	+	75852999	75853177	75827997	75828141	75856781	75857088	13706	13,31,11	0,0,0	65,91,4	13,5,0	298	149	6.82295e-06	0.00011686	1.0,1.0,1.0	0.714,0.901,1.0	0.128
11420	ENSCHIG00000015779	NA	chr3	-	20737831	20737940	20735639	20735738	20798778	20798884	11420	126,14,72	9,0,6	57,67,38	0,0,0	258	149	6.86433e-06	0.000117457	0.89,1.0,0.874	1.0,1.0,1.0	-0.079
12153	ENSCHIG00000006695	POLR2H	chr1	-	82508575	82508669	82506876	82506994	82508749	82508833	12153	325547164	16,13,5	139102106	0,0,0	243	149	6.89722e-06	0.000117908	0.926,0.963,0.953	1.0,1.0,1.0	-0.053
10176	ENSCHIG00000017068	ANLN	chr4	+	59398529	59398583	59397682	59397786	59405960	59406047	10176	20,23,5	76,64,21	5,3,3	60,33,54	203	149	7.07005e-06	0.000120748	0.162,0.209,0.149	0.058,0.063,0.039	0.12
20582	ENSCHIG00000024140	CCDC61	chr18	+	54561108	54561181	54560404	54560462	54561295	54561393	20582	26,6,11	8,3,0	11,8,17	0,0,0	222	149	7.27433e-06	0.000124119	0.686,0.573,1.0	1.0,1.0,1.0	-0.247
19942	ENSCHIG00000017094	SLX4	chr25	-	2876363	2876868	2874750	2874972	2877295	2877433	19942	4,5,11	0,0,0	18,46,25	3,7,2	298	149	7.30753e-06	0.000124567	1.0,1.0,1.0	0.75,0.767,0.862	0.207
7583	ENSCHIG00000023363	PAX6	chr15	+	20344399	20344615	20343340	20343471	20345380	20345546	7583	277,30,34	3,9,10	27,13,8	0,0,0	298	149	7.33576e-06	0.000124812	0.979,0.625,0.63	1.0,1.0,1.0	-0.255
12101	ENSCHIG00000018521	SENP2	chr1	-	81277460	81277555	81276821	81276885	81278784	81278888	12101	50,118,20	9,12,4	17,3,4	0,0,0	244	149	7.3294e-06	0.000124812	0.772,0.857,0.753	1.0,1.0,1.0	-0.206
18895	ENSCHIG00000022720	CCNE2	chr14	-	12750161	12750308	12748960	12749056	12752405	12752541	18895	36,17,7	25,39,33	16,12,21	8,1,0	296	149	7.41244e-06	0.000125997	0.42,0.18,0.096	0.502,0.858,1.0	-0.555
14582	ENSCHIG00000017726	AASDHPPT	chr15	+	80960630	80960702	80953218	80953380	80963018	80963183	14582	159,87,18	10,10,0	33,36,46	0,0,0	221	149	7.51291e-06	0.000127585	0.915,0.854,1.0	1.0,1.0,1.0	-0.077
11690	ENSCHIG00000026495	NA	chr1	-	70652057	70652191	70648199	70648269	70654955	70655080	11690	52,26,105	6,2,19	252166320	10,6,8	283	149	7.60519e-06	0.00012903	0.82,0.873,0.744	0.93,0.936,0.955	-0.128
11658	ENSCHIG00000024676	CDC25C	chr7	+	60793108	60793242	60792472	60792571	60793632	60793744	11658	112,78,43	10,7,0	177,44,131	3,0,0	283	149	7.63766e-06	0.000129459	0.855,0.854,1.0	0.969,1.0,1.0	-0.087
12581	ENSCHIG00000018734	MARCHF7	chr2	+	99591405	99591523	99588735	99588845	99595538	99595597	12581	215,293,46	122,96,0	51,19,53	0,0,3	267	149	7.71143e-06	0.000130586	0.496,0.63,1.0	1.0,1.0,0.908	-0.261
778	ENSCHIG00000011886	CNOT7	chr27	-	25555004	25555166	25553335	25553480	25558731	25558925	778	559497692	22,31,22	857362783	7,8,18	298	149	7.75804e-06	0.000131252	0.927,0.889,0.94	0.984,0.958,0.956	-0.047
1172	ENSCHIG00000020197	DRAP1	chr29	+	44439267	44439361	44439027	44439147	44439560	44439649	1172	224,96,133	24,5,4	111175179	0,7,0	243	149	7.77621e-06	0.000131361	0.851,0.922,0.953	1.0,0.939,1.0	-0.071
12085	ENSCHIG00000018541	NA	chr1	+	80969543	80969819	80963386	80963422	80974652	80974786	12085	368743213631	400275322	9219831068	45379169	298	149	7.77908e-06	0.000131361	0.822,0.887,0.849	0.505,0.723,0.76	0.19
7026	ENSCHIG00000015539	GAS2L3	chr5	+	63153649	63153787	63152033	63152671	63164580	63164628	7026	25,23,39	0,25,68	0,4,0	8,7,26	287	149	7.84776e-06	0.000132397	1.0,0.323,0.229	0.0,0.229,0.0	0.441
14505	ENSCHIG00000016923	NA	chr3	-	11391713	11391758	11390704	11390780	11392034	11392170	14505	168113187	28,0,6	121134297	0,1,6	194	149	7.87192e-06	0.00013268	0.822,1.0,0.96	1.0,0.99,0.974	-0.061
15059	ENSCHIG00000022592	NA	chr25	+	2667142	2667269	2666670	2666861	2669223	2669334	15059	41,55,19	5,6,0	30,81,31	0,0,0	276	149	7.88576e-06	0.000132789	0.816,0.832,1.0	1.0,1.0,1.0	-0.117
7110	ENSCHIG00000010416	OSBPL8	chr5	-	5709012	5709049	5700950	5701088	5726032	5726141	7110	57,17,65	9,2,11	86,95,77	2,0,5	186	149	8.04883e-06	0.000135408	0.835,0.872,0.826	0.972,1.0,0.925	-0.121
19059	ENSCHIG00000021424	SOAT1	chr16	+	59262340	59262476	59259836	59259934	59263058	59263204	19059	6941449310	20,13,13	329,75,338	0,0,0	285	149	8.06543e-06	0.000135561	0.948,0.983,0.926	1.0,1.0,1.0	-0.048
4357	ENSCHIG00000020642	TTC33	chr20	+	33716868	33716950	33701181	33701412	33718607	33718739	4357	192337120	4,12,4	352220523	0,0,0	231	149	8.13701e-06	0.000136637	0.969,0.948,0.951	1.0,1.0,1.0	-0.044
20534	ENSCHIG00000010338	TRMT6	chr13	-	47622084	47622194	47621446	47621538	47624056	47624184	20534	282682276	12,18,15	122,113,62	0,0,1	259	149	8.15802e-06	0.000136862	0.931,0.956,0.914	1.0,1.0,0.973	-0.057
9647	ENSCHIG00000018707	STK31	chr4	+	48197890	48198065	48194423	48194582	48200043	48200159	9647	40,27,6	6,3,0	62,8,71	0,0,0	298	149	8.2673e-06	0.000138566	0.769,0.818,1.0	1.0,1.0,1.0	-0.138
9667	ENSCHIG00000006820	UBXN1	chr29	-	41336761	41336878	41336031	41336224	41336980	41337032	9667	37,39,78	15,8,4	122,50,73	0,4,2	266	149	8.35591e-06	0.000139921	0.58,0.732,0.916	1.0,0.875,0.953	-0.2
19597	ENSCHIG00000020934	NCAPD3	chr15	+	15313	15478	14570	14755	15559	15621	19597	18,2,9	3,0,5	8,11,33	0,0,0	298	149	8.3949e-06	0.000140443	0.75,1.0,0.474	1.0,1.0,1.0	-0.259
8223	ENSCHIG00000014468	ERBIN	chr20	-	13544665	13544785	13542109	13542319	13551456	13552996	8223	0,3,12	27,35,24	0,0,0	83,29,33	269	149	8.44431e-06	0.000141138	0.0,0.045,0.217	0.0,0.0,0.0	0.087
11155	ENSCHIG00000008445	KALRN	chr1	+	68830269	68830365	68826861	68826966	68840293	68840424	11155	18,10,17	0,1,0	40,42,11	11,12,0	245	149	8.48771e-06	0.000141732	1.0,0.859,1.0	0.689,0.68,1.0	0.163
14113	ENSCHIG00000023392	AHCTF1	chr16	+	29050701	29050825	29045462	29045877	29052722	29052808	14113	249,108,30	50,13,0	1,9,12	0,0,0	273	149	8.52129e-06	0.000142161	0.731,0.819,1.0	1.0,1.0,1.0	-0.15
14640	ENSCHIG00000014711	DNPH1	chr23	+	32018350	32018461	32018111	32018180	32018639	32018788	14640	116123274	12,2,3	378139572	0,0,0	260	149	8.57845e-06	0.000142982	0.847,0.972,0.981	1.0,1.0,1.0	-0.067
877	ENSCHIG00000024450	NA	chr23	+	39827117	39827205	39824449	39824595	39828314	39828445	877	146248108	43,0,2	117,72,153	0,0,1	237	149	8.73512e-06	0.000145459	0.681,1.0,0.971	1.0,1.0,0.99	-0.113
5799	ENSCHIG00000011374	NA	chr2	+	6821006	6821115	6816457	6816535	6821861	6821963	5799	327407676	21,3,59	321305380	4,4,10	258	149	8.81805e-06	0.000146704	0.9,0.987,0.869	0.979,0.978,0.956	-0.052
12456	ENSCHIG00000014262	PIH1D2	chr15	+	59996854	59997120	59994771	59994895	59998671	59998806	12456	7,15,10	0,0,0	37,4,21	2,4,3	298	149	8.84571e-06	0.000147028	1.0,1.0,1.0	0.902,0.333,0.778	0.329
1481	ENSCHIG00000024055	NA	chr26	+	29147784	29147904	29147461	29147547	29148021	29148115	1481	18,2,50	0,3,15	145,66,127	0,0,0	269	149	8.90504e-06	0.000147878	1.0,0.27,0.649	1.0,1.0,1.0	-0.36
5690	ENSCHIG00000025226	CSNK1G3	chr7	+	80522382	80522406	80521759	80521866	80536255	80536310	5690	37,18,4	19,39,6	42,18,31	12,3,1	173	149	9.09657e-06	0.000150919	0.626,0.284,0.365	0.751,0.838,0.964	-0.426
3244	ENSCHIG00000006217	CCDC15	chr29	+	27753905	27754019	27748092	27748284	27757486	27757606	3244	226135153	5,0,0	209149195	16,9,3	263	149	9.13671e-06	0.000151446	0.962,1.0,1.0	0.881,0.904,0.974	0.068
2307	ENSCHIG00000020607	RDM1	chr19	-	44845154	44845253	44842278	44842364	44845939	44846111	2307	302325211	43,11,8	6,15,47	0,0,0	248	149	9.29138e-06	0.000153868	0.808,0.947,0.941	1.0,1.0,1.0	-0.101
16721	ENSCHIG00000020801	PSMA6	chr21	+	44981580	44981759	44978258	44978340	44982999	44983094	16721	16573835825	24,43,11	8805221394	0,3,4	298	149	9.40264e-06	0.000155567	0.972,0.978,0.974	1.0,0.989,0.994	-0.02
11673	ENSCHIG00000013151	TNFAIP6	chr2	+	91451222	91451263	91448641	91448870	91455327	91460262	11673	33,67,452	1,2,5	43,57,53	5,5,6	190	149	9.53632e-06	0.000157634	0.963,0.963,0.986	0.871,0.899,0.874	0.089
644	ENSCHIG00000000285	DDX50	chr28	-	20444087	20444237	20436820	20436982	20449064	20449210	644	52,31,46	3,12,0	42,37,51	0,0,0	298	149	9.70511e-06	0.000160277	0.897,0.564,1.0	1.0,1.0,1.0	-0.18
10887	ENSCHIG00000009065	CFAP300	chr15	+	75770157	75770233	75756767	75756849	75784434	75785882	10887	33,35,15	6,4,0	71,18,55	0,0,0	225	149	9.73408e-06	0.000160608	0.785,0.853,1.0	1.0,1.0,1.0	-0.121
20628	ENSCHIG00000014692	PSMA7	chr13	+	54378106	54378229	54374340	54374587	54378641	54378761	20628	998891922	0,0,43	15089622249	0,0,14	272	149	9.78377e-06	0.00016128	1.0,1.0,0.922	1.0,1.0,0.989	-0.022
12514	ENSCHIG00000025009	NA	chr2	-	34457671	34457809	34440230	34440338	34469260	34469379	12514	4,4,13	0,0,0	19,21,16	0,7,3	287	149	9.83554e-06	0.000161985	1.0,1.0,1.0	1.0,0.609,0.735	0.219
1086	ENSCHIG00000018139	SLC35B3	chr23	-	3194148	3194241	3192568	3192638	3196797	3196895	1086	9,8,5	3,3,1	2,8,21	0,0,0	242	149	9.88485e-06	0.000162203	0.649,0.621,0.755	1.0,1.0,1.0	-0.325
6804	ENSCHIG00000025094	SCG3	chr10	+	44493776	44493992	44493636	44493682	44498587	44498730	6804	89,64,19	1,22,0	129154105	0,0,1	298	149	9.86934e-06	0.000162203	0.978,0.593,1.0	1.0,1.0,0.981	-0.137
7136	ENSCHIG00000020097	ZFC3H1	chr5	-	1063307	1063402	1059506	1059617	1063961	1064160	7136	56,55,5	7,9,0	10,2,16	0,0,0	244	149	9.87841e-06	0.000162203	0.83,0.789,1.0	1.0,1.0,1.0	-0.127
17944	ENSCHIG00000024218	MED6	chr10	+	20868880	20869040	20863312	20863464	20870104	20870196	17944	19813741932	29,57,8	381342550	0,1,0	298	149	9.87876e-06	0.000162203	0.972,0.97,0.983	1.0,0.994,1.0	-0.023
11292	ENSCHIG00000026633	NA	chr10	+	23620310	23620372	23618307	23618481	23621580	23621677	11292	164367295	16,0,12	135,48,230	0,0,0	211	149	9.92436e-06	0.000162555	0.879,1.0,0.946	1.0,1.0,1.0	-0.058
15395	ENSCHIG00000025424	NA	chr8	-	112450873	112450987	112443841	112443903	112451235	112451309	15395	98,90,46	14,0,0	175168206	0,0,0	263	149	9.92283e-06	0.000162555	0.799,1.0,1.0	1.0,1.0,1.0	-0.067
3765	ENSCHIG00000012726	LAMP2	chrLWLT01000027.1	-	13686794	13686917	13682607	13682671	13693737	13693960	3765	153231176	3,14,3	110,83,196	0,0,0	272	149	9.99211e-06	0.000163368	0.965,0.9,0.97	1.0,1.0,1.0	-0.055
6667	ENSCHIG00000013894	RHOA	chr22	+	50821910	50822031	50817484	50817640	50825716	50825847	6667	256229802289	56,22,9	180416072393	2,0,0	270	149	9.98419e-06	0.000163368	0.962,0.987,0.993	0.998,1.0,1.0	-0.019
8622	ENSCHIG00000020816	NFRKB	chr29	-	35346452	35346518	35344991	35345148	35347546	35347670	8622	13,8,8	14,23,67	1,4,0	20,46,41	215	149	1.00465e-05	0.000164107	0.392,0.194,0.076	0.033,0.057,0.0	0.191
993	ENSCHIG00000021770	MRPS18B	chr23	+	21619762	21619860	21619382	21619491	21619987	21620056	993	12422277465	127,39,19	257249328	0,4,9	247	149	1.0062e-05	0.000164212	0.855,0.972,0.937	1.0,0.974,0.956	-0.055
14658	ENSCHIG00000020261	BUD23	chr25	-	33371518	33371604	33366848	33366938	33372341	33372392	14658	611544390	5,2,2	131195167	4,0,15	235	149	1.01441e-05	0.000165402	0.987,0.994,0.992	0.954,1.0,0.876	0.048
4670	ENSCHIG00000017821	RGL1	chr16	+	63501937	63502015	63498650	63498859	63516160	63516238	4670	0,1,0	31,22,30	7,0,14	37,57,22	227	149	1.02552e-05	0.000167062	0.0,0.029,0.0	0.11,0.0,0.295	-0.125
7864	ENSCHIG00000014233	MLF2	chr5	+	102617089	102617125	102616714	102616841	102617729	102617783	7864	10,2,11	5,0,3	19,23,9	0,0,0	185	149	1.04063e-05	0.000169371	0.617,1.0,0.747	1.0,1.0,1.0	-0.212
19571	ENSCHIG00000023447	H2AZ2	chr4	-	43477916	43478030	43473458	43473588	43480685	43480763	19571	143722076521	228190520	10798031942	16,79,121	263	149	1.04554e-05	0.000170017	0.781,0.868,0.877	0.974,0.852,0.901	-0.067
2652	ENSCHIG00000020388	TMEM199	chr19	+	19670212	19670325	19669957	19670000	19670623	19670719	2652	56,121,25	12,12,0	46,22,14	1,0,0	262	149	1.07209e-05	0.000174018	0.726,0.852,1.0	0.963,1.0,1.0	-0.128
13718	ENSCHIG00000023077	WDFY3	chr6	-	100071749	100071833	100066259	100066437	100073278	100073736	13718	58,40,4	15,10,5	29,22,21	0,3,0	233	149	1.07152e-05	0.000174018	0.712,0.719,0.338	1.0,0.824,1.0	-0.352
8244	ENSCHIG00000025377	TMEM192	chr17	-	68853292	68853427	68847191	68847294	68862918	68863183	8244	130134155	6,4,5	511460425	2,1,1	284	149	1.09367e-05	0.000177362	0.919,0.946,0.942	0.993,0.996,0.996	-0.059
5999	ENSCHIG00000019094	NA	chr6	-	19213455	19213623	19206848	19207060	19216015	19216129	5999	674677193	17,20,7	86,81,132	0,0,0	298	149	1.10614e-05	0.000179223	0.952,0.944,0.932	1.0,1.0,1.0	-0.057
20581	ENSCHIG00000024140	CCDC61	chr18	+	54561102	54561181	54560404	54560462	54561295	54561393	20581	38,15,22	8,3,0	17,20,31	0,0,0	228	149	1.11278e-05	0.000180137	0.756,0.766,1.0	1.0,1.0,1.0	-0.159
8953	ENSCHIG00000011569	DCP2	chr10	+	100281120	100281231	100278524	100278663	100283078	100283130	8953	511,835,38	10,52,5	74,4,58	0,0,0	260	149	1.11464e-05	0.000180275	0.967,0.902,0.813	1.0,1.0,1.0	-0.106
9234	ENSCHIG00000019895	PCBP2	chr5	-	26292043	26292082	26291053	26291109	26292568	26292641	9234	80,206,91	122262161	135,96,146	135,53,80	188	149	1.14345e-05	0.000184768	0.342,0.384,0.309	0.442,0.589,0.591	-0.196
363	ENSCHIG00000022425	FIS1	chr25	+	36370710	36370843	36369785	36369830	36372068	36372145	363	5231191386	18,16,7	290162392	0,0,1	282	149	1.15591e-05	0.000186615	0.939,0.975,0.967	1.0,1.0,0.995	-0.038
12699	ENSCHIG00000012350	KIF20B	chr26	-	39929166	39929343	39927319	39927430	39933222	39933378	12699	330355143	23,38,14	526231232	10,10,14	298	149	1.1588e-05	0.000186914	0.878,0.824,0.836	0.963,0.92,0.892	-0.079
5109	ENSCHIG00000008078	KIF27	chr8	-	76944794	76944938	76937072	76937279	76952744	76952945	5109	63,87,55	0,0,2	25,25,41	6,1,4	293	149	1.16099e-05	0.000187098	1.0,1.0,0.933	0.679,0.927,0.839	0.163
10215	ENSCHIG00000012862	SLC7A3	chrLWLT01000021.1	+	10825754	10825857	10825523	10825663	10826094	10826261	10215	253251237	12,11,5	236204543	32,27,34	252	149	1.16538e-05	0.000187638	0.926,0.931,0.966	0.813,0.817,0.904	0.096
18142	ENSCHIG00000022401	SCCPDH	chr16	-	29155556	29155686	29147296	29147427	29157793	29157874	18142	5,12,16	0,0,0	48,16,9	7,1,2	279	149	1.1822e-05	0.000190177	1.0,1.0,1.0	0.786,0.895,0.706	0.204
10897	ENSCHIG00000009065	CFAP300	chr15	+	75783304	75783371	75756767	75756849	75784434	75785882	10897	43,27,17	6,4,0	117,8,86	0,0,0	216	149	1.2144e-05	0.000195182	0.832,0.823,1.0	1.0,1.0,1.0	-0.115
11891	ENSCHIG00000021610	CNOT2	chr5	-	42640704	42640852	42637455	42637535	42649890	42649957	11891	76,112,72	1,12,0	230140200	0,0,0	297	149	1.2343e-05	0.000198204	0.974,0.824,1.0	1.0,1.0,1.0	-0.067
2796	ENSCHIG00000019927	NA	chr18	-	66457625	66457752	66429012	66430745	66469808	66469935	2796	9,1,10	2,0,2	6,15,0	20,14,15	276	149	1.24962e-05	0.000200485	0.708,1.0,0.73	0.139,0.366,0.0	0.644
3690	ENSCHIG00000019852	NA	chr23	+	22395261	22395371	22394954	22395076	22395626	22395662	3690	2,31,3	17,18,3	5,18,17	0,1,4	259	149	1.28665e-05	0.000206242	0.063,0.498,0.365	1.0,0.912,0.71	-0.565
12122	ENSCHIG00000022200	C18orf54	chr24	+	53959694	53960477	53956075	53956172	53960817	53960968	12122	90,60,40	0,4,9	65,31,79	0,0,0	298	149	1.30245e-05	0.000208589	1.0,0.882,0.69	1.0,1.0,1.0	-0.143
7656	ENSCHIG00000016418	CSTF3	chr15	+	19202444	19202640	19201104	19201174	19205562	19205657	7656	64,49,4	10,2,0	51,11,22	0,0,0	298	149	1.32657e-05	0.000211886	0.762,0.925,1.0	1.0,1.0,1.0	-0.104
14942	ENSCHIG00000019434	HAX1	chr3	+	103885591	103885698	103885416	103885468	103886066	103886152	14942	81212129	12,22,0	11,19,31	0,0,0	256	149	1.3246e-05	0.000211886	0.797,0.849,1.0	1.0,1.0,1.0	-0.118
17955	ENSCHIG00000011324	EIF6	chr13	-	64123879	64123965	64121447	64121624	64124099	64124206	17955	446741493	14,13,22	32185117	0,0,0	235	149	1.32542e-05	0.000211886	0.953,0.973,0.934	1.0,1.0,1.0	-0.047
12157	ENSCHIG00000006695	POLR2H	chr1	-	82508749	82508833	82506876	82506994	82509792	82509865	12157	297464205	25,15,15	141,84,132	0,0,5	233	149	1.3348e-05	0.000213012	0.884,0.952,0.897	1.0,1.0,0.944	-0.07
16861	ENSCHIG00000019431	NA	chr16	+	31311470	31311578	31311119	31311186	31312603	31312685	16861	232284212	26,8,16	13,16,29	0,0,0	257	149	1.37498e-05	0.000219229	0.838,0.954,0.885	1.0,1.0,1.0	-0.108
13818	ENSCHIG00000026445	TANC1	chr2	+	98883983	98884063	98858739	98858849	98912456	98912657	13818	139,75,100	0,1,2	122,165,71	4,14,4	229	149	1.38866e-05	0.000221214	1.0,0.98,0.97	0.952,0.885,0.92	0.064
11485	ENSCHIG00000017690	TUT7	chr8	-	79252278	79252456	79250504	79250593	79252947	79253064	11485	851771151	45,21,0	56,49,64	0,0,0	298	149	1.39249e-05	0.000221433	0.904,0.948,1.0	1.0,1.0,1.0	-0.049
17976	ENSCHIG00000019126	PIGH	chr10	+	23688502	23688712	23685171	23685381	23689161	23689245	17976	74152177	6,7,2	181,95,231	0,0,0	298	149	1.39192e-05	0.000221433	0.86,0.916,0.978	1.0,1.0,1.0	-0.082
4616	ENSCHIG00000021738	UTP25	chr16	-	72100747	72100787	72099173	72099417	72101800	72102060	4616	116,98,188	1,5,13	191179172	0,0,2	189	149	1.41261e-05	0.000224434	0.989,0.939,0.919	1.0,1.0,0.985	-0.046
18037	ENSCHIG00000015613	HIF1A	chr10	-	29295319	29295428	29294008	29294160	29298184	29298609	18037	80,115,28	7,6,0	143,36,93	0,0,0	258	149	1.42011e-05	0.000225427	0.868,0.917,1.0	1.0,1.0,1.0	-0.072
7719	ENSCHIG00000022448	NA	chr3	-	91847261	91847423	91841406	91841457	91849718	91849789	7719	337842594063	45,46,54	121819251750	8,17,0	298	149	1.44226e-05	0.00022874	0.974,0.979,0.974	0.987,0.983,1.0	-0.014
8074	ENSCHIG00000025764	SSX2IP	chr3	-	61777915	61778128	61769109	61769220	61778579	61778749	8074	95,114,59	0,17,0	75,110,93	0,0,0	298	149	1.44498e-05	0.000228963	1.0,0.77,1.0	1.0,1.0,1.0	-0.077
10506	ENSCHIG00000018496	KRR1	chr5	-	4819536	4819707	4816724	4816802	4822267	4822393	10506	372911182	30,23,0	99,54,27	0,0,0	298	149	1.4462e-05	0.000228963	0.861,0.952,1.0	1.0,1.0,1.0	-0.062
13101	ENSCHIG00000010250	HAT1	chr2	+	111722318	111722435	111712668	111712775	111728601	111728769	13101	9392175438	25,46,18	118,55,150	0,0,0	266	149	1.45358e-05	0.000229928	0.955,0.964,0.932	1.0,1.0,1.0	-0.05
13108	ENSCHIG00000026994	COPS8	chr3	-	4193178	4193227	4191900	4192033	4194304	4194375	13108	205232125	78,0,0	188159156	0,0,0	198	149	1.46961e-05	0.000232056	0.664,1.0,1.0	1.0,1.0,1.0	-0.112
15159	ENSCHIG00000014467	EPS15	chr3	-	25965948	25965990	25962461	25962551	25997924	25997957	15159	87,62,69	0,0,0	88,131,73	9,2,6	191	149	1.46899e-05	0.000232056	1.0,1.0,1.0	0.884,0.981,0.905	0.077
17211	ENSCHIG00000026409	MAT2A	chr11	-	48989294	48989438	48988894	48989113	48989526	48989639	17211	789861170	47,6,0	125,99,91	0,0,0	293	149	1.48336e-05	0.000234022	0.895,0.986,1.0	1.0,1.0,1.0	-0.04
4092	ENSCHIG00000014773	PPP1CC	chr17	+	16664445	16664580	16664013	16664237	16665502	16665592	4092	825663306	30,14,1	145,43,214	0,0,0	284	149	1.49765e-05	0.00023607	0.935,0.961,0.994	1.0,1.0,1.0	-0.037
3088	ENSCHIG00000009548	PRMT7	chr18	+	36969218	36969460	36967022	36967135	36973363	36973491	3088	19,15,7	11,0,1	9,9,21	0,0,0	298	149	1.52061e-05	0.00023927	0.463,1.0,0.778	1.0,1.0,1.0	-0.253
19936	ENSCHIG00000024188	TGDS	chr12	+	16969333	16969402	16968480	16968547	16970533	16970624	19936	99,85,46	5,8,0	212141276	0,0,0	218	149	1.5203e-05	0.00023927	0.931,0.879,1.0	1.0,1.0,1.0	-0.063
3120	ENSCHIG00000010452	CNOT1	chr18	-	27660612	27660844	27658414	27658663	27661490	27661660	3120	54,64,16	4,6,2	43,13,9	0,0,0	298	149	1.52356e-05	0.000239525	0.871,0.842,0.8	1.0,1.0,1.0	-0.162
6495	ENSCHIG00000013674	NA	chr25	-	37908442	37908655	37906044	37906120	37910215	37910323	6495	29,51,60	14,0,3	56,40,43	0,0,0	298	149	1.52909e-05	0.000240185	0.509,1.0,0.909	1.0,1.0,1.0	-0.194
6983	ENSCHIG00000018443	NDUFA12	chr5	-	24482663	24482751	24456837	24461369	24487854	24487937	6983	5508111172	17,18,8	11264792616	0,1,19	237	149	1.53065e-05	0.00024022	0.953,0.966,0.989	1.0,0.997,0.989	-0.026
1817	ENSCHIG00000017707	NA	chr22	+	30265238	30265316	30263836	30263897	30363595	30363783	1817	0,1,0	3,0,3	34,24,18	4,0,6	227	149	1.53588e-05	0.000240831	0.0,1.0,0.0	0.848,1.0,0.663	-0.504
17265	ENSCHIG00000014125	NA	chr11	-	60154774	60154896	60153254	60153394	60156012	60156155	17265	94,84,58	10,3,12	11,7,9	0,0,0	271	149	1.54787e-05	0.000242499	0.838,0.939,0.727	1.0,1.0,1.0	-0.165
5621	ENSCHIG00000010260	NA	chr6	-	97674037	97674169	97672700	97672771	97674889	97675058	5621	21832134416	174,126,13	9,66,19	0,1,0	281	149	1.58742e-05	0.000248264	0.869,0.9,0.944	1.0,0.972,1.0	-0.086
6749	ENSCHIG00000017984	NA	chr5	-	36209969	36210079	36204669	36204853	36210506	36210621	6749	87,178,92	6,11,0	103,64,78	0,0,0	259	149	1.58635e-05	0.000248264	0.893,0.903,1.0	1.0,1.0,1.0	-0.068
13713	ENSCHIG00000019828	UTP23	chr14	+	34511100	34511275	34507494	34507852	34512124	34512508	13713	349953653401	366279474	119910661702	4,131,65	298	149	1.63651e-05	0.000255719	0.827,0.906,0.782	0.993,0.803,0.929	-0.07
7668	ENSCHIG00000026048	CDK5RAP1	chr13	-	62445407	62445557	62441006	62441147	62449176	62449307	7668	108,271,50	0,16,8	49,18,56	0,0,0	298	149	1.66696e-05	0.000260252	1.0,0.894,0.758	1.0,1.0,1.0	-0.116
15909	ENSCHIG00000021867	JKAMP	chr10	-	31468870	31469025	31462552	31462759	31472000	31472004	15909	136,144,57	11,1,3	117,71,91	0,0,0	298	149	1.67007e-05	0.000260511	0.861,0.986,0.905	1.0,1.0,1.0	-0.083
16823	ENSCHIG00000011052	NA	chr15	+	20657705	20657832	20616255	20616367	20682295	20682406	16823	160174322	5,8,1	681448958	33,17,80	276	149	1.67804e-05	0.000261527	0.945,0.922,0.994	0.918,0.934,0.866	0.048
6202	ENSCHIG00000022946	CYP20A1	chr2	-	44403712	44403833	44399224	44399336	44406665	44406720	6202	148,183,35	24,6,0	19,16,33	0,0,0	270	149	1.68705e-05	0.000262703	0.773,0.944,1.0	1.0,1.0,1.0	-0.094
4814	ENSCHIG00000015065	NA	chr16	+	41606296	41606439	41604168	41604327	41610023	41610213	4814	178261297	9,25,5	47,51,53	0,0,1	292	149	1.69673e-05	0.000263983	0.91,0.842,0.968	1.0,1.0,0.964	-0.081
15960	ENSCHIG00000021529	ZCCHC10	chr7	+	65910645	65910687	65907648	65907810	65911334	65911602	15960	151835121630	193409379	71339208	7,32,6	191	149	1.71187e-05	0.000266108	0.86,0.87,0.77	0.888,0.892,0.964	-0.081
18566	ENSCHIG00000011504	NA	chr7	-	57478793	57478945	57475570	57476098	57479970	57480124	18566	59103135	17,17,17	232273337	15,10,25	298	149	1.71873e-05	0.000266944	0.634,0.752,0.799	0.885,0.932,0.871	-0.168
4768	ENSCHIG00000008023	RER1	chr16	-	48941415	48941520	48939691	48939791	48942829	48942911	4768	214288261	16,5,7	78,59,103	0,0,0	254	149	1.72146e-05	0.000267138	0.887,0.971,0.956	1.0,1.0,1.0	-0.062
4830	ENSCHIG00000020965	NA	chr23	-	33797942	33798029	33795070	33795217	33799611	33799759	4830	4,0,2	71,79,64	12,3,1	12,25,11	236	149	1.72638e-05	0.000267671	0.034,0.0,0.019	0.387,0.07,0.054	-0.153
7575	ENSCHIG00000023363	PAX6	chr15	+	20343340	20343471	20335296	20335478	20344399	20344615	7575	72,4,6	21,0,0	11,5,1	0,0,0	280	149	1.76431e-05	0.000273316	0.646,1.0,1.0	1.0,1.0,1.0	-0.118
21320	ENSCHIG00000006414	TTC12	chr15	-	58464135	58464205	58463282	58463371	58465725	58465914	21320	9,20,28	0,0,0	36,26,19	6,0,5	219	149	1.76718e-05	0.000273526	1.0,1.0,1.0	0.803,1.0,0.721	0.159
9872	ENSCHIG00000022041	RBPJ	chr6	+	46306345	46306449	46305828	46305984	46306623	46306939	9872	350486170	25,3,0	280146204	1,0,0	253	149	1.77038e-05	0.000273785	0.892,0.99,1.0	0.994,1.0,1.0	-0.037
4914	ENSCHIG00000006407	SRP9	chr16	+	27373622	27373691	27369168	27369240	27377911	27378031	4914	928981636	439550451	474225443	168,93,120	218	149	1.77612e-05	0.000274438	0.591,0.549,0.491	0.659,0.623,0.716	-0.122
15595	ENSCHIG00000011287	THG1L	chr7	-	41236309	41236479	41235420	41235509	41237460	41237637	15595	409737166	21,7,12	110,99,102	0,1,0	298	149	1.79105e-05	0.000276507	0.907,0.981,0.874	1.0,0.98,1.0	-0.073
17217	ENSCHIG00000015012	NA	chr18	+	59762434	59762520	59760770	59761159	59791958	59792092	17217	5,3,18	4,0,0	9,37,6	43,50,13	235	149	1.80793e-05	0.000278873	0.442,1.0,1.0	0.117,0.319,0.226	0.593
5386	ENSCHIG00000020068	SNAPC3	chr8	-	28738434	28738517	28736687	28736852	28751317	28751422	5386	15,40,18	6,5,0	20,7,18	0,0,0	232	149	1.82969e-05	0.000281988	0.616,0.837,1.0	1.0,1.0,1.0	-0.182
11797	ENSCHIG00000025117	TUBGCP5	chr2	+	135282803	135282883	135261658	135261767	135283269	135283405	11797	18,15,31	2,12,0	32,24,44	0,0,0	229	149	1.84823e-05	0.000284603	0.854,0.449,1.0	1.0,1.0,1.0	-0.232
11149	ENSCHIG00000026150	DUSP11	chr11	+	10712718	10712794	10711079	10711180	10713947	10714079	11149	508812386	49,43,17	10,31,19	0,0,0	225	149	1.84984e-05	0.000284606	0.873,0.926,0.938	1.0,1.0,1.0	-0.088
8509	ENSCHIG00000027262	KIF3A	chr7	-	88937780	88937886	88913922	88914120	88953834	88953919	8509	444571356	4,10,14	398366368	0,0,0	255	149	1.85149e-05	0.000284618	0.985,0.971,0.937	1.0,1.0,1.0	-0.036
2559	ENSCHIG00000010521	ELP5	chr19	+	26779919	26780020	26779678	26779774	26780643	26780758	2559	179198155	8,7,8	133109215	0,3,0	250	149	1.85693e-05	0.000285209	0.93,0.944,0.92	1.0,0.956,1.0	-0.054
433	ENSCHIG00000014609	POLR3E	chr25	+	19919362	19919440	19916017	19916074	19920151	19920267	433	72,137,10	11,7,1	8,20,27	0,0,0	227	149	1.87899e-05	0.000288353	0.811,0.928,0.868	1.0,1.0,1.0	-0.131
13070	ENSCHIG00000016934	NCOA6	chr13	-	63648710	63651656	63645690	63645788	63654896	63655018	13070	27,32,6	34,60,35	4,0,2	32,11,16	298	149	1.88856e-05	0.000289575	0.284,0.211,0.079	0.059,0.0,0.059	0.152
8302	ENSCHIG00000026121	PPFIBP1	chr5	-	80734287	80734317	80731587	80731759	80734644	80734705	8302	3,3,10	0,0,0	3,2,3	2,3,1	179	149	1.89408e-05	0.000290173	1.0,1.0,1.0	0.555,0.357,0.714	0.458
11560	ENSCHIG00000022232	SYNJ2BP	chr10	+	21132845	21132982	21107453	21107517	21141863	21141959	11560	35,40,63	0,7,16	158116276	0,3,8	286	149	1.89815e-05	0.000290549	1.0,0.749,0.672	1.0,0.953,0.947	-0.16
13231	ENSCHIG00000024213	HDAC2	chr9	+	23780311	23780424	23767897	23767949	23783793	23783868	13231	138,142,61	7,16,1	25,27,18	0,0,0	262	149	1.91019e-05	0.000292143	0.918,0.835,0.972	1.0,1.0,1.0	-0.092
12442	ENSCHIG00000019307	GTF2A1L	chr11	+	30494276	30494400	30493979	30494081	30503030	30503086	12442	203272497	12,3,21	16108342243	0,17,41	273	149	1.91536e-05	0.000292685	0.902,0.98,0.928	1.0,0.964,0.968	-0.041
13494	ENSCHIG00000013530	YEATS2	chr1	-	83073652	83073768	83063008	83063170	83075439	83075685	13494	61,99,57	3,6,6	22,33,37	0,0,0	265	149	1.92324e-05	0.000293641	0.92,0.903,0.842	1.0,1.0,1.0	-0.112
15277	ENSCHIG00000011937	CTNNAL1	chr8	-	98333745	98333904	98326765	98326858	98337231	98337318	15277	183,350,57	20,1,0	199,52,130	0,0,0	298	149	1.93059e-05	0.000294513	0.821,0.994,1.0	1.0,1.0,1.0	-0.062
7814	ENSCHIG00000009359	GSTM3	chr3	-	86920673	86920769	86920075	86920174	86921093	86921177	7814	179824143841	74,6,11	5068262411797	0,0,4	245	149	1.95889e-05	0.000298577	0.937,0.996,0.995	1.0,1.0,0.999	-0.024
7925	ENSCHIG00000025894	ELAVL2	chr8	+	20500178	20500217	20493358	20493584	20500796	20501127	7925	16,17,25	0,0,0	120,33,66	9,3,8	188	149	1.96865e-05	0.00029981	1.0,1.0,1.0	0.914,0.897,0.867	0.107
12748	ENSCHIG00000021513	PSMB9	chr23	-	41491155	41491297	41490175	41490303	41491539	41491669	12748	164,52,290	6,5,5	260163248	0,0,0	291	149	1.9748e-05	0.000300493	0.933,0.842,0.967	1.0,1.0,1.0	-0.086
7090	ENSCHIG00000012081	PSMB3	chr19	+	39007579	39007757	39004840	39004948	39009388	39009483	7090	10229692285	13,0,151	6334901384	0,16,11	298	149	1.98824e-05	0.000302282	0.975,1.0,0.883	1.0,0.939,0.984	-0.022
1096	ENSCHIG00000018139	SLC35B3	chr23	-	3203472	3203594	3198173	3198281	3206865	3207159	1096	13,1,0	3,2,1	2,4,17	0,0,0	271	149	1.99419e-05	0.000302932	0.704,0.216,0.0	1.0,1.0,1.0	-0.693
597	ENSCHIG00000000437	ANK3	chr28	+	29691675	29691738	29691439	29691512	29717756	29717880	597	1,4,3	0,0,0	3,5,6	0,3,4	212	149	1.99779e-05	0.000303223	1.0,1.0,1.0	1.0,0.539,0.513	0.316
10884	ENSCHIG00000026224	WDR54	chr11	-	10047611	10047674	10047011	10047078	10047845	10048067	10884	32,28,32	18,1,0	27,37,77	0,0,0	212	149	2.02075e-05	0.000306449	0.555,0.952,1.0	1.0,1.0,1.0	-0.164
5800	ENSCHIG00000011374	NA	chr2	+	6821006	6821115	6820253	6820358	6821861	6821963	5800	6808251349	29,10,10	692594787	0,0,9	258	149	2.03268e-05	0.000307999	0.931,0.979,0.987	1.0,1.0,0.981	-0.028
18941	ENSCHIG00000023714	PABPC1	chr14	-	18568492	18568623	18567822	18567916	18569151	18569236	18941	18411384537	37,10,4	734478749	0,0,0	280	149	2.07595e-05	0.000314291	0.964,0.987,0.986	1.0,1.0,1.0	-0.021
15399	ENSCHIG00000006501	ADAT2	chr9	-	67933554	67933659	67930491	67930642	67950166	67950262	15399	30,47,47	5,11,0	9,3,10	0,0,0	254	149	2.08462e-05	0.000315338	0.779,0.715,1.0	1.0,1.0,1.0	-0.169
15818	ENSCHIG00000026396	EPB41L4A	chr10	-	99526732	99526846	99512963	99513041	99527802	99527886	15818	41,28,42	4,4,0	49,66,20	17,17,18	263	149	2.09154e-05	0.000316017	0.853,0.799,1.0	0.62,0.687,0.386	0.32
20605	ENSCHIG00000017907	SNX6	chr21	-	44435193	44435299	44423476	44423563	44437557	44437653	20605	102,119,52	13,2,0	112,68,78	0,0,0	255	149	2.09262e-05	0.000316017	0.821,0.972,1.0	1.0,1.0,1.0	-0.069
13572	ENSCHIG00000011401	DNAH11	chr4	-	90187167	90187292	90186425	90186621	90187604	90187742	13572	10,25,8	4,4,0	46,30,19	0,0,0	274	149	2.09444e-05	0.000316027	0.576,0.773,1.0	1.0,1.0,1.0	-0.217
11489	ENSCHIG00000011404	RESF1	chr5	-	76484030	76484114	76481535	76481702	76485296	76490247	11489	66,227,37	15,27,1	5,7,3	0,0,0	233	149	2.10077e-05	0.000316717	0.738,0.843,0.959	1.0,1.0,1.0	-0.153
2530	ENSCHIG00000023991	CNTROB	chr19	+	27360889	27360953	27360577	27360627	27361130	27361305	2530	95,50,141	8,2,4	437356545	0,5,1	213	149	2.10675e-05	0.000317353	0.893,0.946,0.961	1.0,0.98,0.997	-0.059
12837	ENSCHIG00000018138	ZYG11A	chr3	+	27328507	27329259	27314682	27314848	27342700	27342841	12837	4,30,13	2,8,0	9,22,2	0,0,0	298	149	2.13991e-05	0.000322079	0.5,0.652,1.0	1.0,1.0,1.0	-0.283
4063	ENSCHIG00000014848	TMEM120B	chr17	+	17687836	17687896	17684649	17684766	17688494	17688590	4063	20,15,11	2,0,0	44,39,108	11,9,19	209	149	2.14485e-05	0.000322552	0.877,1.0,1.0	0.74,0.755,0.802	0.193
14100	ENSCHIG00000022317	HNRNPD	chr6	-	97612461	97612630	97610356	97610488	97621478	97621535	14100	115164109	1,7,9	57,67,86	0,0,0	298	149	2.17578e-05	0.00032693	0.983,0.921,0.858	1.0,1.0,1.0	-0.079
7400	ENSCHIG00000021619	NA	chr3	-	103837694	103837796	103833781	103833903	103838184	103838250	7400	71,94,109	6,3,5	73,65,141	0,0,0	251	149	2.18917e-05	0.000328668	0.875,0.949,0.928	1.0,1.0,1.0	-0.083
5774	ENSCHIG00000016387	NUP98	chr15	-	32012049	32012227	32011097	32011262	32018460	32018599	5774	228,541,87	11,27,6	19,19,38	0,0,0	298	149	2.21802e-05	0.000332722	0.912,0.909,0.879	1.0,1.0,1.0	-0.1
8385	ENSCHIG00000015301	NA	chr17	-	19156455	19156581	19155580	19155745	19158458	19158534	8385	203287252	15,0,4	446260457	0,0,0	275	149	2.22458e-05	0.000333428	0.88,1.0,0.972	1.0,1.0,1.0	-0.049
15222	ENSCHIG00000005401	SMC2	chr8	+	93669266	93669500	93666009	93666159	93671187	93671347	15222	448341322	3,21,0	362176341	0,0,0	298	149	2.22869e-05	0.000333766	0.987,0.89,1.0	1.0,1.0,1.0	-0.041
16158	ENSCHIG00000027195	NA	chr18	-	61426961	61427040	61425266	61425349	61441867	61441925	16158	264235316	34,0,40	286327273	0,23,0	228	149	2.23676e-05	0.000334696	0.835,1.0,0.838	1.0,0.903,1.0	-0.077
2286	ENSCHIG00000015146	MYL4	chr19	+	45925269	45925314	45924623	45924701	45925794	45926139	2286	10,2,8	2,3,2	16,3,6	0,0,0	194	149	2.26896e-05	0.000339232	0.793,0.339,0.754	1.0,1.0,1.0	-0.371
12665	ENSCHIG00000015103	C1orf50	chr3	+	17320066	17320198	17319465	17319552	17320560	17320761	12665	155110225	19,0,0	124,89,239	0,0,0	281	149	2.31085e-05	0.000345208	0.812,1.0,1.0	1.0,1.0,1.0	-0.063
9206	ENSCHIG00000015327	ACTR8	chr22	+	46954208	46954473	46953143	46953284	46956240	46960044	9206	28,36,49	2,10,1	5,3,13	0,0,0	298	149	2.32789e-05	0.000347465	0.875,0.643,0.961	1.0,1.0,1.0	-0.174
12708	ENSCHIG00000003131	TIMM50	chr18	+	50039760	50039782	50039523	50039555	50041662	50041721	12708	89,73,53	3,12,18	31,18,28	0,2,0	171	149	2.33464e-05	0.000348184	0.963,0.841,0.72	1.0,0.887,1.0	-0.121
14393	ENSCHIG00000015591	DMTF1	chr4	+	87230920	87231295	87230257	87230413	87231588	87231736	14393	44,41,4	0,0,0	86,68,31	19,1,0	298	149	2.3389e-05	0.000348531	1.0,1.0,1.0	0.694,0.971,1.0	0.112
6606	ENSCHIG00000026352	CAPRIN2	chr5	+	77351896	77352001	77349608	77349664	77356107	77356276	6606	22,28,13	5,7,0	44,33,40	0,2,0	254	149	2.37316e-05	0.000353052	0.721,0.701,1.0	1.0,0.906,1.0	-0.161
14482	ENSCHIG00000023242	MORC3	chr1	+	148507587	148507735	148505995	148506150	148509781	148509910	14482	35,50,16	2,10,0	18,5,10	0,0,0	297	149	2.37136e-05	0.000353052	0.898,0.715,1.0	1.0,1.0,1.0	-0.129
15536	ENSCHIG00000005726	PSMG1	chr1	-	138861952	138862015	138857944	138858081	138864170	138864322	15536	17,31,24	9,0,2	47,36,46	0,0,0	212	149	2.39902e-05	0.000356604	0.57,1.0,0.894	1.0,1.0,1.0	-0.179
6726	ENSCHIG00000010963	NA	chr26	-	26921460	26921567	26920527	26920681	26924436	26924535	6726	3285231149	27,16,52	1,62,80	0,1,0	256	149	2.40344e-05	0.000356966	0.876,0.95,0.928	1.0,0.973,1.0	-0.073
13826	ENSCHIG00000024022	UBN2	chr4	-	17600909	17601011	17595094	17595232	17614636	17614729	13826	306409227	10,13,9	74,120,47	0,0,0	251	149	2.42573e-05	0.00035998	0.948,0.949,0.937	1.0,1.0,1.0	-0.055
7992	ENSCHIG00000020014	BRDT	chr3	+	69196461	69196667	69192426	69192533	69197187	69197362	7992	197,186,20	37,12,0	12,3,3	0,0,0	298	149	2.44853e-05	0.000363065	0.727,0.886,1.0	1.0,1.0,1.0	-0.129
15721	ENSCHIG00000012027	NA	chr15	-	19605053	19605114	19604262	19604383	19606297	19606441	15721	7441306670	29,6,12	541188892	0,0,0	210	149	2.47337e-05	0.000366446	0.948,0.994,0.975	1.0,1.0,1.0	-0.028
8702	ENSCHIG00000019810	PBX3	chr11	+	96301532	96301645	96299861	96300027	96302411	96302501	8702	169149102	277211218	307114184	715379519	262	149	2.48643e-05	0.000367991	0.258,0.287,0.21	0.196,0.146,0.168	0.082
13766	ENSCHIG00000004770	TDRD7	chr8	+	62352784	62352919	62350421	62350624	62354809	62354896	13766	39,9,10	4,6,0	133,34,117	0,0,2	284	149	2.48789e-05	0.000367991	0.836,0.44,1.0	1.0,1.0,0.968	-0.231
13569	ENSCHIG00000022055	TAF4B	chr24	-	30910215	30910323	30903797	30903959	30919695	30919841	13569	57,32,13	3,8,0	44,18,26	0,0,0	257	149	2.50485e-05	0.000370196	0.917,0.699,1.0	1.0,1.0,1.0	-0.128
7581	ENSCHIG00000023363	PAX6	chr15	+	20344263	20344305	20343340	20343471	20344399	20344615	7581	166,40,41	71,4,6	0,0,4	12,7,1	191	149	2.51226e-05	0.000370985	0.646,0.886,0.842	0.0,0.0,0.757	0.539
13526	ENSCHIG00000026885	NA	chr4	+	43073016	43073117	43071722	43071805	43074130	43074235	13526	85,145,81	15,0,3	43,35,84	0,0,0	250	149	2.51671e-05	0.000371338	0.772,1.0,0.941	1.0,1.0,1.0	-0.096
747	ENSCHIG00000016242	PRIMPOL	chr27	-	30446464	30446573	30442113	30442196	30446650	30446737	747	61,53,33	13,0,0	138,23,112	0,0,0	258	149	2.52835e-05	0.00037275	0.73,1.0,1.0	1.0,1.0,1.0	-0.09
2885	ENSCHIG00000014818	BCL2L12	chr18	+	57079906	57080185	57078632	57078724	57082041	57082092	2885	31,46,53	4,0,10	36,16,59	0,1,0	298	149	2.53664e-05	0.000373666	0.795,1.0,0.726	1.0,0.889,1.0	-0.123
14287	ENSCHIG00000010933	MLLT10	chr13	+	22235373	22235469	22233388	22233482	22260759	22260855	14287	37,70,18	3,6,4	20,15,1	0,0,0	245	149	2.54555e-05	0.000374673	0.882,0.876,0.732	1.0,1.0,1.0	-0.17
5908	ENSCHIG00000012905	SMARCAD1	chr6	-	30855591	30855710	30854385	30854568	30856294	30856483	5908	32,46,6	6,4,0	17,10,22	0,0,0	268	149	2.55689e-05	0.000376034	0.748,0.865,1.0	1.0,1.0,1.0	-0.129
14674	ENSCHIG00000017535	CROT	chr4	+	87345593	87345775	87343893	87344018	87345947	87346072	14674	11687041287	14,29,22	291016163558	28,9,37	298	149	2.56121e-05	0.000376362	0.977,0.924,0.967	0.981,0.989,0.98	-0.027
11694	ENSCHIG00000014866	POT1	chr4	+	30987571	30987663	30980781	30980854	30999833	30999947	11694	120,112,59	0,5,6	90,64,118	8,16,18	241	149	2.57444e-05	0.000377998	1.0,0.933,0.859	0.874,0.712,0.802	0.135
730	ENSCHIG00000009157	NEIL3	chr27	-	36934606	36934820	36928988	36929063	36935128	36935263	730	4,15,37	2,7,0	24,27,71	0,0,0	298	149	2.58944e-05	0.00037989	0.5,0.517,1.0	1.0,1.0,1.0	-0.328
5460	ENSCHIG00000005126	NA	chr8	+	10886635	10886687	10883312	10883352	10892698	10892788	5460	211319192	3,16,13	152150143	4,0,0	201	149	2.60639e-05	0.000382066	0.981,0.937,0.916	0.966,1.0,1.0	-0.044
18979	ENSCHIG00000001851	KIF23	chr10	-	84933155	84933197	84932369	84932482	84934900	84935071	18979	716535420	955790582	11238891078	1277749932	191	149	2.62281e-05	0.00038416	0.369,0.346,0.36	0.407,0.481,0.474	-0.096
11441	ENSCHIG00000012236	ATP5PB	chr3	+	88755333	88755459	88751759	88751905	88759097	88759277	11441	551364313	11,5,11	216160335	0,0,0	275	149	2.65226e-05	0.000388158	0.964,0.975,0.939	1.0,1.0,1.0	-0.041
11499	ENSCHIG00000018367	PPP1R13B	chr21	-	67618146	67618343	67616111	67616252	67621778	67621880	11499	12,13,8	0,2,0	16,1,12	4,3,6	298	149	2.67091e-05	0.000390569	1.0,0.765,1.0	0.667,0.143,0.5	0.485
11418	ENSCHIG00000025278	NUCB2	chr15	+	47167181	47167271	47165956	47166049	47172475	47172646	11418	222,175,60	27,3,0	43,15,41	0,0,0	239	149	2.71104e-05	0.000396116	0.837,0.973,1.0	1.0,1.0,1.0	-0.063
6761	ENSCHIG00000010302	SLC38A2	chr5	+	33400173	33400289	33399943	33400025	33403221	33403295	6761	28,2,22	12,0,1	5,5,5	0,0,0	265	149	2.73544e-05	0.000399356	0.567,1.0,0.925	1.0,1.0,1.0	-0.169
18778	ENSCHIG00000013847	NA	chr10	-	96218203	96218382	96215217	96215344	96221700	96221728	18778	120,159,80	9,10,8	8,46,29	0,0,1	298	149	2.77125e-05	0.000404257	0.87,0.888,0.833	1.0,1.0,0.935	-0.115
209	ENSCHIG00000015570	MBNL3	chrLWLT01000027.1	+	12679761	12679835	12678773	12678868	12681613	12681625	209	373297321	104,70,82	670711449	84,130,66	223	149	2.83909e-05	0.000413818	0.706,0.739,0.723	0.842,0.785,0.82	-0.093
20644	ENSCHIG00000023880	DCP1A	chr22	+	47589520	47589587	47573865	47573993	47594415	47594554	20644	289,331,72	9,14,0	106122195	0,0,0	216	149	2.86919e-05	0.000417867	0.957,0.942,1.0	1.0,1.0,1.0	-0.034
7299	ENSCHIG00000008139	PSMD11	chr19	-	17373734	17373770	17373425	17373477	17374249	17374375	7299	512730367	15,15,6	473354464	0,0,0	185	149	2.9308e-05	0.000426494	0.965,0.975,0.98	1.0,1.0,1.0	-0.027
17882	ENSCHIG00000003510	CCDC84	chr15	-	52763846	52763911	52763591	52763697	52764229	52764292	17882	37,118,92	0,0,3	21,40,43	9,2,2	214	149	2.97392e-05	0.00043242	1.0,1.0,0.955	0.619,0.933,0.937	0.155
660	ENSCHIG00000016314	ANAPC16	chr28	-	17329432	17329601	17324361	17324436	17332698	17332913	660	94,36,82	13,0,0	104,17,183	0,0,0	298	149	2.98108e-05	0.000433111	0.783,1.0,1.0	1.0,1.0,1.0	-0.072
5670	ENSCHIG00000019274	ABCE1	chr17	+	57799811	57799933	57795328	57795418	57802934	57803156	5670	333285231	6,17,0	595186227	1,1,2	271	149	3.02622e-05	0.000439315	0.968,0.902,1.0	0.997,0.99,0.984	-0.034
16740	ENSCHIG00000020536	MBIP	chr21	-	45917582	45917648	45917196	45917349	45919996	45920093	16740	253166195	47,11,9	2,2,18	0,0,0	215	149	3.03463e-05	0.000440181	0.789,0.913,0.938	1.0,1.0,1.0	-0.12
5115	ENSCHIG00000008078	KIF27	chr8	-	76948399	76949343	76944794	76944938	76962493	76962878	5115	166119126	23,7,18	17,20,28	5,20,11	298	149	3.05635e-05	0.000442781	0.783,0.895,0.778	0.63,0.333,0.56	0.311
13567	ENSCHIG00000013973	CPSF3	chr11	-	87598062	87598209	87595443	87595596	87599465	87599624	13567	109,28,38	11,1,2	17,1,32	0,0,0	296	149	3.05748e-05	0.000442781	0.833,0.934,0.905	1.0,1.0,1.0	-0.109
2893	ENSCHIG00000021732	NA	chr18	+	56951751	56951824	56950341	56950356	56952210	56952276	2893	376205183	13,4,12	60100135	0,0,1	222	149	3.06467e-05	0.000443466	0.951,0.972,0.911	1.0,1.0,0.989	-0.052
5542	ENSCHIG00000026236	GRPEL1	chr6	-	113714882	113714964	113707021	113707368	113716852	113717015	5542	1120744469	4,0,0	166722081421	6,36,32	231	149	3.07459e-05	0.000444544	0.994,1.0,1.0	0.994,0.975,0.966	0.02
10238	ENSCHIG00000026958	USE1	chr7	+	102905402	102905452	102904949	102905090	102907701	102907884	10238	19,20,8	3,1,5	3,2,9	0,0,0	199	149	3.08564e-05	0.000445427	0.826,0.937,0.545	1.0,1.0,1.0	-0.231
15523	ENSCHIG00000014944	NA	chr7	+	28365468	28365628	28365012	28365016	28366300	28366421	15523	474179863189	84,46,38	6094791661	0,0,8	298	149	3.08318e-05	0.000445427	0.966,0.989,0.977	1.0,1.0,0.99	-0.019
9018	ENSCHIG00000016954	PRMT5	chr10	-	79504770	79504864	79503252	79503317	79505111	79505221	9018	40,85,75	3,6,11	2,10,13	0,0,0	243	149	3.09513e-05	0.000446438	0.891,0.897,0.807	1.0,1.0,1.0	-0.135
16377	ENSCHIG00000016579	CSE1L	chr13	+	76751409	76751546	76749076	76749138	76754413	76754511	16377	49,62,2	2,8,0	69,4,36	0,0,0	286	149	3.10915e-05	0.000448102	0.927,0.801,1.0	1.0,1.0,1.0	-0.091
8771	ENSCHIG00000019850	PAK1IP1	chr23	+	4924224	4924345	4921598	4921764	4925838	4925984	8771	74,138,65	12,0,7	19,23,24	0,0,0	270	149	3.11818e-05	0.000449043	0.773,1.0,0.837	1.0,1.0,1.0	-0.13
17155	ENSCHIG00000007988	GCC2	chr11	-	44417969	44418089	44417145	44417310	44422990	44423089	17155	84,91,25	10,5,0	38,33,6	0,0,0	269	149	3.16051e-05	0.000454775	0.823,0.91,1.0	1.0,1.0,1.0	-0.089
18475	ENSCHIG00000013391	STT3B	chr22	+	6035652	6035701	6034440	6034587	6043280	6043492	18475	59,51,12	6,5,0	81,27,37	0,0,0	198	149	3.33957e-05	0.000480157	0.881,0.885,1.0	1.0,1.0,1.0	-0.078
10448	ENSCHIG00000024992	ZDHHC13	chr29	-	25179737	25179871	25170021	25170088	25183399	25183525	10448	268,147,43	8,4,3	317111210	0,0,0	283	149	3.34921e-05	0.000481159	0.946,0.951,0.883	1.0,1.0,1.0	-0.073
17011	ENSCHIG00000020911	DPCD	chr26	-	29316915	29317040	29316477	29316611	29322739	29322820	17011	55,177,88	0,9,4	296154678	0,0,0	274	149	3.36321e-05	0.000482399	1.0,0.914,0.923	1.0,1.0,1.0	-0.054
19481	ENSCHIG00000003741	NA	chr11	-	13090148	13090187	13089126	13089419	13096941	13097003	19481	149,266,47	27,51,10	91,69,91	2,12,1	188	149	3.36168e-05	0.000482399	0.814,0.805,0.788	0.973,0.82,0.986	-0.124
11041	ENSCHIG00000020335	EMC4	chr10	+	74649216	74649331	74648812	74648898	74651860	74652077	11041	103124156	17,0,0	115,63,301	0,0,0	264	149	3.37361e-05	0.000483121	0.774,1.0,1.0	1.0,1.0,1.0	-0.075
14044	ENSCHIG00000011907	ERI1	chr27	-	20553975	20554186	20549335	20549419	20559592	20559700	14044	554584270	25,13,4	61,63,93	0,0,0	298	149	3.37221e-05	0.000483121	0.917,0.957,0.971	1.0,1.0,1.0	-0.052
3772	ENSCHIG00000012726	LAMP2	chrLWLT01000027.1	-	13689264	13689423	13682607	13682671	13693737	13693960	3772	203336284	3,14,3	167248301	0,0,0	298	149	3.38755e-05	0.000484732	0.971,0.923,0.979	1.0,1.0,1.0	-0.042
1456	ENSCHIG00000018179	CCNJ	chr26	-	34186350	34186561	34178855	34179155	34191563	34191673	1456	3688461295	21,70,83	360709229	0,8,25	298	149	3.40008e-05	0.000485854	0.898,0.858,0.886	1.0,0.978,0.821	-0.052
20833	ENSCHIG00000019816	SMARCB1	chr17	-	116344	116483	114911	115041	119689	119782	20833	23,14,16	0,5,6	26,40,42	0,1,1	288	149	3.40079e-05	0.000485854	1.0,0.592,0.58	1.0,0.954,0.956	-0.246
12151	ENSCHIG00000006695	POLR2H	chr1	-	82507950	82508034	82506876	82506994	82508749	82508833	12151	528718269	16,13,5	190194268	0,0,0	233	149	3.4053e-05	0.000486113	0.955,0.972,0.972	1.0,1.0,1.0	-0.034
5086	ENSCHIG00000014738	HNRNPK	chr8	-	77018228	77018272	77017280	77017353	77019696	77019753	5086	481753427	17,54,54	116284226	0,2,16	193	149	3.42158e-05	0.00048805	0.956,0.915,0.859	1.0,0.991,0.916	-0.059
5090	ENSCHIG00000008078	KIF27	chr8	-	76907525	76907702	76900793	76901009	76910462	76910573	5090	182,94,60	4,6,7	70,14,28	0,0,0	298	149	3.46199e-05	0.000493422	0.958,0.887,0.811	1.0,1.0,1.0	-0.115
12551	ENSCHIG00000009550	NA	chr6	+	26189572	26189636	26186758	26186854	26193105	26193245	12551	11631656825	31,18,7	250312242021	0,0,0	213	149	3.46637e-05	0.000493656	0.963,0.985,0.988	1.0,1.0,1.0	-0.021
350	ENSCHIG00000016145	NPTX2	chr25	-	38373221	38373401	38370760	38372260	38375186	38375431	350	135,48,119	10,1,9	8,23,22	0,0,0	298	149	3.52847e-05	0.000502103	0.871,0.96,0.869	1.0,1.0,1.0	-0.1
16466	ENSCHIG00000011017	NA	chr7	+	98188392	98188479	98188194	98188291	98190041	98190167	16466	12,15,80	1,2,9	57,18,85	0,0,2	236	149	3.53884e-05	0.000503181	0.883,0.826,0.849	1.0,1.0,0.964	-0.135
5977	ENSCHIG00000018530	APRT	chr18	-	15416199	15416333	15415866	15415945	15417652	15417759	5977	35,32,49	2,0,12	6,5,17	0,0,0	283	149	3.56166e-05	0.000506026	0.902,1.0,0.683	1.0,1.0,1.0	-0.138
7858	ENSCHIG00000013249	HENMT1	chr3	-	85852113	85852242	85849323	85849436	85854729	85854798	7858	52,19,33	5,6,0	17,3,25	0,0,0	278	149	3.61451e-05	0.00051313	0.848,0.629,1.0	1.0,1.0,1.0	-0.174
12273	ENSCHIG00000011573	TXNDC17	chr19	-	25052328	25052404	25051626	25051695	25052863	25052945	12273	84120141567	10,20,79	234650539	0,46,34	225	149	3.61796e-05	0.000513215	0.982,0.985,0.929	1.0,0.903,0.913	0.027
5324	ENSCHIG00000007358	PTAR1	chr8	-	45671832	45671937	45669489	45669703	45679924	45679991	5324	72,162,95	3,10,3	81,51,50	0,0,0	254	149	3.62903e-05	0.000513984	0.934,0.905,0.949	1.0,1.0,1.0	-0.071
13754	ENSCHIG00000016961	NDC1	chr3	-	28394634	28394736	28392280	28392455	28398015	28398136	13754	77,96,55	8,2,4	73121101	0,2,0	251	149	3.62909e-05	0.000513984	0.851,0.966,0.891	1.0,0.973,1.0	-0.088
20559	ENSCHIG00000016218	EMSY	chr15	-	27056507	27056660	27054316	27054576	27058256	27058432	20559	52,39,31	3,3,4	20,27,49	0,0,0	298	149	3.63279e-05	0.000514103	0.897,0.867,0.795	1.0,1.0,1.0	-0.147
975	ENSCHIG00000024330	CLIC1	chr23	-	22386400	22386510	22385825	22385932	22388627	22388666	975	542978428	43,25,44	81,114,52	0,2,2	259	149	3.64344e-05	0.000515205	0.879,0.957,0.848	1.0,0.97,0.937	-0.074
18589	ENSCHIG00000017989	LRRC49	chr10	-	83485543	83485741	83485107	83485210	83490964	83491052	18589	26,19,14	5,0,3	28,27,7	0,0,0	298	149	3.66218e-05	0.000517448	0.722,1.0,0.7	1.0,1.0,1.0	-0.193
11735	ENSCHIG00000011800	DDX5	chr19	-	48291126	48291351	48287268	48290927	48292604	48292664	11735	581149581149	154,0,5	812473626	0,4,0	298	149	3.68558e-05	0.000520347	0.95,1.0,0.991	1.0,0.983,1.0	-0.014
1306	ENSCHIG00000011190	PRCP	chr29	+	12241637	12241778	12200346	12200529	12250363	12250465	1306	28,3,24	0,0,0	24,26,39	7,0,3	290	149	3.69494e-05	0.000521052	1.0,1.0,1.0	0.638,1.0,0.87	0.164
18954	ENSCHIG00000013883	DTX2	chr25	+	35381500	35381587	35380095	35380270	35391700	35392055	18954	2,7,3	1,6,4	1,0,4	2,9,47	236	149	3.69637e-05	0.000521052	0.558,0.424,0.321	0.24,0.0,0.051	0.337
6943	ENSCHIG00000020918	NA	chr5	-	26461258	26461361	26459743	26459818	26461567	26461639	6943	260675280	0,14,11	411351624	0,0,0	252	149	3.71326e-05	0.000523024	1.0,0.966,0.938	1.0,1.0,1.0	-0.032
7711	ENSCHIG00000017693	RXYLT1	chr5	-	49267748	49267851	49257572	49257887	49273585	49273741	7711	33,126,42	10,5,8	1,5,1	0,0,0	252	149	3.74113e-05	0.000526537	0.661,0.937,0.756	1.0,1.0,1.0	-0.215
17261	ENSCHIG00000018132	XPO1	chr11	-	59828282	59828417	59827771	59827955	59828684	59828848	17261	466,654,64	17,21,0	102,39,59	0,0,0	284	149	3.76668e-05	0.00052972	0.935,0.942,1.0	1.0,1.0,1.0	-0.041
4083	ENSCHIG00000023877	NA	chr17	+	16906933	16907060	16906011	16906080	16907418	16907513	4083	380708126	22,25,14	54,36,87	0,2,0	276	149	3.7848e-05	0.000531852	0.903,0.939,0.829	1.0,0.907,1.0	-0.079
20928	ENSCHIG00000024270	F2	chr15	-	6316140	6316267	6314964	6315132	6316343	6316472	20928	9,12,70	0,0,0	182,82,101	21,1,1	276	149	3.7941e-05	0.000532742	1.0,1.0,1.0	0.824,0.978,0.982	0.072
17534	ENSCHIG00000024539	LSM5	chr4	-	56218462	56218535	56217831	56217864	56219133	56219161	17534	15372023909	168,88,59	9533651897	18,33,69	222	149	3.82687e-05	0.000536926	0.86,0.939,0.912	0.973,0.881,0.949	-0.031
6882	ENSCHIG00000010242	PPHLN1	chr5	-	37757519	37757660	37699802	37699997	37795968	37796180	6882	392343181	9,19,0	219122226	3,0,0	290	149	3.84436e-05	0.000538539	0.957,0.903,1.0	0.974,1.0,1.0	-0.038
16624	ENSCHIG00000022695	YJEFN3	chr7	+	104956934	104957085	104956738	104956852	104958612	104958818	16624	317333467	164334960	3,137,11	3291197	298	149	3.84354e-05	0.000538539	0.491,0.333,0.196	0.333,0.191,0.027	0.156
4608	ENSCHIG00000021641	NA	chr16	-	74220446	74220549	74211018	74211104	74220897	74220976	4608	52,16,63	8,0,3	22,41,48	0,0,0	252	149	3.87867e-05	0.000542923	0.794,1.0,0.925	1.0,1.0,1.0	-0.094
8222	ENSCHIG00000014468	ERBIN	chr20	-	13542109	13542319	13540942	13541035	13551456	13552996	8222	64,82,50	9,1,1	181,73,84	0,0,0	298	149	3.89816e-05	0.000545227	0.78,0.976,0.962	1.0,1.0,1.0	-0.094
5593	ENSCHIG00000025641	USP16	chr1	-	5520957	5521059	5516776	5516955	5524120	5524396	5593	689656736	203240301	10861095852	501604497	251	149	3.91719e-05	0.000547464	0.668,0.619,0.592	0.563,0.518,0.504	0.098
2647	ENSCHIG00000014140	UNC119	chr19	-	19840031	19840134	19839744	19839917	19840636	19840750	2647	40,51,55	7,0,5	25,34,26	0,0,0	252	149	3.94277e-05	0.000550185	0.772,1.0,0.867	1.0,1.0,1.0	-0.12
6847	ENSCHIG00000022265	LAPTM4A	chr11	+	78530183	78530306	78530006	78530083	78531138	78531234	6847	847563473	33,0,0	253221718	0,0,0	272	149	3.94037e-05	0.000550185	0.934,1.0,1.0	1.0,1.0,1.0	-0.022
20175	ENSCHIG00000014895	SETDB2	chr12	-	67542348	67542674	67538523	67538612	67544785	67544879	20175	50,133,24	9,8,0	28,5,3	0,0,0	298	149	4.01513e-05	0.000559848	0.735,0.893,1.0	1.0,1.0,1.0	-0.124
9937	ENSCHIG00000020769	PYROXD1	chr5	-	87320221	87320341	87317614	87317743	87324863	87324944	9937	36,15,20	2,11,0	48,42,56	0,0,0	269	149	4.01845e-05	0.000559877	0.909,0.43,1.0	1.0,1.0,1.0	-0.22
21331	ENSCHIG00000019958	PPP2R1B	chr15	+	60297249	60297384	60296827	60296898	60298107	60298281	21331	33,38,27	18,15,0	36,38,32	0,0,3	284	149	4.14649e-05	0.00057727	0.49,0.571,1.0	1.0,1.0,0.848	-0.262
973	ENSCHIG00000024330	CLIC1	chr23	-	22386087	22386213	22385825	22385932	22388627	22388666	973	127025651180	43,25,44	130345182	0,2,2	275	149	4.15018e-05	0.000577337	0.941,0.982,0.936	1.0,0.989,0.98	-0.037
12679	ENSCHIG00000013780	NA	chr3	+	51826194	51826295	51824997	51825067	51827083	51827164	12679	106,115,86	0,14,0	370187182	0,0,0	250	149	4.18008e-05	0.000580599	1.0,0.83,1.0	1.0,1.0,1.0	-0.057
17291	ENSCHIG00000027207	MEIS1	chr11	+	64529432	64529483	64528734	64528876	64530281	64530332	17291	0,1,0	1,0,4	5,6,6	0,5,0	200	149	4.17995e-05	0.000580599	0.0,1.0,0.0	1.0,0.472,1.0	-0.491
5311	ENSCHIG00000022981	NA	chr21	+	59854544	59854709	59851066	59852029	59854899	59854953	5311	93,52,68	8,3,0	315251406	3,0,0	298	149	4.20778e-05	0.000583995	0.853,0.897,1.0	0.981,1.0,1.0	-0.077
5407	ENSCHIG00000018822	DDI2	chr16	-	50395800	50396037	50393894	50394021	50398684	50398814	5407	63,72,47	0,3,0	1,2,10	0,4,4	298	149	4.21725e-05	0.000584859	1.0,0.923,1.0	1.0,0.2,0.556	0.389
13942	ENSCHIG00000004824	ERGIC2	chr5	+	78799856	78799952	78798678	78798780	78802048	78802104	13942	1094701642	26,38,13	210411641790	25,18,31	245	149	4.24263e-05	0.000587926	0.962,0.918,0.968	0.981,0.975,0.972	-0.027
5246	ENSCHIG00000016955	BTRC	chr26	-	29481509	29481617	29441660	29441738	29542653	29542701	5246	58,31,99	5,0,0	331362266	64,28,16	257	149	4.26652e-05	0.000590781	0.871,1.0,1.0	0.75,0.882,0.906	0.111
9183	ENSCHIG00000018659	ATIC	chr2	-	32497290	32497380	32495875	32496004	32498371	32498457	9183	795978317	23,18,6	379220281	0,0,4	239	149	4.28693e-05	0.000592732	0.956,0.971,0.971	1.0,1.0,0.978	-0.027
14432	ENSCHIG00000021312	RALGPS2	chr16	+	58871070	58871148	58867573	58867628	58872681	58872787	14432	52,21,2	10,0,0	41,40,20	0,0,0	227	149	4.28719e-05	0.000592732	0.773,1.0,1.0	1.0,1.0,1.0	-0.076
10512	ENSCHIG00000018496	KRR1	chr5	-	4822096	4822180	4816724	4816802	4822267	4822393	10512	4221077299	30,23,0	80,89,83	0,0,0	233	149	4.29607e-05	0.000593504	0.9,0.968,1.0	1.0,1.0,1.0	-0.044
5387	ENSCHIG00000020068	SNAPC3	chr8	-	28747936	28748086	28736687	28736852	28751317	28751422	5387	33,54,66	6,5,0	13,19,66	0,0,0	298	149	4.37875e-05	0.000604462	0.733,0.844,1.0	1.0,1.0,1.0	-0.141
20081	ENSCHIG00000006844	PDS5B	chr12	+	58381982	58382090	58381449	58381889	58385160	58385299	20081	26,47,2	27,16,2	5,5,3	19,16,9	257	149	4.38458e-05	0.000604803	0.358,0.63,0.367	0.132,0.153,0.162	0.303
11725	ENSCHIG00000023839	FAM71F1	chr4	-	27431745	27431867	27424912	27425083	27436001	27436254	11725	12,7,4	0,0,0	18,25,18	5,1,2	271	149	4.39679e-05	0.000606023	1.0,1.0,1.0	0.664,0.932,0.832	0.191
2224	ENSCHIG00000013296	NA	chr19	-	53150884	53151002	53147056	53147146	53152489	53152599	2224	378393696	16,5,24	621770542	0,11,9	267	149	4.41267e-05	0.000606899	0.929,0.978,0.942	1.0,0.975,0.971	-0.032
12711	ENSCHIG00000003131	TIMM50	chr18	+	50041662	50041721	50039523	50039555	50042308	50042413	12711	16,8,10	22,0,17	9,1,22	0,0,2	208	149	4.41326e-05	0.000606899	0.343,1.0,0.296	1.0,1.0,0.887	-0.416
13001	ENSCHIG00000012874	C7orf31	chr4	-	49509925	49510017	49505473	49506277	49515765	49515854	13001	26,2,1	6,13,0	19,8,7	0,1,0	241	149	4.41295e-05	0.000606899	0.728,0.087,1.0	1.0,0.832,1.0	-0.339
15857	ENSCHIG00000021350	BRD8	chr7	+	60897387	60897597	60896387	60896532	60897976	60898257	15857	25,27,12	11,3,1	43,28,11	0,0,2	298	149	4.42093e-05	0.00060749	0.532,0.818,0.857	1.0,1.0,0.733	-0.175
1112	ENSCHIG00000021762	CUL4B	chrLWLT01000027.1	-	13773601	13773707	13770013	13770166	13774424	13774538	1112	115,119,20	5,16,0	14,14,15	0,0,0	255	149	4.44543e-05	0.00061039	0.931,0.813,1.0	1.0,1.0,1.0	-0.085
15709	ENSCHIG00000023489	CSPP1	chr14	-	50834873	50835026	50831366	50831479	50838767	50838915	15709	174,139,72	6,18,1	165119129	0,1,4	298	149	4.4985e-05	0.000617207	0.935,0.794,0.973	1.0,0.983,0.942	-0.074
7382	ENSCHIG00000013547	YY1	chr21	+	64465912	64465973	64458671	64458834	64467780	64467939	7382	221399121	20,30,10	86,66,77	0,1,4	210	149	4.57918e-05	0.000627797	0.887,0.904,0.896	1.0,0.979,0.932	-0.075
14514	ENSCHIG00000018091	EXOSC9	chr6	-	3781519	3781614	3780758	3780878	3781947	3782013	14514	551385208	18,7,0	424270691	2,0,0	244	149	4.62886e-05	0.000634125	0.949,0.971,1.0	0.992,1.0,1.0	-0.024
4516	ENSCHIG00000014036	CENPH	chr20	-	10489237	10489301	10486391	10486555	10491351	10491408	4516	240218116	11,7,9	109,68,86	0,2,0	213	149	4.67917e-05	0.00064053	0.939,0.956,0.9	1.0,0.96,1.0	-0.055
17227	ENSCHIG00000016529	ADGRG7	chr1	+	44871621	44871777	44870902	44871066	44874580	44874693	17227	11,27,13	0,0,0	31,8,49	8,0,2	298	149	4.68659e-05	0.000641058	1.0,1.0,1.0	0.66,1.0,0.925	0.138
10595	ENSCHIG00000025211	KITLG	chr5	-	18111038	18111152	18095146	18095209	18151721	18151736	10595	876578270	26,6,0	874506641	5,0,2	263	149	4.71955e-05	0.000645077	0.95,0.982,1.0	0.99,1.0,0.995	-0.018
10217	ENSCHIG00000012862	SLC7A3	chrLWLT01000021.1	+	10826899	10827008	10826400	10826567	10827140	10827271	10217	325275302	6,7,6	375315707	5,22,56	258	149	4.77425e-05	0.000652059	0.969,0.958,0.967	0.977,0.892,0.879	0.049
8709	ENSCHIG00000006239	NA	chr18	-	3017836	3017929	3015599	3015702	3018205	3018341	8709	46,27,51	2,7,2	32,18,24	0,0,0	242	149	4.79662e-05	0.000654617	0.934,0.704,0.94	1.0,1.0,1.0	-0.141
11210	ENSCHIG00000025708	NA	chr5	+	111091520	111091599	111089600	111089678	111099653	111099739	11210	393461449	12,15,0	8194531046	4,0,0	228	149	4.81693e-05	0.000656891	0.955,0.953,1.0	0.993,1.0,1.0	-0.028
19518	ENSCHIG00000010659	CAND1	chr5	-	45829199	45830693	45828233	45828329	45831035	45831177	19518	125,126,24	6,10,0	69,34,62	0,1,0	298	149	4.8666e-05	0.000663162	0.912,0.863,1.0	1.0,0.944,1.0	-0.056
175	ENSCHIG00000000167	NA	chrLWLT01000027.1	-	34083166	34083296	34081268	34081446	34088580	34088632	175	135384240	6,2,2	585756874	20,47,20	279	149	4.87472e-05	0.000663766	0.923,0.99,0.985	0.94,0.896,0.959	0.034
11238	ENSCHIG00000014712	TADA1	chr3	-	118046974	118047137	118046380	118046533	118050279	118050489	11238	333898417	0,0,0	242,91,231	0,0,16	298	149	4.88669e-05	0.000664893	1.0,1.0,1.0	1.0,1.0,0.878	0.041
11890	ENSCHIG00000021610	CNOT2	chr5	-	42639772	42639955	42637455	42637535	42649890	42649957	11890	112,146,62	1,12,0	186128141	0,0,0	298	149	4.90556e-05	0.000666956	0.982,0.859,1.0	1.0,1.0,1.0	-0.053
11416	ENSCHIG00000025278	NUCB2	chr15	+	47141136	47141290	47135284	47135759	47153868	47154012	11416	571501454	0,0,0	478188423	13,8,0	298	149	4.97195e-05	0.000675472	1.0,1.0,1.0	0.948,0.922,1.0	0.043
14436	ENSCHIG00000012566	RPF1	chr3	+	61603949	61604032	61600315	61600469	61604823	61604950	14436	401601162	11,16,8	87,70,115	0,0,0	232	149	5.00335e-05	0.000679225	0.959,0.96,0.929	1.0,1.0,1.0	-0.051
7622	ENSCHIG00000013499	WARS2	chr3	-	96463959	96464078	96461406	96461855	96478797	96478857	7622	46,63,23	5,0,5	58,17,51	0,0,0	268	149	5.0276e-05	0.000682003	0.836,1.0,0.719	1.0,1.0,1.0	-0.148
15906	ENSCHIG00000021867	JKAMP	chr10	-	31468870	31469025	31460316	31460498	31469563	31469655	15906	185,138,39	5,11,0	79,42,51	0,0,0	298	149	5.12461e-05	0.00069464	0.949,0.863,1.0	1.0,1.0,1.0	-0.063
986	ENSCHIG00000014873	TMEM225B	chr25	-	37709259	37709406	37708424	37708562	37709695	37709906	986	919820940	10,10,5	169513222415	33,21,65	296	149	5.21552e-05	0.000706431	0.979,0.976,0.99	0.963,0.969,0.949	0.021
11341	ENSCHIG00000015731	GNL2	chr3	-	12498693	12498833	12495515	12495700	12500380	12500475	11341	249316142	17,4,0	61147142	0,0,0	289	149	5.26362e-05	0.000712409	0.883,0.976,1.0	1.0,1.0,1.0	-0.047
13891	ENSCHIG00000012343	NCAPG	chr6	+	37886471	37886699	37880163	37880283	37896554	37896736	13891	74,199,54	18,16,1	225,63,116	0,0,8	298	149	5.30828e-05	0.000717913	0.673,0.861,0.964	1.0,1.0,0.879	-0.127
4060	ENSCHIG00000020235	NA	chr17	+	17801651	17801753	17799305	17799511	17807026	17807115	4060	72,43,74	14,6,9	138,84,97	1,9,2	251	149	5.37041e-05	0.000725772	0.753,0.81,0.83	0.988,0.847,0.966	-0.136
7966	ENSCHIG00000015380	NA	chr3	+	69934942	69935077	69934024	69934140	69937485	69937663	7966	247036931058	11,45,26	620578763	0,0,2	284	149	5.40528e-05	0.000729935	0.992,0.977,0.955	1.0,1.0,0.995	-0.024
5523	ENSCHIG00000023782	C9orf85	chr8	+	47934430	47934537	47901758	47901860	47963763	47963877	5523	570204225	16,4,2	3453091466	0,0,0	256	149	5.41391e-05	0.000730553	0.954,0.967,0.985	1.0,1.0,1.0	-0.031
3090	ENSCHIG00000022662	SLC7A6OS	chr18	-	36939810	36940014	36939422	36939537	36943401	36943683	3090	13511266862	349305465	297401309	2,114,29	298	149	5.51654e-05	0.000743845	0.659,0.675,0.481	0.987,0.638,0.842	-0.217
17732	ENSCHIG00000014151	POLR2E	chr7	+	66901769	66901850	66901305	66901421	66902561	66902627	17732	168,138,67	35,2,0	16,21,22	0,0,0	230	149	5.54785e-05	0.000747507	0.757,0.978,1.0	1.0,1.0,1.0	-0.088
16318	ENSCHIG00000015807	FBXW11	chr20	-	3775545	3775608	3772242	3772468	3863643	3863688	16318	67,71,62	14,9,5	143248117	46,102,32	212	149	5.61188e-05	0.000755569	0.771,0.847,0.897	0.686,0.631,0.72	0.159
3985	ENSCHIG00000020402	DDX55	chr17	+	19140625	19140676	19137512	19137620	19142244	19142336	3985	11,12,16	5,0,3	1,2,8	0,0,0	200	149	5.67784e-05	0.000763877	0.621,1.0,0.799	1.0,1.0,1.0	-0.193
6638	ENSCHIG00000018466	EXOSC3	chr8	-	61538155	61538307	61536879	61537081	61541215	61541539	6638	104460480	12,11,33	21,43,34	0,0,1	298	149	5.70189e-05	0.000766541	0.812,0.954,0.879	1.0,1.0,0.944	-0.1
17040	ENSCHIG00000013272	NA	chr11	+	30446709	30448674	30439625	30439787	30461904	30462107	17040	65,22,12	0,0,0	12,11,12	0,4,3	298	149	5.70633e-05	0.000766565	1.0,1.0,1.0	1.0,0.579,0.667	0.251
3598	ENSCHIG00000016573	RCN2	chr21	+	31634984	31635081	31631572	31631686	31636525	31636668	3598	134187165	8,18,17	2,17,35	0,1,0	246	149	5.76945e-05	0.000774465	0.91,0.863,0.855	1.0,0.911,1.0	-0.094
3347	ENSCHIG00000006874	WDR20	chr21	+	66301243	66302503	66290315	66290498	66310933	66312910	3347	62,68,47	1,0,13	101,67,139	32,17,46	298	149	5.79734e-05	0.000777346	0.969,1.0,0.644	0.612,0.663,0.602	0.245
8614	ENSCHIG00000017616	COMMD3	chr13	+	22839009	22839044	22838856	22838920	22839707	22839767	8614	33,23,42	16,0,0	105,52,96	0,0,0	184	149	5.79955e-05	0.000777346	0.625,1.0,1.0	1.0,1.0,1.0	-0.125
6141	ENSCHIG00000014272	ACTR2	chr11	+	63359161	63359294	63349786	63349932	63362604	63362775	6141	61,165,59	0,12,1	139,41,97	0,0,0	282	149	5.83789e-05	0.000781659	1.0,0.879,0.969	1.0,1.0,1.0	-0.051
18943	ENSCHIG00000023714	PABPC1	chr14	-	18573788	18573926	18571046	18571319	18574486	18574581	18943	281,312,30	63,23,9	100,21,107	4,2,3	287	149	5.8404e-05	0.000781659	0.698,0.876,0.634	0.928,0.845,0.949	-0.171
13987	ENSCHIG00000026642	HSPB11	chr3	-	28502712	28502756	28500192	28500306	28506198	28506267	13987	74,154,98	7,9,3	59,46,139	0,0,2	193	149	5.87559e-05	0.000785784	0.891,0.93,0.962	1.0,1.0,0.982	-0.066
17423	ENSCHIG00000014194	NA	chr11	-	74129482	74129600	74128543	74128803	74136721	74136879	17423	1041853525	53,85,16	155415521149	46,59,35	267	149	5.91526e-05	0.000790502	0.916,0.848,0.948	0.95,0.936,0.948	-0.041
16512	ENSCHIG00000017458	TFB2M	chr16	+	29354837	29354991	29348300	29348389	29355319	29355468	16512	128,411,75	22,3,2	38,26,39	0,0,0	298	149	6.08288e-05	0.000812299	0.744,0.986,0.949	1.0,1.0,1.0	-0.107
17445	ENSCHIG00000008772	UBXN2A	chr11	-	74752119	74752257	74749180	74749373	74756457	74756564	17445	32,162,52	132,138,36	4,17,12	0,4,2	287	149	6.08861e-05	0.000812462	0.112,0.379,0.429	1.0,0.688,0.757	-0.508
7828	ENSCHIG00000017313	NA	chr9	-	30587670	30587863	30587156	30587274	30588728	30588841	7828	47,72,20	15,23,0	12,5,6	0,0,1	298	149	6.09469e-05	0.000812671	0.61,0.61,1.0	1.0,1.0,0.75	-0.177
9297	ENSCHIG00000014160	NR2C1	chr5	-	24510332	24510498	24506444	24506566	24511685	24511879	9297	53,100,60	0,12,0	117,86,71	0,0,0	298	149	6.15114e-05	0.00081959	1.0,0.806,1.0	1.0,1.0,1.0	-0.065
4021	ENSCHIG00000025489	DENR	chr17	+	18466624	18466644	18462814	18462920	18467323	18467408	4021	451673650	42,5,5	113145104	0,0,0	169	149	6.17764e-05	0.000821904	0.904,0.992,0.991	1.0,1.0,1.0	-0.038
16794	ENSCHIG00000013788	NA	chr9	+	68363385	68363438	68362508	68362648	68363625	68363826	16794	374882352	53,3,17	631204535	0,5,18	202	149	6.1772e-05	0.000821904	0.839,0.995,0.939	1.0,0.968,0.956	-0.05
5165	ENSCHIG00000007473	PPP2R2A	chr8	+	73407715	73407885	73406459	73406624	73409954	73410046	5165	146,177,33	7,5,6	35,27,17	0,0,0	298	149	6.26267e-05	0.000832601	0.912,0.947,0.733	1.0,1.0,1.0	-0.136
513	ENSCHIG00000024105	UBN1	chr25	+	3859960	3861175	3858897	3858940	3862215	3862459	513	48,50,6	4,2,3	18,17,14	0,0,0	298	149	6.27592e-05	0.000833748	0.857,0.926,0.5	1.0,1.0,1.0	-0.239
4979	ENSCHIG00000020462	TAF1A	chr16	-	24577410	24577580	24573128	24573242	24581908	24582031	4979	439628134	12,4,6	553234526	0,0,0	298	149	6.36341e-05	0.000844748	0.948,0.987,0.918	1.0,1.0,1.0	-0.049
1812	ENSCHIG00000015488	FRMD4B	chr22	+	32273749	32273833	32248327	32248350	32275359	32275425	1812	203158104	5,7,5	239206132	0,2,0	233	149	6.3895e-05	0.000847586	0.963,0.935,0.93	1.0,0.985,1.0	-0.052
6921	ENSCHIG00000022858	RICTOR	chr20	+	35438270	35438349	35437756	35437833	35442681	35442791	6921	57,47,7	14,0,0	29,24,13	0,0,0	228	149	6.42685e-05	0.000851912	0.727,1.0,1.0	1.0,1.0,1.0	-0.091
2826	ENSCHIG00000022343	NA	chr18	-	62133226	62133353	62132639	62132732	62142889	62142974	2826	283210196	8,1,23	58,121,61	0,2,0	276	149	6.51216e-05	0.000861952	0.95,0.991,0.821	1.0,0.97,1.0	-0.069
14730	ENSCHIG00000026313	HNRNPM	chr7	-	93345876	93345912	93342358	93342419	93346029	93346068	14730	42,61,24	0,8,8	2,13,5	0,0,0	185	149	6.51111e-05	0.000861952	1.0,0.86,0.707	1.0,1.0,1.0	-0.144
1044	ENSCHIG00000014208	PRPF4B	chr23	+	15564905	15565001	15561192	15561331	15565609	15566806	1044	55,55,24	0,0,0	15,41,29	0,1,9	245	149	6.56363e-05	0.000868017	1.0,1.0,1.0	1.0,0.961,0.662	0.126
7361	ENSCHIG00000025142	CLK2	chr3	-	104757814	104757897	104757571	104757651	104757998	104758128	7361	99,85,57	12,6,4	103,67,92	0,1,4	232	149	6.56763e-05	0.000868017	0.841,0.901,0.901	1.0,0.977,0.937	-0.09
6187	ENSCHIG00000027226	NA	chr3	+	64521587	64521743	64513529	64513768	64526295	64526304	6187	483465343	0,3,27	81134215	0,0,0	298	149	6.59799e-05	0.00087139	1.0,0.987,0.864	1.0,1.0,1.0	-0.05
12540	ENSCHIG00000013836	SLC39A10	chr2	-	51664007	51664116	51650309	51651334	51679112	51679983	12540	330307400	5,21,33	635701527	92,67,48	258	149	6.68588e-05	0.00088235	0.974,0.894,0.875	0.799,0.858,0.864	0.074
10554	ENSCHIG00000027001	ZMYM6	chr3	-	10160172	10160422	10156419	10156594	10161237	10161322	10554	54,92,47	0,0,0	202,93,112	6,4,6	298	149	6.73156e-05	0.000887728	1.0,1.0,1.0	0.944,0.921,0.903	0.077
13860	ENSCHIG00000023971	NA	chr4	+	111046194	111046324	111044949	111045042	111046957	111047201	13860	45,27,10	5,0,4	8,20,39	0,0,0	279	149	6.86783e-05	0.000905035	0.828,1.0,0.572	1.0,1.0,1.0	-0.2
20210	ENSCHIG00000006835	NUFIP1	chr12	+	71402242	71402305	71401534	71401633	71402957	71403034	20210	116,131,72	13,2,0	73,133,98	0,0,0	212	149	6.87636e-05	0.000905496	0.862,0.979,1.0	1.0,1.0,1.0	-0.053
1251	ENSCHIG00000014725	GTF2H1	chr29	-	25728582	25728671	25724022	25724113	25730919	25731007	1251	55,89,23	35,41,17	9,7,17	0,3,0	238	149	6.88604e-05	0.000906108	0.496,0.576,0.459	1.0,0.594,1.0	-0.354
9344	ENSCHIG00000024580	ATG4C	chr3	+	38131423	38131560	38124464	38124535	38136498	38136577	9344	296619120	7,38,6	7,21,28	0,0,0	286	149	6.91172e-05	0.000908823	0.957,0.895,0.912	1.0,1.0,1.0	-0.079
20969	ENSCHIG00000017579	ALKBH3	chr15	-	9015550	9015639	9005024	9005234	9017197	9017301	20969	64,30,113	5,0,7	80,67,172	0,0,1	238	149	6.92749e-05	0.000910232	0.889,1.0,0.91	1.0,1.0,0.991	-0.064
5241	ENSCHIG00000016955	BTRC	chr26	-	29441660	29441738	29423050	29423140	29481509	29481617	5241	49,35,83	0,6,0	271275200	25,55,28	227	149	6.95027e-05	0.000912558	1.0,0.793,1.0	0.877,0.766,0.824	0.109
5609	ENSCHIG00000010260	NA	chr6	-	97673071	97673242	97672700	97672771	97673774	97673889	5609	33871420599	407568482356	361366312	35434232	298	149	6.95684e-05	0.000912755	0.294,0.094,0.113	0.838,0.297,0.402	-0.345
624	ENSCHIG00000012304	HERC4	chr28	+	21175125	21175149	21161902	21162022	21177147	21177246	624	26,1,10	2,13,1	9,8,1	0,0,0	173	149	7.03294e-05	0.000921307	0.918,0.062,0.896	1.0,1.0,1.0	-0.375
16439	ENSCHIG00000012695	OGA	chr26	+	29134536	29134711	29133530	29134144	29139127	29139232	16439	140,151,28	9,8,0	34,30,16	0,0,0	298	149	7.03252e-05	0.000921307	0.886,0.904,1.0	1.0,1.0,1.0	-0.07
19801	ENSCHIG00000017426	NA	chr9	+	83341709	83341853	83336238	83336373	83342649	83342772	19801	401417267	3,25,2	100,78,90	0,0,0	293	149	7.03737e-05	0.000921307	0.986,0.895,0.985	1.0,1.0,1.0	-0.045
3129	ENSCHIG00000020806	CSNK2A2	chr18	-	27369171	27369255	27368258	27368369	27372547	27372607	3129	32,19,29	2,1,0	26,22,34	11,2,6	233	149	7.08993e-05	0.000927514	0.911,0.924,1.0	0.602,0.876,0.784	0.191
13007	ENSCHIG00000012874	C7orf31	chr4	-	49527822	49527852	49520102	49520284	49529944	49530016	13007	25,4,12	4,19,0	35,49,16	1,0,0	179	149	7.12728e-05	0.000931722	0.839,0.149,1.0	0.967,1.0,1.0	-0.326
2812	ENSCHIG00000018661	PCM1	chr27	+	26234837	26235026	26233249	26233366	26240200	26240378	2812	8,26,5	29,36,14	0,0,2	4,12,4	298	149	7.19551e-05	0.000939959	0.121,0.265,0.152	0.0,0.0,0.2	0.113
10877	ENSCHIG00000010299	HBS1L	chr9	-	60168064	60168283	60133357	60133359	60169520	60169715	10877	23,57,51	62,39,28	26,33,31	119,88,103	298	149	7.2042e-05	0.000940412	0.156,0.422,0.477	0.098,0.158,0.131	0.223
12072	ENSCHIG00000013868	NA	chr11	-	72892797	72892872	72881237	72881286	72895118	72895227	12072	29,20,17	8,1,0	29,14,24	0,0,0	224	149	7.23386e-05	0.000943599	0.707,0.93,1.0	1.0,1.0,1.0	-0.121
14943	ENSCHIG00000019434	HAX1	chr3	+	103885827	103885918	103885416	103885468	103886066	103886152	14943	131367212	12,22,0	8,25,58	0,0,0	240	149	7.24618e-05	0.000944522	0.871,0.912,1.0	1.0,1.0,1.0	-0.072
14725	ENSCHIG00000026313	HNRNPM	chr7	-	93340093	93340195	93338635	93338680	93342358	93342419	14725	153340133	11,20,6	15,16,64	0,0,1	251	149	7.33731e-05	0.000955708	0.892,0.91,0.929	1.0,1.0,0.974	-0.081
21278	ENSCHIG00000009533	MPZL3	chr15	+	53417587	53417648	53415640	53415806	53419835	53423792	21278	59,136,54	14,8,6	13,40,23	0,2,0	210	149	7.43462e-05	0.000967683	0.749,0.923,0.865	1.0,0.934,1.0	-0.132
17138	ENSCHIG00000020657	DBF4	chr4	+	88286884	88286930	88283445	88283522	88291077	88291206	17138	67,117,14	13,11,0	7,2,3	0,0,0	195	149	7.45603e-05	0.000969769	0.797,0.89,1.0	1.0,1.0,1.0	-0.104
8458	ENSCHIG00000016510	UBAP1	chr8	+	75410244	75410369	75402496	75402537	75416724	75417648	8458	9821542543	95,95,27	379600305	23,17,6	274	149	7.55496e-05	0.000981927	0.849,0.898,0.916	0.9,0.95,0.965	-0.051
8016	ENSCHIG00000014300	WDR45	chrLWLT01000106.1	+	51334	51480	51146	51248	51862	51972	8016	29,61,59	3,13,17	34,27,30	0,2,2	295	149	7.58262e-05	0.00098481	0.83,0.703,0.637	1.0,0.872,0.883	-0.195
5926	ENSCHIG00000013239	RAP1GDS1	chr6	-	26644785	26644914	26639603	26639729	26657871	26658018	5926	57,75,97	22,51,22	59,22,57	0,0,14	278	149	7.60936e-05	0.000987571	0.581,0.441,0.703	1.0,1.0,0.686	-0.32
2685	ENSCHIG00000004579	DDX39B	chr23	-	22206514	22206662	22206154	22206171	22206805	22206950	2685	235406217	13,8,9	64,61,87	0,1,0	297	149	7.6456e-05	0.000991559	0.901,0.962,0.924	1.0,0.968,1.0	-0.06
17421	ENSCHIG00000014194	NA	chr11	-	74128543	74128803	74126610	74126747	74136721	74136879	17421	61,85,21	15,0,0	46,62,35	0,0,0	298	149	7.66137e-05	0.000992889	0.67,1.0,1.0	1.0,1.0,1.0	-0.11
9581	ENSCHIG00000017279	CHRNA5	chr21	+	30568399	30569231	30566289	30566399	30572599	30572761	9581	186,36,33	7,4,4	19,13,22	0,0,0	298	149	7.67929e-05	0.000994496	0.93,0.818,0.805	1.0,1.0,1.0	-0.149
11717	ENSCHIG00000024530	CHTOP	chr3	+	103408777	103408964	103406123	103406277	103411573	103411779	11717	234327351	25,27,44	28,49,86	0,0,5	298	149	7.70123e-05	0.00099662	0.824,0.858,0.8	1.0,1.0,0.896	-0.138
3620	ENSCHIG00000023009	UBE2Q2	chr21	+	30776206	30776273	30770675	30770771	30778669	30778701	3620	583779381	61,70,60	245142204	8,9,14	216	149	7.84349e-05	0.0010143	0.868,0.885,0.814	0.955,0.916,0.91	-0.071
15925	ENSCHIG00000010236	TXNDC15	chr7	-	64158772	64158936	64154544	64154675	64167365	64167777	15925	9,5,1	0,0,0	13,5,5	3,2,1	298	149	7.94778e-05	0.00102705	1.0,1.0,1.0	0.684,0.556,0.714	0.349
7944	ENSCHIG00000008731	CCDC18	chr3	+	70319817	70319975	70312791	70313083	70329788	70330009	7944	32,29,1	5,2,4	20,4,16	0,1,0	298	149	7.97296e-05	0.00102956	0.762,0.879,0.111	1.0,0.667,1.0	-0.305
1376	ENSCHIG00000015509	EED	chr29	-	8711252	8711405	8684503	8684630	8716264	8716378	1376	114186268	1,0,3	176139173	0,1,21	298	149	8.00014e-05	0.00103233	0.983,1.0,0.978	1.0,0.986,0.805	0.057
17693	ENSCHIG00000019925	RFC1	chr6	-	59029498	59029712	59028126	59028318	59031573	59031719	17693	122,207,49	8,10,0	52,17,26	0,0,0	298	149	8.09995e-05	0.00104372	0.884,0.912,1.0	1.0,1.0,1.0	-0.068
21260	ENSCHIG00000019236	FOXR1	chr15	-	52781013	52781258	52775551	52779556	52788883	52789300	21260	40,64,16	8,0,2	6,21,23	0,0,0	298	149	8.09524e-05	0.00104372	0.714,1.0,0.8	1.0,1.0,1.0	-0.162
18914	ENSCHIG00000003099	CUTC	chr26	-	30957315	30957387	30950461	30950521	30961108	30961169	18914	15,88,81	2,0,0	208106160	11,5,13	221	149	8.12952e-05	0.00104678	0.835,1.0,1.0	0.927,0.935,0.892	0.027
11290	ENSCHIG00000000247	NA	chrLWLT01000027.1	+	24604967	24605262	24602039	24602222	24608435	24608585	11290	7,49,15	0,18,0	7,4,4	0,0,0	298	149	8.16251e-05	0.00104988	1.0,0.576,1.0	1.0,1.0,1.0	-0.141
17456	ENSCHIG00000017954	NA	chr19	+	17883917	17883965	17882694	17882787	17884419	17884483	17456	742743327	37,1,6	483624418	0,6,5	197	149	8.16527e-05	0.00104988	0.938,0.998,0.976	1.0,0.987,0.984	-0.02
11304	ENSCHIG00000022727	KCTD20	chr23	-	38341343	38341397	38338376	38338582	38361334	38361691	11304	24,18,23	3,14,4	11,8,18	0,0,2	203	149	8.22337e-05	0.00105659	0.854,0.486,0.808	1.0,1.0,0.869	-0.24
16597	ENSCHIG00000009433	NEK2	chr16	+	70431164	70431405	70430665	70430883	70434048	70434131	16597	20421120909	35,0,18	485604591	0,1,2	298	149	8.2806e-05	0.00106319	0.967,1.0,0.962	1.0,0.997,0.993	-0.02
16795	ENSCHIG00000024174	TUB	chr15	+	37945504	37945648	37942382	37942539	37946829	37946997	16795	18,4,3	0,0,0	33,27,93	3,4,5	293	149	8.34941e-05	0.00107126	1.0,1.0,1.0	0.848,0.774,0.904	0.158
4595	ENSCHIG00000010797	DENND1B	chr16	-	75114431	75114522	75106032	75106073	75133966	75134068	4595	20,2,10	0,0,0	28,14,31	4,1,4	240	149	8.36604e-05	0.00107263	1.0,1.0,1.0	0.813,0.897,0.828	0.154
17595	ENSCHIG00000017161	TOR2A	chr11	-	97960623	97960889	97959474	97959650	97961482	97962025	17595	22,2,14	0,0,0	48,47,81	2,4,6	298	149	8.54745e-05	0.00109511	1.0,1.0,1.0	0.923,0.855,0.871	0.117
112	ENSCHIG00000007023	NA	chrLWLT01000065.1	+	54944	55431	53689	53966	55609	55750	112	138183320	2,14,0	340251557	0,0,0	298	149	8.5961e-05	0.00110056	0.972,0.867,1.0	1.0,1.0,1.0	-0.054
10054	ENSCHIG00000015414	CIP2A	chr1	-	53176626	53176766	53175238	53175409	53177706	53177789	10054	83,63,37	1,11,0	85,27,31	0,0,0	289	149	8.67475e-05	0.00110984	0.977,0.747,1.0	1.0,1.0,1.0	-0.092
18403	ENSCHIG00000006623	UBXN7	chr1	-	70689783	70689874	70684116	70684510	70691214	70691361	18403	121,96,10	18,0,0	26,26,16	0,0,0	240	149	8.6867e-05	0.00111058	0.807,1.0,1.0	1.0,1.0,1.0	-0.064
16678	ENSCHIG00000020211	BCL2L11	chr11	-	1113917	1114007	1084940	1085050	1114175	1114312	16678	173,89,80	29,14,5	20,50,22	0,0,3	239	149	8.74468e-05	0.0011172	0.788,0.799,0.909	1.0,1.0,0.821	-0.108
9574	ENSCHIG00000011104	SLC12A6	chr10	-	74656008	74656142	74655018	74655110	74656529	74656714	9574	51,41,21	0,0,0	16,21,34	0,3,5	283	149	8.7532e-05	0.00111749	1.0,1.0,1.0	1.0,0.787,0.782	0.144
7053	ENSCHIG00000007192	TMTC3	chr5	+	17733048	17733164	17732745	17732845	17733614	17733787	7053	69,94,50	0,13,0	118,32,33	0,0,0	265	149	8.77021e-05	0.00111887	1.0,0.803,1.0	1.0,1.0,1.0	-0.066
2174	ENSCHIG00000019218	TXNL4A	chr24	+	415983	416087	409974	410127	419905	420077	2174	209,61,174	9,0,6	173109251	0,0,0	253	149	8.81691e-05	0.00112403	0.932,1.0,0.945	1.0,1.0,1.0	-0.041
15983	ENSCHIG00000008587	NDUFS7	chr7	-	66673126	66673244	66671744	66671924	66673612	66673681	15983	71,98,154	1,1,11	58,48,357	0,0,0	267	149	8.84908e-05	0.00112733	0.975,0.982,0.887	1.0,1.0,1.0	-0.052
5545	ENSCHIG00000026236	GRPEL1	chr6	-	113716852	113717015	113714882	113714964	113720214	113720276	5545	1235794590	7,18,9	214928641941	0,0,0	298	149	8.99638e-05	0.00114529	0.989,0.957,0.97	1.0,1.0,1.0	-0.028
4029	ENSCHIG00000025489	DENR	chr17	+	18472418	18472535	18462814	18462920	18473267	18473407	4029	459622337	36,8,5	39,41,52	0,0,0	266	149	9.10178e-05	0.00115789	0.877,0.978,0.974	1.0,1.0,1.0	-0.057
13862	ENSCHIG00000023971	NA	chr4	+	111064753	111064920	111059316	111059468	111065547	111065635	13862	52,51,2	3,6,0	8,1,20	0,0,0	298	149	9.15595e-05	0.00116396	0.897,0.81,1.0	1.0,1.0,1.0	-0.098
2062	ENSCHIG00000000360	NDC80	chr24	+	37251610	37251783	37251384	37251508	37252470	37252573	2062	379339961295	161,49,7	133418881376	14,17,22	298	149	9.40135e-05	0.00119431	0.922,0.976,0.989	0.979,0.982,0.969	-0.014
18233	ENSCHIG00000016001	TEX9	chr10	+	49146768	49146942	49143150	49143329	49203764	49203899	18233	18,1,0	5,8,7	11,22,17	0,2,6	298	149	9.41384e-05	0.00119505	0.643,0.059,0.0	1.0,0.846,0.586	-0.577
2535	ENSCHIG00000019131	MPDU1	chr19	+	27057138	27057224	27056664	27056797	27057623	27057734	2535	179,146,77	0,0,3	155185151	16,1,4	235	149	9.66368e-05	0.00122504	1.0,1.0,0.942	0.86,0.992,0.96	0.043
14193	ENSCHIG00000022259	CDKL2	chr6	-	90947711	90947818	90938054	90941686	90948043	90948167	14193	9,10,3	0,0,0	35,25,22	0,2,8	256	149	9.65801e-05	0.00122504	1.0,1.0,1.0	1.0,0.879,0.615	0.169
511	ENSCHIG00000024105	UBN1	chr25	+	3841267	3841354	3838067	3838355	3841916	3842012	511	138,135,76	10,2,4	72,51,25	0,0,0	236	149	9.68586e-05	0.00122699	0.897,0.977,0.923	1.0,1.0,1.0	-0.068
7113	ENSCHIG00000010416	OSBPL8	chr5	-	5769085	5769223	5726032	5726141	5791433	5791853	7113	29,28,24	30,9,31	12,10,6	31,44,18	287	149	9.69646e-05	0.00122747	0.334,0.618,0.287	0.167,0.106,0.148	0.273
6304	ENSCHIG00000002638	NA	chr9	+	30396331	30396458	30324647	30324736	30399669	30400201	6304	87,55,62	0,0,1	206130122	0,2,22	276	149	9.75018e-05	0.00123253	1.0,1.0,0.971	1.0,0.972,0.75	0.083
15902	ENSCHIG00000021867	JKAMP	chr10	-	31462552	31462759	31460316	31460498	31469563	31469655	15902	224,153,97	5,11,0	109,78,80	0,0,0	298	149	9.74664e-05	0.00123253	0.957,0.874,1.0	1.0,1.0,1.0	-0.056
14580	ENSCHIG00000017726	AASDHPPT	chr15	+	80953218	80953380	80939032	80939258	80960630	80960702	14580	114,64,10	2,3,6	15,30,31	0,0,0	298	149	9.86283e-05	0.0012459	0.966,0.914,0.455	1.0,1.0,1.0	-0.222
26	ENSCHIG00000012144	SLC25A6	chrLWLT01000216.1	-	37874	38361	36598	36739	40048	40159	26	134,104,73	7,33,1	36,126,77	0,0,4	298	149	9.87999e-05	0.00124632	0.905,0.612,0.973	1.0,1.0,0.906	-0.139
7687	ENSCHIG00000006762	SLC30A9	chr6	+	61440484	61440637	61429235	61429347	61454626	61454689	7687	131101335	0,0,0	611597463	15,6,10	298	149	9.87392e-05	0.00124632	1.0,1.0,1.0	0.953,0.98,0.959	0.036
9147	ENSCHIG00000025418	DYNC1I2	chr2	+	111499838	111499954	111476200	111476965	111510303	111510399	9147	116,93,138	0,2,0	334224239	9,1,17	265	149	9.92842e-05	0.00125155	1.0,0.963,1.0	0.954,0.992,0.888	0.043
1050	ENSCHIG00000014208	PRPF4B	chr23	+	15579342	15579494	15578667	15578782	15580547	15580634	1050	87,80,13	6,5,0	30,12,42	0,0,0	298	149	0.00010024	0.00126272	0.879,0.889,1.0	1.0,1.0,1.0	-0.077
5792	ENSCHIG00000016783	ESCO1	chr24	+	34979272	34979387	34978293	34978354	34982158	34982290	5792	164,166,10	10,9,0	15,18,29	0,0,0	264	149	0.00010042	0.00126334	0.902,0.912,1.0	1.0,1.0,1.0	-0.062
15978	ENSCHIG00000008587	NDUFS7	chr7	-	66671744	66671924	66671615	66671662	66673126	66673244	15978	123169229	17,0,13	92,45,386	0,0,7	298	149	0.00010043	0.00126334	0.783,1.0,0.898	1.0,1.0,0.965	-0.095
18261	ENSCHIG00000021295	GPATCH4	chr3	-	105885071	105885145	105884692	105884779	105885593	105885730	18261	143208137	17,0,0	169,312,80	0,0,0	223	149	0.000100518	0.00126357	0.849,1.0,1.0	1.0,1.0,1.0	-0.05
19530	ENSCHIG00000018742	PIKFYVE	chr2	-	39369959	39369995	39366988	39367107	39370563	39370713	19530	19,8,8	291,272,62	8,32,2	28,19,0	185	149	0.000101653	0.00127694	0.05,0.023,0.094	0.187,0.576,1.0	-0.532
10282	ENSCHIG00000016056	PKM	chr10	+	82261214	82261381	82258133	82258286	82263676	82263858	10282	18,37,12	15,0,1	2,3,32	0,0,0	298	149	0.000101756	0.00127734	0.375,1.0,0.857	1.0,1.0,1.0	-0.256
20956	ENSCHIG00000016779	AKAP4	chrLWLT01000021.1	+	16156169	16156373	16152591	16152693	16156601	16156757	20956	25,2,2	11,0,0	0,0,9	20,4,11	298	149	0.000102365	0.0012841	0.532,1.0,1.0	0.0,0.0,0.29	0.747
6650	ENSCHIG00000025085	LRRC34	chr1	+	97101391	97101547	97099522	97099618	97102180	97102307	6650	2,0,1	11,15,5	39,3,31	90,34,47	298	149	0.000103117	0.00129263	0.083,0.0,0.091	0.178,0.042,0.248	-0.098
11616	ENSCHIG00000021309	NA	chr1	+	99229523	99229696	99228953	99229152	99247069	99247280	11616	61,24,57	70,27,74	14,35,13	73,40,105	298	149	0.000103211	0.0012929	0.303,0.308,0.278	0.088,0.304,0.058	0.146
5564	ENSCHIG00000013617	EIF1AD	chr29	-	44499796	44499847	44499114	44499259	44500010	44500119	5564	267558237	91,30,17	2,22,10	0,0,1	200	149	0.000103889	0.00130049	0.686,0.933,0.912	1.0,1.0,0.882	-0.117
1856	ENSCHIG00000021235	ABHD5	chr22	+	15445110	15445297	15442072	15442184	15445868	15445958	1856	82,70,31	12,0,0	127,49,98	0,0,1	298	149	0.000104222	0.00130375	0.774,1.0,1.0	1.0,1.0,0.98	-0.069
7731	ENSCHIG00000007296	HIPK1	chr3	+	91185180	91185315	91184111	91184233	91187903	91188046	7731	337,248,16	15,6,2	21,65,49	0,0,0	284	149	0.000104684	0.00130863	0.922,0.956,0.808	1.0,1.0,1.0	-0.105
14731	ENSCHIG00000026313	HNRNPM	chr7	-	93345876	93345912	93345111	93345265	93346029	93346068	14731	171,212,99	9,11,5	21,50,29	0,0,0	185	149	0.000105024	0.00131196	0.939,0.939,0.941	1.0,1.0,1.0	-0.06
13330	ENSCHIG00000010052	WDR59	chr18	-	3557807	3557893	3556709	3556753	3560886	3560998	13330	169176287	11,22,25	89262128	0,4,11	235	149	0.000105098	0.00131197	0.907,0.835,0.879	1.0,0.976,0.881	-0.079
4392	ENSCHIG00000014594	MOCS2	chr20	+	26010700	26010845	26009421	26009543	26015292	26015416	4392	7,21,12	1,0,0	20,20,26	0,3,10	294	149	0.000105278	0.00131331	0.78,1.0,1.0	1.0,0.772,0.569	0.146
7749	ENSCHIG00000012839	PNO1	chr11	+	66302981	66303099	66302405	66302489	66307708	66307779	7749	448415562	43,36,48	100,75,134	0,4,6	267	149	0.000105463	0.00131471	0.853,0.865,0.867	1.0,0.913,0.926	-0.085
11018	ENSCHIG00000017517	CYC1	chr14	+	81203589	81203750	81203346	81203504	81203969	81204070	11018	43,48,81	0,0,1	76,84,140	9,6,0	298	149	0.000106285	0.00132404	1.0,1.0,0.976	0.809,0.875,1.0	0.097
7001	ENSCHIG00000022213	CNN3	chr3	-	71906208	71906325	71904135	71904282	71906685	71906823	7001	94413011277	9,25,11	159810521630	0,0,0	266	149	0.000106464	0.00132536	0.983,0.967,0.985	1.0,1.0,1.0	-0.022
7636	ENSCHIG00000010490	WDR3	chr3	+	95278897	95278993	95277682	95277761	95279916	95280030	7636	357365171	22,5,3	90,57,28	0,0,0	245	149	0.000107952	0.00134295	0.908,0.978,0.972	1.0,1.0,1.0	-0.047
21182	ENSCHIG00000016086	TMEM41B	chr15	-	39049617	39049722	39048102	39048241	39058809	39058927	21182	53,40,9	5,4,0	47,16,26	0,0,0	254	149	0.000108724	0.00135161	0.861,0.854,1.0	1.0,1.0,1.0	-0.095
13708	ENSCHIG00000024375	NAPEPLD	chr4	+	75874115	75874230	75870655	75871299	75878628	75878757	13708	182226149	11,22,9	631298199	23,9,0	264	149	0.00010916	0.00135609	0.903,0.853,0.903	0.939,0.949,1.0	-0.076
2787	ENSCHIG00000014834	TOM1L1	chr19	+	4754003	4754109	4745184	4745281	4754735	4754817	2787	48,28,11	4,5,0	6,1,10	0,0,0	255	149	0.000109423	0.00135843	0.875,0.766,1.0	1.0,1.0,1.0	-0.12
18302	ENSCHIG00000019602	APH1B	chr10	+	56344377	56344548	56342159	56342486	56350431	56350502	18302	164296628	25,5,13	253276383	0,5,6	298	149	0.000109705	0.00136099	0.766,0.967,0.96	1.0,0.965,0.97	-0.081
7934	ENSCHIG00000025875	SLC44A3	chr3	+	71842931	71843056	71823994	71824088	71846704	71846891	7934	3,1,6	0,0,0	6,11,6	2,2,2	274	149	0.000110457	0.00136884	1.0,1.0,1.0	0.62,0.749,0.62	0.337
20492	ENSCHIG00000016878	NA	chr13	+	43107629	43107746	43106384	43106552	43110119	43110197	20492	2,2,40	0,0,8	11,25,15	0,0,0	266	149	0.000110489	0.00136884	1.0,1.0,0.737	1.0,1.0,1.0	-0.088
18777	ENSCHIG00000013847	NA	chr10	-	96218203	96218382	96213116	96213241	96221700	96221728	18777	65,75,39	0,7,5	8,25,12	0,0,0	298	149	0.000110595	0.0013692	1.0,0.843,0.796	1.0,1.0,1.0	-0.12
2675	ENSCHIG00000013026	ZNF207	chr19	-	17453590	17453683	17452343	17452586	17454827	17454985	2675	202,621,83	6321204273	95,27,67	127,51,100	242	149	0.000110801	0.00137081	0.164,0.241,0.158	0.315,0.246,0.292	-0.097
10400	ENSCHIG00000019262	TMEM9B	chr15	-	38754906	38754998	38749115	38749224	38759048	38759291	10400	68,73,85	5,0,7	478282807	2,1,8	241	149	0.000111627	0.00138008	0.894,1.0,0.882	0.993,0.994,0.984	-0.065
3757	ENSCHIG00000012726	LAMP2	chrLWLT01000027.1	-	13682011	13682176	13672727	13672867	13682607	13682671	3757	325479300	5,4,13	213139348	0,0,0	298	149	0.000111925	0.00138281	0.97,0.984,0.92	1.0,1.0,1.0	-0.042
12611	ENSCHIG00000008669	SHPRH	chr9	-	70303974	70304068	70296033	70296700	70304381	70304842	12611	26,42,35	197191228	38,57,31	515472449	243	149	0.000112237	0.00138572	0.075,0.119,0.086	0.043,0.069,0.041	0.042
6885	ENSCHIG00000010242	PPHLN1	chr5	-	37785240	37785320	37699875	37699997	37795968	37796180	6885	177,98,38	9,19,0	53,42,70	3,0,0	229	149	0.000113015	0.00139341	0.928,0.77,1.0	0.92,1.0,1.0	-0.074
14060	ENSCHIG00000022321	SCYL2	chr5	+	62928017	62928134	62927375	62927597	62928726	62928852	14060	51,64,18	12,0,0	60,18,43	0,0,0	266	149	0.000113002	0.00139341	0.704,1.0,1.0	1.0,1.0,1.0	-0.099
3721	ENSCHIG00000013457	NA	chr21	+	20960494	20960611	20960303	20960379	20960904	20960984	3721	108,232,41	4,12,4	19,22,18	0,0,0	266	149	0.000114193	0.00140697	0.938,0.915,0.852	1.0,1.0,1.0	-0.098
15534	ENSCHIG00000005726	PSMG1	chr1	-	138859121	138859320	138857944	138858081	138864170	138864322	15534	89,90,55	9,0,2	110,57,132	0,0,0	298	149	0.000114945	0.00141527	0.832,1.0,0.932	1.0,1.0,1.0	-0.079
2752	ENSCHIG00000015197	RAD51C	chr19	+	9299165	9299299	9296860	9297027	9306954	9307086	2752	49,64,53	1,4,0	292,65,109	44,6,6	283	149	0.000115202	0.00141746	0.963,0.894,1.0	0.777,0.851,0.905	0.108
10036	ENSCHIG00000008749	RAB18	chr13	-	36396861	36396923	36391065	36391184	36409423	36409479	10036	219385189	5,3,4	105,69,86	10,9,0	211	149	0.000115295	0.00141764	0.969,0.989,0.971	0.881,0.844,1.0	0.068
9437	ENSCHIG00000006062	NA	chr4	+	76781147	76781290	76776889	76777027	76787508	76787676	9437	44,40,6	8,1,0	10,5,9	0,0,0	292	149	0.000115456	0.00141866	0.737,0.953,1.0	1.0,1.0,1.0	-0.103
12938	ENSCHIG00000018049	CENPE	chr6	+	21998383	21998542	21998033	21998237	21998756	21999038	12938	138,141,23	8,7,0	31,28,25	0,0,0	298	149	0.000116145	0.00142614	0.896,0.91,1.0	1.0,1.0,1.0	-0.065
21332	ENSCHIG00000019958	PPP2R1B	chr15	+	60298107	60298281	60296827	60296898	60301227	60301288	21332	63,51,31	0,6,4	25,13,21	0,0,0	298	149	0.000116642	0.00143127	1.0,0.81,0.795	1.0,1.0,1.0	-0.132
10016	ENSCHIG00000023693	UCK2	chr3	+	117174079	117174177	117168692	117168835	117176188	117176237	10016	198142102	18,5,9	1,5,11	0,0,0	247	149	0.000117494	0.00144075	0.869,0.945,0.872	1.0,1.0,1.0	-0.105
13326	ENSCHIG00000010052	WDR59	chr18	-	3545108	3545195	3541834	3541912	3549917	3550006	13326	33,46,22	2,2,5	15,37,18	0,0,0	236	149	0.000117607	0.00144114	0.912,0.936,0.735	1.0,1.0,1.0	-0.139
64	ENSCHIG00000007124	SLC35A2	chrLWLT01000100.1	-	89305	90042	88016	88044	91060	91212	64	7,11,1	3,7,0	0,0,4	13,5,8	298	149	0.000118113	0.00144636	0.538,0.44,1.0	0.0,0.0,0.2	0.593
10002	ENSCHIG00000014728	COPS4	chr6	+	98324608	98324724	98313512	98313663	98332452	98332586	10002	30,13,6	1,0,0	10,1,16	0,1,19	265	149	0.000118194	0.00144637	0.944,1.0,1.0	1.0,0.36,0.321	0.421
20191	ENSCHIG00000017652	NA	chr12	+	68665397	68665455	68661939	68662006	68666259	68666346	20191	122,325,92	0,29,9	109,77,105	0,4,1	207	149	0.000118815	0.00145298	1.0,0.89,0.88	1.0,0.933,0.987	-0.05
20235	ENSCHIG00000023487	EPSTI1	chr12	+	73523515	73523615	73517049	73517123	73528752	73529355	20235	35,55,49	0,0,0	106,38,114	15,0,0	249	149	0.000119977	0.0014662	1.0,1.0,1.0	0.809,1.0,1.0	0.064
3314	ENSCHIG00000007307	GPLD1	chr18	+	148096	148162	146155	146295	150012	150133	3314	27,28,15	0,0,0	33,12,7	9,0,0	215	149	0.000121545	0.00148435	1.0,1.0,1.0	0.718,1.0,1.0	0.094
11229	ENSCHIG00000022561	ERCC4	chr25	+	12716744	12717342	12714575	12714686	12719119	12719212	11229	23,13,15	3,1,3	12,13,39	0,0,0	298	149	0.000121771	0.0014861	0.793,0.867,0.714	1.0,1.0,1.0	-0.209
7561	ENSCHIG00000018652	TYK2	chr7	-	94762672	94762790	94761082	94761193	94763019	94763192	7561	3,24,7	1,1,8	0,1,0	3,0,2	267	149	0.000122679	0.00149617	0.626,0.931,0.328	0.0,1.0,0.0	0.295
14364	ENSCHIG00000020134	ANAPC7	chr17	+	16931960	16932080	16924153	16924353	16935193	16935305	14364	38,61,14	6,3,0	54,69,50	0,0,0	269	149	0.000123244	0.00150204	0.778,0.918,1.0	1.0,1.0,1.0	-0.101
16819	ENSCHIG00000011052	NA	chr15	+	20652101	20652235	20616255	20616367	20682295	20682406	16819	97113148	5,8,1	410242498	33,17,80	283	149	0.00012385	0.0015084	0.911,0.881,0.987	0.867,0.882,0.766	0.088
13210	ENSCHIG00000026844	CDC7	chr3	+	68739227	68739370	68739048	68739142	68740258	68740511	13210	147253147	7,7,1	189220199	0,0,0	292	149	0.000124706	0.00151781	0.915,0.949,0.987	1.0,1.0,1.0	-0.05
16927	ENSCHIG00000026285	NA	chr11	-	15995052	15995201	15992790	15992925	15998419	15998472	16927	795672456	6,20,2	13691858907	0,0,0	298	149	0.000125099	0.00152156	0.985,0.944,0.991	1.0,1.0,1.0	-0.027
11835	ENSCHIG00000018814	AP2M1	chr1	-	82654988	82655086	82654369	82654481	82655190	82655326	11835	112,108,99	7,0,7	66,75,53	0,0,0	247	149	0.000125772	0.00152872	0.906,1.0,0.895	1.0,1.0,1.0	-0.066
19880	ENSCHIG00000024680	METTL14	chr6	-	7093230	7093318	7081672	7081763	7093666	7093747	19880	54,112,37	3,8,0	133,92,150	0,0,0	237	149	0.000126646	0.0015383	0.919,0.898,1.0	1.0,1.0,1.0	-0.061
13880	ENSCHIG00000022645	ZCCHC4	chr6	+	45335336	45335388	45332495	45332571	45341190	45341326	13880	20,38,8	8,0,1	22,6,20	0,0,0	201	149	0.000128468	0.00155938	0.65,1.0,0.856	1.0,1.0,1.0	-0.165
2213	ENSCHIG00000025495	MFSD11	chr19	-	54241151	54241192	54235548	54235614	54244897	54245042	2213	51,83,42	5,8,0	41,18,22	0,0,0	190	149	0.00012864	0.00156041	0.889,0.891,1.0	1.0,1.0,1.0	-0.073
3189	ENSCHIG00000022439	ORC6	chr18	-	22267227	22267391	22262075	22262203	22269280	22269410	3189	385327465	8,7,6	11497281381	0,0,0	298	149	0.000129148	0.00156552	0.96,0.959,0.975	1.0,1.0,1.0	-0.035
20530	ENSCHIG00000017440	GPCPD1	chr13	-	47269771	47269856	47261489	47261531	47273807	47273904	20530	150,143,97	24,21,5	40,47,65	0,5,0	234	149	0.000130984	0.00158671	0.799,0.813,0.925	1.0,0.857,1.0	-0.107
16181	ENSCHIG00000012159	LYRM7	chr7	+	87324434	87324516	87319982	87320053	87333385	87333456	16181	47,35,24	2,8,1	18,5,65	1,0,0	231	149	0.000131352	0.00159009	0.938,0.738,0.939	0.921,1.0,1.0	-0.102
21154	ENSCHIG00000012498	TOP2A	chr19	-	40292056	40292214	40291620	40291746	40293201	40293340	21154	556429142	3,19,1	228162173	0,0,0	298	149	0.000131884	0.00159547	0.989,0.919,0.986	1.0,1.0,1.0	-0.035
8204	ENSCHIG00000017526	LRRC40	chr3	-	45924256	45924386	45920626	45920750	45926080	45926154	8204	62,115,83	0,11,4	12,9,41	0,0,0	279	149	0.000132679	0.001604	1.0,0.848,0.917	1.0,1.0,1.0	-0.078
18709	ENSCHIG00000019701	TENT2	chr10	-	90621265	90621402	90610172	90610264	90627952	90627996	18709	13861590236	34,25,4	114,68,160	0,0,0	286	149	0.000134261	0.00162203	0.955,0.971,0.968	1.0,1.0,1.0	-0.035
8791	ENSCHIG00000024326	FOPNL	chr25	-	14120453	14120590	14114033	14117150	14134278	14134509	8791	439475360	1,7,17	226142529	0,0,2	286	149	0.000135082	0.00163086	0.996,0.972,0.917	1.0,1.0,0.993	-0.036
20005	ENSCHIG00000016708	PSPC1	chr12	-	50438216	50438386	50435834	50436020	50441871	50441929	20005	61,148,59	2,7,5	19,14,26	0,0,0	298	149	0.000136442	0.00164618	0.938,0.914,0.855	1.0,1.0,1.0	-0.098
20406	ENSCHIG00000000499	NA	chr13	+	27614506	27614533	27614313	27614391	27617049	27617154	20406	6,2,19	155374176	1,8,4	444382496	176	149	0.000136681	0.00164795	0.032,0.005,0.084	0.002,0.017,0.007	0.032
3077	ENSCHIG00000005424	IST1	chr18	-	40385425	40385513	40380361	40380445	40386796	40386977	3077	345458272	1,22,0	10941184640	0,2,0	237	149	0.000137333	0.00165471	0.995,0.929,1.0	1.0,0.997,1.0	-0.024
10615	ENSCHIG00000023032	MKLN1	chr4	-	25019081	25019294	25011592	25011814	25029739	25029852	10615	137123152	0,0,0	545163325	12,2,9	298	149	0.000137806	0.00165818	1.0,1.0,1.0	0.958,0.976,0.948	0.039
14221	ENSCHIG00000007830	MTRF1L	chr9	-	77166962	77167080	77165704	77165841	77173665	77173745	14221	182323129	14,7,8	14,17,27	0,0,0	267	149	0.000137726	0.00165818	0.879,0.963,0.9	1.0,1.0,1.0	-0.086
4718	ENSCHIG00000002873	RC3H1	chr16	-	53821346	53821490	53819938	53820054	53823270	53823403	4718	108,226,35	1,27,3	3,2,1	0,0,0	293	149	0.000138295	0.00166184	0.982,0.81,0.856	1.0,1.0,1.0	-0.117
18433	ENSCHIG00000025362	AQR	chr10	+	72661957	72662125	72658842	72659021	72663224	72663394	18433	58,48,24	4,5,0	70,34,59	0,0,0	298	149	0.000138294	0.00166184	0.879,0.828,1.0	1.0,1.0,1.0	-0.098
8201	ENSCHIG00000017526	LRRC40	chr3	-	45920626	45920750	45913813	45913956	45924256	45924386	8201	31,59,47	8,0,3	13,3,18	0,0,0	273	149	0.000139173	0.00167128	0.679,1.0,0.895	1.0,1.0,1.0	-0.142
4074	ENSCHIG00000019613	IFT81	chr17	-	17127680	17127827	17100067	17100217	17139326	17139422	4074	29,14,14	3,5,0	46,6,8	1,0,0	296	149	0.000139605	0.00167535	0.83,0.585,1.0	0.959,1.0,1.0	-0.181
2839	ENSCHIG00000025387	NA	chr18	-	60842636	60842821	60837572	60840709	60843775	60843902	2839	7,1,1	6,15,3	0,0,0	6,2,8	298	149	0.000139862	0.00167716	0.368,0.032,0.143	0.0,0.0,0.0	0.181
12035	ENSCHIG00000014110	MRPL45	chr19	+	38627180	38627229	38618840	38618939	38628115	38628265	12035	61,13,29	4,6,0	53,9,57	0,0,0	198	149	0.000139942	0.00167716	0.92,0.62,1.0	1.0,1.0,1.0	-0.153
1124	ENSCHIG00000016820	NAP1L4	chr29	+	49680231	49680363	49678534	49678621	49684171	49684243	1124	57,37,100	0,0,0	434291258	4,17,7	281	149	0.000140627	0.00168424	1.0,1.0,1.0	0.983,0.901,0.951	0.055
2403	ENSCHIG00000019675	LASP1	chr19	+	39141936	39142040	39141163	39141311	39144253	39144427	2403	116,60,43	2,2,12	8,9,16	0,0,0	253	149	0.000141039	0.00168806	0.972,0.946,0.678	1.0,1.0,1.0	-0.135
6148	ENSCHIG00000017767	EP300	chr5	+	111239587	111239764	111233862	111234500	111241043	111241305	6148	187,190,24	20,4,0	7,20,7	0,0,0	298	149	0.000141518	0.00169267	0.824,0.96,1.0	1.0,1.0,1.0	-0.072
3166	ENSCHIG00000013098	OGFOD1	chr18	-	25534966	25535095	25534604	25534718	25535283	25535375	3166	105,154,25	44,46,11	76,44,101	4,10,14	278	149	0.000141766	0.00169451	0.561,0.642,0.549	0.911,0.702,0.795	-0.219
2163	ENSCHIG00000000176	C18orf63	chr24	-	4135665	4135775	4134670	4134767	4138323	4138400	2163	1,5,1	0,0,1	2,0,16	4,5,0	259	149	0.000141894	0.00169492	1.0,1.0,0.365	0.223,0.0,1.0	0.381
4250	ENSCHIG00000025684	HORMAD2	chr17	-	2113831	2113868	2110960	2110981	2114410	2114474	4250	84,86,8	20,5,0	47,29,38	3,0,0	186	149	0.000142967	0.0017066	0.771,0.932,1.0	0.926,1.0,1.0	-0.074
15951	ENSCHIG00000013232	CEP162	chr9	+	52435861	52435973	52427054	52427170	52439922	52440069	15951	106,162,79	8,10,4	91,122,62	0,4,0	261	149	0.000143593	0.00171293	0.883,0.902,0.919	1.0,0.946,1.0	-0.081
12582	ENSCHIG00000018734	MARCHF7	chr2	+	99592924	99592973	99588735	99588845	99595538	99595597	12582	34,58,23	122,96,0	28,2,21	0,0,3	198	149	0.000143773	0.00171394	0.173,0.313,1.0	1.0,1.0,0.84	-0.451
8103	ENSCHIG00000013418	NA	chr3	-	54483716	54483779	54482868	54482907	54484600	54484691	8103	238,260,67	485491185	17,24,12	60,83,68	212	149	0.000144357	0.00171977	0.256,0.271,0.203	0.166,0.169,0.11	0.095
19772	ENSCHIG00000017013	TFB1M	chr9	-	79197382	79197502	79169050	79169178	79222418	79222570	19772	74,63,98	0,2,0	341176331	17,2,14	269	149	0.000145779	0.00173556	1.0,0.946,1.0	0.917,0.98,0.929	0.04
635	ENSCHIG00000000354	CCAR1	chr28	-	20568227	20568438	20567325	20567409	20569175	20569342	635	275,166,70	50,19,0	90,51,95	0,0,6	298	149	0.000146099	0.00173708	0.733,0.814,1.0	1.0,1.0,0.888	-0.114
17279	ENSCHIG00000021810	UGP2	chr11	+	62065387	62065630	62064655	62064853	62068601	62068706	17279	165,116,14	17,0,1	9,2,31	0,0,0	298	149	0.000146021	0.00173708	0.829,1.0,0.875	1.0,1.0,1.0	-0.099
13895	ENSCHIG00000013574	NAMPT	chr4	+	72948791	72948928	72943056	72943185	72952924	72953150	13895	293,318,43	21,0,0	111,39,78	0,0,0	286	149	0.000146478	0.00174043	0.879,1.0,1.0	1.0,1.0,1.0	-0.04
10761	ENSCHIG00000008710	MIS18A	chr1	+	1689323	1689420	1682839	1682906	1689987	1690068	10761	52,81,28	24,0,0	101,29,66	0,0,0	246	149	0.000148188	0.00175958	0.568,1.0,1.0	1.0,1.0,1.0	-0.144
1836	ENSCHIG00000025966	SETD5	chr22	-	16987517	16987576	16986827	16987006	16987914	16988066	1836	29,14,9	10,0,0	7,3,12	0,0,0	208	149	0.000150695	0.00178817	0.675,1.0,1.0	1.0,1.0,1.0	-0.108
3702	ENSCHIG00000001878	TEX264	chr22	-	49247500	49247792	49237079	49237301	49250372	49250446	3702	5,5,2	2,2,9	22,6,57	1,1,6	298	149	0.00015097	0.00179026	0.556,0.556,0.1	0.917,0.75,0.826	-0.427
3525	ENSCHIG00000019365	BAZ1A	chr21	-	44557533	44558130	44555526	44555690	44560848	44560973	3525	203,227,54	9,9,0	52,43,36	0,0,0	298	149	0.000151296	0.00179266	0.919,0.927,1.0	1.0,1.0,1.0	-0.051
18765	ENSCHIG00000021950	CERT1	chr10	+	94439740	94439818	94439132	94439225	94446081	94446177	18765	11,31,5	26,75,5	8,1,2	36,32,24	227	149	0.000151372	0.00179266	0.217,0.213,0.396	0.127,0.02,0.052	0.209
16276	ENSCHIG00000024547	SAFB2	chr7	-	91831551	91832062	91831074	91831124	91832982	91833010	16276	53,50,25	3,6,0	37,14,20	0,0,0	298	149	0.000152048	0.00179948	0.898,0.806,1.0	1.0,1.0,1.0	-0.099
10566	ENSCHIG00000024872	IFT80	chr1	+	106700931	106701095	106694286	106694361	106706373	106706438	10566	13,17,6	7,3,2	10,1,10	0,1,0	298	149	0.0001523	0.00180128	0.481,0.739,0.6	1.0,0.333,1.0	-0.171
5112	ENSCHIG00000008078	KIF27	chr8	-	76948399	76949343	76937072	76937279	76952744	76952945	5112	56,75,80	0,0,2	41,38,78	6,1,4	298	149	0.000152698	0.0018048	1.0,1.0,0.952	0.774,0.95,0.907	0.107
12048	ENSCHIG00000017238	AP5M1	chr10	-	33572150	33572247	33568950	33569033	33575185	33575304	12048	84,209,55	0,8,14	15,6,19	0,0,0	246	149	0.000152988	0.00180705	1.0,0.941,0.704	1.0,1.0,1.0	-0.118
11798	ENSCHIG00000025117	TUBGCP5	chr2	+	135287300	135287415	135283269	135283405	135294284	135294374	11798	58,40,42	0,13,0	101,82,84	0,0,0	264	149	0.000155802	0.00183908	1.0,0.635,1.0	1.0,1.0,1.0	-0.122
5676	ENSCHIG00000021462	ART3	chr6	+	91500794	91500821	91499848	91499881	91501804	91501834	5676	3,4,6	0,0,0	70,6,66	12,0,4	176	149	0.000156421	0.00184517	1.0,1.0,1.0	0.832,1.0,0.933	0.078
12504	ENSCHIG00000002887	ANKRD40CL	chr19	+	35630569	35630650	35627890	35627924	35631384	35631560	12504	38,13,22	35,24,32	53,47,13	119122133	230	149	0.000157007	0.00185087	0.413,0.26,0.308	0.224,0.2,0.06	0.166
5364	ENSCHIG00000023340	GLMN	chr3	-	69443818	69444059	69442219	69442322	69449627	69449747	5364	19,37,25	0,16,0	83,35,32	0,0,0	298	149	0.000157812	0.00185914	1.0,0.536,1.0	1.0,1.0,1.0	-0.155
485	ENSCHIG00000022008	SNX29	chr25	+	11046161	11046302	10970477	10970559	11096433	11096573	485	25,16,5	0,0,0	62,32,43	8,0,2	290	149	0.000158169	0.00186214	1.0,1.0,1.0	0.799,1.0,0.917	0.095
12087	ENSCHIG00000018541	NA	chr1	+	80971338	80971448	80969543	80969819	80974652	80974786	12087	35,58,7	212,263,17	0,3,0	2,30,18	259	149	0.000159299	0.00187394	0.087,0.113,0.192	0.0,0.054,0.0	0.113
19819	ENSCHIG00000020173	NA	chr11	-	25978242	25978317	25974656	25974799	25980717	25980833	19819	25,72,15	2,9,0	9,2,7	0,0,0	224	149	0.00015938	0.00187394	0.893,0.842,1.0	1.0,1.0,1.0	-0.088
9799	ENSCHIG00000014912	LIAS	chr6	+	59168701	59168830	59163160	59163241	59170483	59170629	9799	86,94,48	0,0,0	38,6,41	4,0,4	278	149	0.000160288	0.00188339	1.0,1.0,1.0	0.836,1.0,0.846	0.106
2099	ENSCHIG00000018832	PSMA8	chr24	-	30962486	30962568	30962013	30962021	30963726	30963789	2099	17,10,4	10,11,0	40,14,10	0,3,0	231	149	0.000160449	0.00188404	0.523,0.37,1.0	1.0,0.751,1.0	-0.286
15384	ENSCHIG00000007013	NA	chr7	-	40596837	40596965	40563685	40563906	40637012	40637076	15384	30,14,32	0,0,1	128,95,143	21,0,6	277	149	0.00016058	0.00188435	1.0,1.0,0.945	0.766,1.0,0.928	0.084
5093	ENSCHIG00000008078	KIF27	chr8	-	76919147	76919345	76910462	76910573	76927462	76927618	5093	41,37,18	13,0,0	18,12,24	0,0,0	298	149	0.000161008	0.00188814	0.612,1.0,1.0	1.0,1.0,1.0	-0.129
6616	ENSCHIG00000015066	CDC45	chrLWLT01000035.1	+	370802	370879	370374	370493	372215	372280	6616	99,70,57	6,0,7	59,70,63	0,0,1	226	149	0.000161859	0.00189689	0.916,1.0,0.843	1.0,1.0,0.976	-0.072
362	ENSCHIG00000024057	ZCWPW1	chr25	+	37009894	37010050	37009388	37009449	37010621	37010926	362	44,64,16	0,7,2	25,10,18	0,0,0	298	149	0.000162587	0.00190418	1.0,0.821,0.8	1.0,1.0,1.0	-0.126
17582	ENSCHIG00000022308	NA	chr11	+	59554472	59554574	59553993	59554104	59555132	59555184	17582	11,17,22	16,3,9	13,12,13	0,0,3	251	149	0.000163594	0.00191473	0.29,0.771,0.592	1.0,1.0,0.72	-0.356
15530	ENSCHIG00000020381	NA	chr7	+	29165287	29165386	29159757	29159786	29174409	29174470	15530	32,56,29	1,5,4	12,3,2	0,0,0	248	149	0.000166936	0.00195258	0.951,0.871,0.813	1.0,1.0,1.0	-0.122
1085	ENSCHIG00000018139	SLC35B3	chr23	-	3193617	3193729	3192568	3192638	3194148	3194241	1085	10,5,5	9,8,0	6,10,14	0,2,0	261	149	0.000167614	0.00195923	0.388,0.263,1.0	1.0,0.741,1.0	-0.363
1389	ENSCHIG00000017706	CEP295	chr29	-	598420	598595	597204	597851	599358	599498	1389	31,19,6	2,6,0	47,8,17	1,0,0	298	149	0.000169883	0.00198318	0.886,0.613,1.0	0.959,1.0,1.0	-0.153
1824	ENSCHIG00000007030	TRNT1	chr22	-	23001759	23002013	22999501	23001572	23002574	23002768	1824	137,197,41	14,8,0	8,5,12	0,0,0	298	149	0.000169864	0.00198318	0.83,0.925,1.0	1.0,1.0,1.0	-0.082
12470	ENSCHIG00000014031	NA	chr17	+	8837662	8837771	8836116	8836266	8839218	8839328	12470	10,12,7	0,0,1	22,12,16	5,0,4	258	149	0.000170086	0.00198426	1.0,1.0,0.802	0.718,1.0,0.698	0.129
6513	ENSCHIG00000019995	B4GALT4	chr1	-	63756582	63756651	63747491	63747883	63758365	63758526	6513	6,34,11	3,0,11	12,21,0	26,26,20	218	149	0.000170758	0.00199081	0.578,1.0,0.406	0.24,0.356,0.0	0.463
6893	ENSCHIG00000010242	PPHLN1	chr5	-	37830612	37830777	37827943	37828005	37851515	37851607	6893	473362253	271,178,99	520354376	135118132	298	149	0.000172651	0.00201158	0.466,0.504,0.561	0.658,0.6,0.588	-0.105
1023	ENSCHIG00000015444	SCGN	chr23	+	17790534	17790580	17786350	17786406	17790823	17790883	1023	26,41,27	16,22,4	5,5,8	0,1,1	195	149	0.000173574	0.00201971	0.554,0.587,0.838	1.0,0.793,0.859	-0.224
9962	ENSCHIG00000010231	GUF1	chr6	+	63865247	63865396	63864967	63865079	63865673	63865754	9962	3,7,0	0,4,2	3,9,7	0,0,0	298	149	0.000173489	0.00201971	1.0,0.467,0.0	1.0,1.0,1.0	-0.511
19275	ENSCHIG00000014959	TMTC4	chr12	+	9058058	9058171	9056877	9056992	9059816	9059886	19275	15,43,40	0,0,10	63,50,34	0,0,0	262	149	0.00017376	0.00202057	1.0,1.0,0.695	1.0,1.0,1.0	-0.102
3884	ENSCHIG00000010724	ELMOD2	chr17	+	53805802	53805936	53804898	53804967	53815084	53815230	3884	257,220,79	5,13,0	197111121	0,0,2	283	149	0.000174028	0.00202239	0.964,0.899,1.0	1.0,1.0,0.97	-0.036
12126	ENSCHIG00000020310	NA	chr26	+	42045592	42045691	42034617	42034779	42054346	42054453	12126	255,379,97	22,0,6	65,55,58	0,1,0	248	149	0.000174436	0.00202582	0.874,1.0,0.907	1.0,0.971,1.0	-0.063
13794	ENSCHIG00000023767	CCNH	chr7	+	23527317	23527391	23518578	23518701	23531736	23531900	13794	29,48,4	8,1,0	24,13,42	0,0,0	223	149	0.00017675	0.00205138	0.708,0.97,1.0	1.0,1.0,1.0	-0.107
20544	ENSCHIG00000023862	ABCC2	chr26	-	30834056	30834251	30832299	30832415	30838109	30838276	20544	52,76,91	0,2,0	252158132	8,3,12	298	149	0.000177259	0.00205595	1.0,0.95,1.0	0.94,0.963,0.846	0.067
15768	ENSCHIG00000018489	NA	chr21	+	54835329	54835528	54834373	54834695	54835729	54835825	15768	736961225	16,14,0	255360306	0,0,0	298	149	0.000178668	0.00207096	0.958,0.972,1.0	1.0,1.0,1.0	-0.023
5229	ENSCHIG00000010540	XPA	chr8	-	62558164	62558270	62554397	62554563	62561754	62561865	5229	45,76,45	2,8,0	124,73,90	0,0,0	255	149	0.000181442	0.00210177	0.929,0.847,1.0	1.0,1.0,1.0	-0.075
1267	ENSCHIG00000018728	SLC17A6	chr29	-	21836886	21837001	21835718	21835806	21855610	21855729	1267	3,21,19	1,5,1	2,7,2	0,0,0	264	149	0.00018258	0.00211358	0.629,0.703,0.915	1.0,1.0,1.0	-0.251
11469	ENSCHIG00000026241	CEP44	chr8	+	6538281	6538420	6535979	6536055	6539478	6539521	11469	101,116,79	0,1,0	149,27,183	7,1,6	288	149	0.000183391	0.00212161	1.0,0.984,1.0	0.917,0.933,0.94	0.065
16029	ENSCHIG00000014746	FKBP5	chr23	+	39082409	39082554	39071132	39071237	39098985	39099128	16029	12,18,46	0,0,0	39,51,14	13,0,0	294	149	0.000183861	0.00212567	1.0,1.0,1.0	0.603,1.0,1.0	0.132
6580	ENSCHIG00000016806	GLA	chrLWLT01000124.1	+	103504	103682	102299	102474	104230	104322	6580	58,40,34	0,1,16	6,23,6	0,0,0	298	149	0.000184303	0.00212919	1.0,0.952,0.515	1.0,1.0,1.0	-0.178
18123	ENSCHIG00000027258	NUP54	chr6	-	91520235	91520343	91516004	91516124	91528176	91528270	18123	26701156332	45,8,2	1064247951	1,0,3	257	149	0.000184401	0.00212919	0.972,0.988,0.99	0.998,1.0,0.995	-0.014
6409	ENSCHIG00000022708	ABHD11	chr25	+	33336512	33336686	33335703	33335839	33336833	33337004	6409	128,57,180	20,13,54	55,120,15	45,47,18	298	149	0.000185632	0.00214202	0.762,0.687,0.625	0.379,0.561,0.294	0.28
13837	ENSCHIG00000008442	TRIM24	chr4	-	18143788	18143957	18140586	18140915	18147304	18147377	13837	118,109,12	9,2,0	90,41,39	0,0,0	298	149	0.000187283	0.0021597	0.868,0.965,1.0	1.0,1.0,1.0	-0.056
19677	ENSCHIG00000014500	ZNF292	chr9	-	49928102	49928305	49922233	49922370	49944083	49944219	19677	90,47,43	8,0,2	29,33,45	0,0,0	298	149	0.000187882	0.00216522	0.849,1.0,0.915	1.0,1.0,1.0	-0.079
14197	ENSCHIG00000020696	EIF2B2	chr10	-	16867131	16867280	16866054	16866218	16867440	16867561	14197	38,48,65	0,0,13	16,22,17	0,0,0	298	149	0.000189321	0.0021804	1.0,1.0,0.714	1.0,1.0,1.0	-0.095
19332	ENSCHIG00000022133	ZFYVE16	chr7	-	29964962	29965187	29961942	29962025	29966575	29966731	19332	0,9,0	3,2,4	12,3,1	0,0,2	298	149	0.000189442	0.0021804	0.0,0.692,0.0	1.0,1.0,0.2	-0.503
9884	ENSCHIG00000011050	DARS1	chr2	-	74799800	74799935	74797349	74797497	74800790	74800902	9884	154,134,63	2,8,3	102,33,140	0,0,0	284	149	0.000190018	0.00218563	0.976,0.898,0.917	1.0,1.0,1.0	-0.07
8454	ENSCHIG00000007658	FKBP6	chr25	-	33600206	33600409	33598613	33598733	33601593	33601683	8454	145121103	1,11,14	143176325	0,11,0	298	149	0.000191234	0.00219796	0.986,0.846,0.786	1.0,0.889,1.0	-0.09
12327	ENSCHIG00000017624	TNIK	chr1	+	95901346	95901433	95900260	95900371	95902521	95902710	12327	0,0,1	3,2,3	3,8,1	8,15,2	236	149	0.000191334	0.00219796	0.0,0.0,0.174	0.191,0.252,0.24	-0.17
10926	ENSCHIG00000024544	NLN	chr20	-	13769965	13770102	13756128	13758079	13771271	13771400	10926	85,48,29	6,3,3	46,15,28	1,0,0	286	149	0.000191526	0.00219876	0.881,0.893,0.834	0.96,1.0,1.0	-0.117
9346	ENSCHIG00000024580	ATG4C	chr3	+	38131423	38131560	38124464	38124535	38142659	38142779	9346	113,316,79	8,20,13	6,17,13	0,1,0	286	149	0.000192287	0.00220609	0.88,0.892,0.76	1.0,0.899,1.0	-0.122
3970	ENSCHIG00000010307	NA	chr23	-	32297459	32297562	32294660	32294798	32298175	32298189	3970	130,117,26	17,2,0	12,9,11	0,0,0	252	149	0.000193411	0.00221757	0.819,0.972,1.0	1.0,1.0,1.0	-0.07
3542	ENSCHIG00000024335	SCFD1	chr21	+	40809788	40809842	40795534	40795610	40812982	40813035	3542	74,64,57	3,4,4	385,59,333	0,0,1	203	149	0.000197872	0.00226668	0.948,0.922,0.913	1.0,1.0,0.996	-0.071
7227	ENSCHIG00000011276	NA	chr18	+	61859225	61859473	61855209	61855715	61867122	61867249	7227	138,64,112	18,0,0	15,50,9	0,0,0	298	149	0.000197946	0.00226668	0.793,1.0,1.0	1.0,1.0,1.0	-0.069
17201	ENSCHIG00000000591	NA	chr5	+	119002174	119002254	118989347	118989505	119003871	119003983	17201	18,19,64	20,9,31	95,199,63	234261106	229	149	0.000198677	0.00227361	0.369,0.579,0.573	0.209,0.332,0.279	0.234
20142	ENSCHIG00000015922	NA	chr12	-	64939361	64939427	64896968	64897064	64945151	64945205	20142	9,11,1	0,0,1	21,7,15	7,0,17	215	149	0.000199328	0.00227925	1.0,1.0,0.409	0.675,1.0,0.379	0.118
20329	ENSCHIG00000023251	BMS1	chr28	-	32289565	32289754	32289296	32289477	32292536	32292713	20329	38,34,17	0,6,2	61,14,16	0,0,0	298	149	0.000199423	0.00227925	1.0,0.739,0.81	1.0,1.0,1.0	-0.15
12166	ENSCHIG00000020135	ARID1B	chr9	+	81111968	81112127	81111154	81111264	81118071	81118281	12166	60,43,22	0,6,8	13,16,13	0,1,0	298	149	0.000202524	0.00231322	1.0,0.782,0.579	1.0,0.889,1.0	-0.176
18265	ENSCHIG00000020334	HSF2	chr9	-	15983680	15983734	15980453	15980535	15987840	15987946	18265	30,29,9	18,20,4	1,1,1	0,1,0	203	149	0.000204331	0.00233238	0.55,0.516,0.623	1.0,0.423,1.0	-0.245
6702	ENSCHIG00000021197	NA	chr5	+	46988338	46988456	46984165	46984271	46990708	46990754	6702	172105247	4,2,0	184,83,319	7,4,15	267	149	0.000206305	0.00235342	0.96,0.967,1.0	0.936,0.921,0.922	0.049
6918	ENSCHIG00000022858	RICTOR	chr20	+	35435534	35435734	35435007	35435143	35436898	35437025	6918	66,29,10	0,4,4	40,49,25	0,0,0	298	149	0.000207268	0.00236142	1.0,0.784,0.556	1.0,1.0,1.0	-0.22
9207	ENSCHIG00000015327	ACTR8	chr22	+	46955016	46955180	46953143	46953284	46956240	46960044	9207	54,88,78	2,10,1	6,9,22	0,0,0	298	149	0.000207177	0.00236142	0.931,0.815,0.975	1.0,1.0,1.0	-0.093
3300	ENSCHIG00000024997	MRS2	chr18	-	179111	179225	176064	178582	187265	187383	3300	151,617,54	27,34,19	37,24,17	3,0,0	263	149	0.000209254	0.00238253	0.76,0.911,0.617	0.875,1.0,1.0	-0.196
3665	ENSCHIG00000022437	NA	chr21	+	25699497	25699643	25692584	25692745	25706494	25706665	3665	24,18,22	25,11,19	21,12,32	77,36,44	295	149	0.000211881	0.00241091	0.327,0.453,0.369	0.121,0.144,0.269	0.205
360	ENSCHIG00000024057	ZCWPW1	chr25	+	37007297	37007381	37006010	37006115	37007986	37008053	360	49,120,29	0,12,0	44,24,51	0,0,0	233	149	0.000212196	0.00241298	1.0,0.865,1.0	1.0,1.0,1.0	-0.045
19200	ENSCHIG00000017614	RB1CC1	chr14	+	60564655	60564792	60562947	60563067	60566669	60566740	19200	402664185	4,27,5	97,64,73	0,0,1	286	149	0.000212927	0.00241976	0.981,0.928,0.951	1.0,1.0,0.974	-0.038
14694	ENSCHIG00000011611	ANO4	chr5	+	63538330	63538375	63534837	63534938	63549225	63549357	14694	0,4,4	21,9,5	0,0,0	48,44,19	194	149	0.000213491	0.00242464	0.0,0.254,0.381	0.0,0.0,0.0	0.212
19521	ENSCHIG00000015261	CEP57L1	chr9	-	28281396	28281541	28278488	28278707	28282523	28282765	19521	194,239,86	3,11,0	396,99,460	0,0,0	294	149	0.000214476	0.00243429	0.97,0.917,1.0	1.0,1.0,1.0	-0.038
3008	ENSCHIG00000019574	SPINT2	chr18	+	49002648	49002810	49002058	49002112	49003143	49003182	3008	272196259	7,8,3	126134134	0,0,0	298	149	0.000214953	0.00243805	0.951,0.925,0.977	1.0,1.0,1.0	-0.049
15984	ENSCHIG00000008587	NDUFS7	chr7	-	66673126	66673244	66671744	66671924	66674554	66674670	15984	49,57,68	0,11,0	16,21,164	0,0,0	267	149	0.000215078	0.00243805	1.0,0.743,1.0	1.0,1.0,1.0	-0.086
10842	ENSCHIG00000012998	GABPA	chr1	-	9090506	9090651	9086243	9086328	9094403	9094506	10842	17184028997	72,94,27	172277186	0,3,4	294	149	0.000215724	0.00244383	0.924,0.956,0.949	1.0,0.979,0.959	-0.036
10283	ENSCHIG00000016056	PKM	chr10	+	82261763	82261930	82258133	82258286	82263676	82263858	10283	143,59,97	15,0,1	18,18,26	0,0,0	298	149	0.00021595	0.00244485	0.827,1.0,0.98	1.0,1.0,1.0	-0.064
7855	ENSCHIG00000006919	NA	chr3	-	85988319	85988424	85985848	85985930	85991780	85991878	7855	74193177	0,15,2	127,57,190	0,0,2	254	149	0.000216719	0.00245048	1.0,0.883,0.981	1.0,1.0,0.982	-0.039
18356	ENSCHIG00000027198	LRR1	chr10	-	60386898	60386997	60383583	60384305	60390131	60390189	18356	140151213	12,4,4	770631570	3,8,9	248	149	0.000216675	0.00245048	0.875,0.958,0.97	0.994,0.979,0.974	-0.048
19296	ENSCHIG00000020740	SETX	chr11	-	101827391	101827624	101825978	101826146	101829659	101829833	19296	84,65,9	4,6,0	7,20,12	0,0,0	298	149	0.000217938	0.00246271	0.913,0.844,1.0	1.0,1.0,1.0	-0.081
14097	ENSCHIG00000025549	CALU	chr4	-	27402998	27403192	27402731	27402925	27407980	27408212	14097	8031383538	672346167	293247275	274222331	298	149	0.000218787	0.00247076	0.374,0.667,0.617	0.348,0.357,0.293	0.22
16219	ENSCHIG00000011819	GADD45B	chr7	+	89446698	89446800	89446296	89446595	89447207	89447430	16219	56,9,37	1,0,8	23,59,27	0,0,0	251	149	0.000218954	0.00247109	0.971,1.0,0.733	1.0,1.0,1.0	-0.099
921	ENSCHIG00000013039	MRPS18A	chr23	+	31660812	31660882	31660475	31660599	31663630	31663775	921	113,75,46	14,0,0	49,15,47	0,0,0	219	149	0.000219268	0.00247308	0.846,1.0,1.0	1.0,1.0,1.0	-0.051
6121	ENSCHIG00000022666	ARFGAP3	chr5	-	112620962	112621016	112619594	112619641	112622681	112622766	6121	35,0,31	16,14,0	2,4,1	1,0,0	203	149	0.000220194	0.00248158	0.616,0.0,1.0	0.595,1.0,1.0	-0.326
11239	ENSCHIG00000014712	TADA1	chr3	-	118048897	118049049	118046380	118046533	118050279	118050489	11239	366814426	0,0,0	247114320	0,0,16	298	149	0.000220297	0.00248158	1.0,1.0,1.0	1.0,1.0,0.909	0.03
20836	ENSCHIG00000013680	ETHE1	chr18	-	52739810	52739959	52724722	52724852	52740124	52740269	20836	79,52,117	0,8,7	109,87,176	1,3,0	298	149	0.000221951	0.00249865	1.0,0.765,0.893	0.982,0.935,1.0	-0.086
17552	ENSCHIG00000024718	ARHGAP12	chr13	+	32785694	32786466	32767128	32767380	32826779	32827043	17552	91,78,88	0,2,9	195157124	0,0,1	298	149	0.00022481	0.00252925	1.0,0.951,0.83	1.0,1.0,0.984	-0.068
103	ENSCHIG00000012576	BCAP31	chrLWLT01000070.1	+	81500	81648	78369	78470	101700	101836	103	410616476	17,17,0	163163247	0,1,2	297	149	0.000225287	0.00253303	0.924,0.948,1.0	1.0,0.988,0.984	-0.033
569	ENSCHIG00000020834	NA	chr28	+	37439725	37439862	37439182	37439235	37444487	37444716	569	407175243	0,0,5	642496543	19,18,0	286	149	0.000225506	0.00253391	1.0,1.0,0.962	0.946,0.935,1.0	0.027
1578	ENSCHIG00000022183	FAM204A	chr26	+	13384166	13384282	13383411	13383645	13384593	13384693	1578	4421496486	38,6,0	128,206,95	0,0,0	265	149	0.000227447	0.00255413	0.867,0.993,1.0	1.0,1.0,1.0	-0.047
17067	ENSCHIG00000024961	NIPA2	chr2	-	135495815	135495872	135489758	135489849	135497593	135497824	17067	77,126,38	10,1,3	31,17,32	0,0,0	206	149	0.000228989	0.00256984	0.848,0.989,0.902	1.0,1.0,1.0	-0.087
841	ENSCHIG00000000076	INTS10	chr27	+	7781148	7781252	7778546	7778614	7781998	7782138	841	50,17,58	10,7,12	235227134	15,19,10	253	149	0.000230056	0.00257892	0.746,0.589,0.74	0.902,0.876,0.888	-0.197
4723	ENSCHIG00000013061	CENPL	chr16	-	53707584	53708127	53706183	53706255	53711496	53711748	4723	490575276	20,9,0	549111513	7,0,0	298	149	0.000230228	0.00257892	0.925,0.97,1.0	0.975,1.0,1.0	-0.027
19290	ENSCHIG00000026716	RNF17	chr12	+	50224377	50224513	50222506	50222675	50226502	50226692	19290	2,6,2	3,1,1	11,10,4	0,0,0	285	149	0.00023019	0.00257892	0.258,0.758,0.511	1.0,1.0,1.0	-0.491
15571	ENSCHIG00000027022	NOB1	chr18	-	38083101	38083232	38081374	38081446	38086402	38086535	15571	491872276	16,35,1	57,29,14	0,0,0	280	149	0.00023281	0.00260623	0.942,0.93,0.993	1.0,1.0,1.0	-0.045
9215	ENSCHIG00000019642	NA	chr2	+	46445177	46445245	46444721	46444815	46448368	46448487	9215	205179112	9,9,8	7,13,26	0,0,0	217	149	0.000233141	0.00260831	0.94,0.932,0.906	1.0,1.0,1.0	-0.074
20100	ENSCHIG00000008153	EXOSC8	chr12	+	62009767	62009864	62008964	62009010	62010770	62010877	20100	461347471	17,5,2	14436801564	5,2,5	246	149	0.000233701	0.00261295	0.943,0.977,0.993	0.994,0.995,0.995	-0.024
14680	ENSCHIG00000026017	TARBP2	chr5	-	26266171	26266341	26265275	26265378	26266887	26266940	14680	19,14,5	4,2,1	54,59,87	1,0,2	298	149	0.000234573	0.00262107	0.704,0.778,0.714	0.964,1.0,0.956	-0.241
8633	ENSCHIG00000019466	MYNN	chr1	-	97121129	97121920	97120266	97120426	97125615	97125912	8633	583754328	6,16,3	654571655	0,0,0	298	149	0.000235927	0.00263408	0.98,0.959,0.982	1.0,1.0,1.0	-0.026
10423	ENSCHIG00000022369	HSPBAP1	chr1	-	66721707	66721791	66718818	66718929	66727017	66727189	10423	9,28,12	0,0,0	56,47,42	14,0,0	233	149	0.000236029	0.00263408	1.0,1.0,1.0	0.719,1.0,1.0	0.094
19859	ENSCHIG00000026669	PSMB1	chr9	-	91522937	91523019	91516570	91516700	91527084	91527192	19859	125922771386	29,38,15	10657042298	2,4,26	231	149	0.000236304	0.0026355	0.966,0.975,0.983	0.997,0.991,0.983	-0.016
18594	ENSCHIG00000015687	DLST	chr10	-	16979885	16979997	16978233	16978389	16980486	16980542	18594	63,49,30	0,1,9	97,133,66	0,0,0	261	149	0.000236704	0.00263833	1.0,0.965,0.656	1.0,1.0,1.0	-0.126
299	ENSCHIG00000012598	KDM5C	chrLWLT01000021.1	+	20521274	20521397	20518814	20518892	20521689	20521860	299	8,40,6	2,4,1	25,29,11	0,0,0	272	149	0.000238372	0.002652	0.687,0.846,0.767	1.0,1.0,1.0	-0.233
13897	ENSCHIG00000013574	NAMPT	chr4	+	72952924	72953150	72943056	72943185	72954840	72954960	13897	362,363,57	20,5,0	102,48,68	0,0,1	298	149	0.000238243	0.002652	0.9,0.973,1.0	1.0,1.0,0.971	-0.033
16644	ENSCHIG00000023521	C4orf47	chr27	-	29864994	29865161	29863335	29863384	29869197	29869377	16644	0,2,0	3,0,1	20,2,12	0,4,0	298	149	0.000238364	0.002652	0.0,1.0,0.0	1.0,0.2,1.0	-0.4
19954	ENSCHIG00000019150	SLC20A1	chr11	+	46003264	46003384	46000660	46000757	46005059	46005329	19954	219,90,36	10,0,5	270127162	1,1,2	269	149	0.000239685	0.00266496	0.924,1.0,0.8	0.993,0.986,0.978	-0.078
13211	ENSCHIG00000026844	CDC7	chr3	+	68740258	68740511	68739048	68739142	68741153	68741249	13211	38,43,29	0,10,0	33,18,30	0,0,0	298	149	0.000240496	0.00267233	1.0,0.683,1.0	1.0,1.0,1.0	-0.106
1356	ENSCHIG00000015509	EED	chr29	-	8699682	8699774	8697805	8697939	8701978	8702060	1356	155,222,82	0,13,3	116,54,77	0,0,0	241	149	0.000246456	0.00273686	1.0,0.913,0.944	1.0,1.0,1.0	-0.048
10311	ENSCHIG00000020245	TBC1D23	chr1	+	44401617	44401662	44400175	44400315	44404584	44404673	10311	8,13,0	47,16,14	0,0,2	9,9,21	194	149	0.000246682	0.00273768	0.116,0.384,0.0	0.0,0.0,0.068	0.144
10190	ENSCHIG00000022105	NA	chr3	+	69275323	69275518	69267900	69268049	69291738	69291841	10190	11,5,2	2,4,0	15,20,41	0,0,0	298	149	0.000248303	0.00275398	0.733,0.385,1.0	1.0,1.0,1.0	-0.294
8604	ENSCHIG00000012080	GNPTG	chr25	+	998429	998513	998311	998366	998581	998645	8604	2,1,17	0,1,8	48,18,92	0,0,0	233	149	0.000249247	0.00276274	1.0,0.39,0.576	1.0,1.0,1.0	-0.345
10313	ENSCHIG00000020399	FGD6	chr5	-	24544262	24544391	24543505	24543654	24547504	24547632	10313	73,93,21	0,6,4	135,31,88	0,0,0	278	149	0.000250398	0.00277379	1.0,0.893,0.738	1.0,1.0,1.0	-0.123
12349	ENSCHIG00000019300	LRRC31	chr1	+	97056463	97056631	97053240	97053405	97060287	97060455	12349	96,96,63	0,0,0	151,89,245	6,1,8	298	149	0.000251094	0.0027798	1.0,1.0,1.0	0.926,0.978,0.939	0.052
6186	ENSCHIG00000027226	NA	chr3	+	64521095	64521192	64513529	64513768	64521587	64521743	6186	559408455	0,9,30	177175289	0,5,0	246	149	0.000251808	0.00278598	1.0,0.965,0.902	1.0,0.955,1.0	-0.029
3369	ENSCHIG00000016465	PRMT3	chr29	-	23943819	23943922	23934750	23934910	23946200	23946283	3369	138,141,19	14,2,0	30,14,18	0,0,0	252	149	0.000254875	0.00281818	0.854,0.977,1.0	1.0,1.0,1.0	-0.056
8528	ENSCHIG00000026061	BNC2	chr8	+	27547237	27547321	27506439	27506640	27659725	27659828	8528	24,27,35	169,108,93	54,63,70	121,155,58	233	149	0.000255782	0.00282474	0.083,0.138,0.194	0.222,0.206,0.436	-0.15
10488	ENSCHIG00000024053	DLD	chr4	-	71327769	71327839	71326259	71326360	71329206	71329286	10488	90,164,54	11,0,4	26,28,45	0,0,0	219	149	0.000255682	0.00282474	0.848,1.0,0.902	1.0,1.0,1.0	-0.083
13005	ENSCHIG00000012874	C7orf31	chr4	-	49520102	49520284	49515765	49515854	49529944	49530016	13005	26,44,25	4,7,0	30,50,27	0,0,2	298	149	0.000257693	0.0028441	0.765,0.759,1.0	1.0,1.0,0.871	-0.116
18634	ENSCHIG00000026029	MMADHC	chr2	-	89713155	89713373	89710732	89710838	89717675	89717820	18634	487364312	26,0,0	126,72,157	0,0,0	298	149	0.000258333	0.00284942	0.904,1.0,1.0	1.0,1.0,1.0	-0.032
17602	ENSCHIG00000015010	PBDC1	chrLWLT01000199.1	-	31666	31726	29708	29820	32949	33015	17602	8371103999	78191179	305280401	0,14,79	209	149	0.000259338	0.00285876	0.884,0.805,0.799	1.0,0.934,0.783	-0.076
8187	ENSCHIG00000020727	LHX8	chr3	+	51262873	51262969	51258199	51258303	51269079	51269263	8187	76,29,41	0,0,9	144,50,158	29,6,58	245	149	0.000259649	0.00286043	1.0,1.0,0.735	0.751,0.835,0.624	0.175
2827	ENSCHIG00000013939	NA	chr18	+	61975062	61975196	61974728	61974939	61979171	61979298	2827	26,15,33	0,1,6	7,3,22	4,4,9	283	149	0.000261238	0.00287617	1.0,0.888,0.743	0.48,0.283,0.563	0.435
6619	ENSCHIG00000020791	RBMS2	chr5	-	56217044	56217125	56216321	56216407	56217736	56217847	6619	70,78,122	0,11,2	123,31,152	0,1,0	230	149	0.000261719	0.00287971	1.0,0.821,0.975	1.0,0.953,1.0	-0.052
13823	ENSCHIG00000024022	UBN2	chr4	-	17595094	17595232	17594334	17594438	17600909	17601011	13823	268385209	15,6,9	46,72,37	0,1,0	287	149	0.000262964	0.00289164	0.903,0.971,0.923	1.0,0.974,1.0	-0.059
11011	ENSCHIG00000015769	LSG1	chr1	+	72621856	72621943	72621278	72621365	72625857	72625918	11011	186267114	6,1,6	172169101	11,13,8	236	149	0.000264127	0.00290265	0.951,0.994,0.923	0.908,0.891,0.889	0.06
5802	ENSCHIG00000022756	GNPDA2	chr6	-	63901072	63901257	63895450	63895625	63907285	63907468	5802	557596357	17,5,3	1349729962	3,0,10	298	149	0.000266189	0.00292353	0.942,0.983,0.983	0.996,1.0,0.98	-0.023
13962	ENSCHIG00000008721	STRIP2	chr4	-	26784800	26785004	26783336	26783572	26785890	26786018	13962	14,11,1	1,3,2	34,32,40	0,0,0	298	149	0.000267261	0.00293172	0.875,0.647,0.2	1.0,1.0,1.0	-0.426
15979	ENSCHIG00000008587	NDUFS7	chr7	-	66671744	66671924	66671615	66671662	66673612	66673681	15979	74101156	4,3,5	67,17,182	0,0,0	298	149	0.000267213	0.00293172	0.902,0.944,0.94	1.0,1.0,1.0	-0.071
5129	ENSCHIG00000000410	TMCO3	chrLWLT01000036.1	+	244104	244627	241458	241538	245391	245571	5129	0,0,21	4,21,22	24,11,45	31,5,9	298	149	0.000267481	0.00293235	0.0,0.0,0.323	0.279,0.524,0.714	-0.398
8203	ENSCHIG00000017526	LRRC40	chr3	-	45924256	45924386	45913813	45913956	45926080	45926154	8203	50,83,57	9,3,0	7,6,24	0,0,0	279	149	0.00026989	0.00295696	0.748,0.937,1.0	1.0,1.0,1.0	-0.105
10005	ENSCHIG00000014728	COPS4	chr6	+	98326366	98326451	98320644	98320815	98332452	98332586	10005	185163118	0,3,2	221,46,301	8,1,15	234	149	0.00027087	0.00296589	1.0,0.972,0.974	0.946,0.967,0.927	0.035
16260	ENSCHIG00000020789	CEBPZ	chr11	-	19494814	19494904	19491816	19491878	19495261	19495449	16260	82,194,36	26,27,6	53,27,70	4,0,5	239	149	0.000271244	0.00296818	0.663,0.818,0.789	0.892,1.0,0.897	-0.173
5461	ENSCHIG00000005126	NA	chr8	+	10886635	10886687	10883312	10883352	10896992	10897096	5461	46,48,27	11,0,0	31,29,20	0,0,0	201	149	0.00027167	0.00297104	0.756,1.0,1.0	1.0,1.0,1.0	-0.081
2691	ENSCHIG00000006275	DDX52	chr19	-	13538721	13538872	13538459	13538535	13538989	13539112	2691	143,258,43	2,13,0	78,29,69	0,0,0	298	149	0.000274228	0.00299602	0.973,0.908,1.0	1.0,1.0,1.0	-0.04
11618	ENSCHIG00000021309	NA	chr1	+	99230295	99230356	99229523	99229696	99247069	99247280	11618	136282147	43,0,4	3,56,31	14,11,10	210	149	0.000274287	0.00299602	0.692,1.0,0.963	0.132,0.783,0.687	0.351
18760	ENSCHIG00000009080	POC5	chr10	+	94132911	94133053	94128052	94128148	94135714	94135798	18760	418226159	8,0,12	294393250	0,5,0	291	149	0.000274613	0.00299776	0.964,1.0,0.872	1.0,0.976,1.0	-0.047
8011	ENSCHIG00000026792	UROD	chr3	+	19738043	19738110	19737860	19737961	19738450	19738612	8011	115319185	0,23,5	8,31,36	0,0,0	216	149	0.000277514	0.00302759	1.0,0.905,0.962	1.0,1.0,1.0	-0.044
7658	ENSCHIG00000016418	CSTF3	chr15	+	19205805	19205866	19205562	19205657	19206367	19206570	7658	52,32,3	9,0,0	49,21,38	0,0,0	210	149	0.000279172	0.00304384	0.804,1.0,1.0	1.0,1.0,1.0	-0.065
20049	ENSCHIG00000018326	FRY	chr12	+	57861671	57861854	57859634	57859893	57864138	57864225	20049	1,15,0	1,0,5	10,1,6	0,0,0	298	149	0.000279463	0.00304517	0.333,1.0,0.0	1.0,1.0,1.0	-0.556
2588	ENSCHIG00000023339	NA	chr19	+	25960546	25960690	25959868	25960027	25960764	25960830	2588	168214146	6,4,5	373115262	0,2,1	293	149	0.000284959	0.00310264	0.934,0.965,0.937	1.0,0.967,0.993	-0.041
9016	ENSCHIG00000016954	PRMT5	chr10	-	79504472	79504589	79503252	79503317	79505111	79505221	9016	71255151	3,6,11	26,21,16	0,0,0	266	149	0.000285082	0.00310264	0.93,0.96,0.885	1.0,1.0,1.0	-0.075
8794	ENSCHIG00000024326	FOPNL	chr25	-	14124719	14124804	14120453	14120590	14126965	14127163	8794	676756533	45,15,0	393189872	23,9,56	234	149	0.000285651	0.00310695	0.905,0.97,1.0	0.916,0.93,0.908	0.04
20400	ENSCHIG00000027098	SEPHS1	chr13	-	27325917	27326130	27324195	27324410	27333955	27334055	20400	271329150	0,0,0	57,57,56	0,0,10	298	149	0.000287704	0.00312739	1.0,1.0,1.0	1.0,1.0,0.737	0.088
2537	ENSCHIG00000019131	MPDU1	chr19	+	27057344	27057463	27056664	27056797	27057623	27057734	2537	310,161,83	0,0,3	300196238	16,1,4	268	149	0.000291294	0.0031645	1.0,1.0,0.939	0.912,0.991,0.971	0.022
19241	ENSCHIG00000024616	TATDN1	chr14	-	66436252	66436323	66435093	66435220	66444905	66444946	19241	248215111	22,0,5	20,17,26	0,0,0	220	149	0.000292129	0.00317167	0.884,1.0,0.938	1.0,1.0,1.0	-0.059
15482	ENSCHIG00000016143	NA	chr7	+	16828466	16828626	16823549	16823958	16832739	16832898	15482	46,5,35	0,0,0	176,89,281	6,0,14	298	149	0.000292571	0.00317455	1.0,1.0,1.0	0.936,1.0,0.909	0.052
10394	ENSCHIG00000018043	FAR1	chr15	+	43356968	43357098	43348373	43348441	43359259	43359387	10394	249630102	27,17,7	13,9,37	0,0,1	279	149	0.000297348	0.00322444	0.831,0.952,0.886	1.0,1.0,0.952	-0.094
14585	ENSCHIG00000021418	EEA1	chr5	-	22442359	22442690	22441190	22441292	22446127	22446267	14585	645576190	14,7,5	350191240	0,2,0	298	149	0.000298452	0.00323445	0.958,0.976,0.95	1.0,0.979,1.0	-0.032
2385	ENSCHIG00000024111	MED1	chr19	-	39504463	39504570	39501869	39501948	39506647	39506672	2385	568491374	9,3,15	469812320	0,1,6	256	149	0.000303356	0.00328563	0.973,0.99,0.936	1.0,0.998,0.969	-0.023
15495	ENSCHIG00000006941	NA	chr7	+	20816337	20816399	20813355	20813839	20849864	20850284	15495	15,13,24	0,0,0	81,68,337	6,4,14	211	149	0.000304344	0.00329434	1.0,1.0,1.0	0.905,0.923,0.944	0.076
7750	ENSCHIG00000012839	PNO1	chr11	+	66302981	66303099	66302681	66302742	66307708	66307779	7750	8578331112	89110134	216154235	0,15,20	267	149	0.000308502	0.00333735	0.843,0.809,0.822	1.0,0.851,0.868	-0.082
14487	ENSCHIG00000027116	UBLCP1	chr7	-	39722547	39722663	39721449	39721548	39722744	39722830	14487	509544166	13,6,3	535506344	0,0,0	265	149	0.000310898	0.00336125	0.957,0.981,0.969	1.0,1.0,1.0	-0.031
15300	ENSCHIG00000019760	GMNN	chr23	+	16960167	16960250	16953894	16953945	16961971	16962061	15300	175146135	28,58,104	0,31,34	38,17,55	232	149	0.000312779	0.00337956	0.801,0.618,0.455	0.0,0.539,0.284	0.35
20359	ENSCHIG00000020359	UPF2	chr13	-	15991424	15991700	15988897	15989081	15992401	15992605	20359	201,219,74	4,11,0	93,48,83	0,0,0	298	149	0.000313363	0.00338383	0.962,0.909,1.0	1.0,1.0,1.0	-0.043
7457	ENSCHIG00000025657	GALT	chr8	+	75838303	75838473	75838003	75838028	75838745	75838821	7457	33,71,95	4,0,6	36,27,27	0,0,0	298	149	0.000313604	0.0033844	0.805,1.0,0.888	1.0,1.0,1.0	-0.102
21115	ENSCHIG00000024501	MICAL2	chr15	+	41857193	41857316	41855569	41855713	41864833	41864896	21115	2,8,0	8,4,1	0,1,0	10,2,5	272	149	0.000315594	0.00340384	0.12,0.523,0.0	0.0,0.215,0.0	0.143
4813	ENSCHIG00000015065	NA	chr16	+	41606296	41606439	41602230	41602366	41610023	41610213	4813	85111145	7,0,9	19,13,13	0,0,0	292	149	0.000315859	0.00340466	0.861,1.0,0.892	1.0,1.0,1.0	-0.082
1796	ENSCHIG00000024309	PSMD6	chr22	+	37425790	37425959	37414760	37414869	37428823	37428901	1796	310429236	3,8,13	80,21,105	0,0,0	298	149	0.000319768	0.00344473	0.981,0.964,0.901	1.0,1.0,1.0	-0.051
3350	ENSCHIG00000021833	PPP2R5C	chr21	+	66068445	66068562	66061740	66061842	66074071	66077451	3350	0,2,3	3,0,0	0,0,0	7,1,1	266	149	0.000321223	0.00345834	0.0,1.0,1.0	0.0,0.0,0.0	0.667
10392	ENSCHIG00000018043	FAR1	chr15	+	43349927	43350099	43348373	43348441	43359259	43359387	10392	204644138	27,17,7	28,5,21	0,0,1	298	149	0.000321958	0.00346417	0.791,0.95,0.908	1.0,1.0,0.913	-0.088
13400	ENSCHIG00000020327	RIF1	chr2	+	91529537	91529740	91528600	91528643	91530278	91530378	13400	327,555,48	5,24,2	53,12,9	0,0,0	298	149	0.000322799	0.00347115	0.97,0.92,0.923	1.0,1.0,1.0	-0.062
5187	ENSCHIG00000014782	SAAL1	chr15	-	47927172	47927288	47926396	47926577	47927422	47927482	5187	5,9,6	2,4,0	36,11,2	0,0,0	265	149	0.000326918	0.00351293	0.584,0.559,1.0	1.0,1.0,1.0	-0.286
18381	ENSCHIG00000015965	NA	chr10	-	65186357	65186516	65185216	65185361	65196235	65196413	18381	257941253014	36,28,21	362724932290	2,0,0	298	149	0.000327074	0.00351293	0.973,0.987,0.986	0.999,1.0,1.0	-0.018
4222	ENSCHIG00000025855	HSCB	chr17	-	3080444	3080589	3076182	3076230	3081756	3081853	4222	94,84,139	8,0,4	170167209	15,12,34	294	149	0.000327443	0.00351396	0.856,1.0,0.946	0.852,0.876,0.757	0.106
9607	ENSCHIG00000026485	PINX1	chr8	+	8321784	8321894	8317075	8317232	8324167	8324260	9607	319211205	10,8,0	341498360	5,0,0	259	149	0.000327582	0.00351396	0.948,0.938,1.0	0.975,1.0,1.0	-0.03
10387	ENSCHIG00000018043	FAR1	chr15	+	43345776	43345954	43343052	43343232	43347001	43347046	10387	5101068280	6,75,100	72,51,83	0,0,4	298	149	0.000327757	0.00351396	0.977,0.877,0.583	1.0,1.0,0.912	-0.158
10044	ENSCHIG00000006171	CPNE3	chr14	+	6043603	6043678	6041884	6042064	6044913	6044985	10044	145,85,58	15,5,14	74,80,120	0,9,0	224	149	0.000328473	0.00351955	0.865,0.919,0.734	1.0,0.855,1.0	-0.112
6456	ENSCHIG00000024000	DNM1L	chr5	-	75705986	75706019	75703819	75703996	75706328	75706406	6456	83,33,13	11,4,0	83,22,33	31,5,15	182	149	0.00032995	0.00353327	0.861,0.871,1.0	0.687,0.783,0.643	0.206
609	ENSCHIG00000019296	ARID5B	chr28	-	27580213	27580444	27523856	27523969	27637910	27638136	609	113,77,190	0,0,2	396591308	12,19,1	298	149	0.000331833	0.00355056	1.0,1.0,0.979	0.943,0.94,0.994	0.034
2487	ENSCHIG00000007814	NA	chr19	-	32665143	32665275	32662435	32662471	32669954	32670032	2487	5,7,3	4,0,2	11,6,14	0,0,1	281	149	0.000332235	0.00355056	0.399,1.0,0.443	1.0,1.0,0.881	-0.346
12525	ENSCHIG00000011656	KCP	chr4	+	27289209	27289516	27288611	27288776	27289658	27289927	12525	4,1,9	0,0,0	15,4,26	0,0,9	298	149	0.000332354	0.00355056	1.0,1.0,1.0	1.0,1.0,0.591	0.136
21350	ENSCHIG00000016588	ATM	chr15	-	64373912	64374071	64373318	64373457	64374438	64374552	21350	58,82,8	12,0,0	12,2,10	0,0,0	298	149	0.000332265	0.00355056	0.707,1.0,1.0	1.0,1.0,1.0	-0.098
9886	ENSCHIG00000011050	DARS1	chr2	-	74800790	74800902	74797349	74797497	74802005	74802065	9886	40,47,52	5,0,4	93,30,77	0,0,0	261	149	0.000333235	0.00355787	0.82,1.0,0.881	1.0,1.0,1.0	-0.1
13045	ENSCHIG00000018438	PTPN1	chr13	+	78107586	78107724	78101671	78101770	78110674	78110884	13045	159,82,78	0,14,0	65,90,12	0,0,0	287	149	0.000334723	0.00357163	1.0,0.753,1.0	1.0,1.0,1.0	-0.082
6850	ENSCHIG00000022265	LAPTM4A	chr11	+	78531138	78531234	78530183	78530306	78532070	78532169	6850	713499426	29,0,0	230159584	0,0,0	245	149	0.000336655	0.00359013	0.937,1.0,1.0	1.0,1.0,1.0	-0.021
5918	ENSCHIG00000017761	BMPR1B	chr6	-	29981225	29981359	29947554	29947714	30108150	30108235	5918	3,1,2	0,0,0	10,26,19	0,4,3	283	149	0.000337538	0.00359741	1.0,1.0,1.0	1.0,0.774,0.769	0.152
14421	ENSCHIG00000016596	RDH10	chr14	-	45462599	45462745	45460675	45460807	45463941	45464040	14421	328397415	6,14,0	432328314	0,0,0	295	149	0.000338747	0.00360816	0.965,0.935,1.0	1.0,1.0,1.0	-0.033
2276	ENSCHIG00000012645	TLK2	chr19	+	46639183	46639353	46635411	46635501	46644406	46644518	2276	78,118,17	5,6,0	25,15,7	0,0,0	298	149	0.000339379	0.00361275	0.886,0.908,1.0	1.0,1.0,1.0	-0.069
8892	ENSCHIG00000000510	MAP2	chr2	-	38354505	38354583	38339267	38343020	38357103	38357217	8892	99,44,37	13,0,0	6,25,14	0,0,0	227	149	0.000340053	0.00361779	0.833,1.0,1.0	1.0,1.0,1.0	-0.056
6940	ENSCHIG00000020918	NA	chr5	-	26460924	26460956	26459743	26459843	26461258	26461361	6940	117,219,98	0,16,0	244143362	0,0,0	181	149	0.000340808	0.00362368	1.0,0.918,1.0	1.0,1.0,1.0	-0.027
6297	ENSCHIG00000012896	APTX	chr8	-	74549436	74549540	74547222	74548559	74554449	74554676	6297	60204118	32,28,51	91,68,81	77,61,63	253	149	0.000342334	0.00363776	0.525,0.811,0.577	0.41,0.396,0.431	0.225
15987	ENSCHIG00000008587	NDUFS7	chr7	-	66673612	66673681	66673126	66673244	66674554	66674670	15987	35,55,98	10,1,0	46,27,211	0,0,0	218	149	0.000342938	0.00364202	0.705,0.974,1.0	1.0,1.0,1.0	-0.107
4336	ENSCHIG00000022348	NA	chr23	-	33762487	33762624	33761459	33761585	33763179	33763451	4336	4,24,7	0,0,0	25,15,7	12,0,0	286	149	0.00034406	0.00365178	1.0,1.0,1.0	0.52,1.0,1.0	0.16
15477	ENSCHIG00000015215	SLF1	chr7	-	16575235	16575358	16573584	16573638	16576768	16576906	15477	21,21,2	7,7,0	35,11,20	3,0,0	272	149	0.00034551	0.00366502	0.622,0.622,1.0	0.865,1.0,1.0	-0.207
7775	ENSCHIG00000011114	TMEM128	chr6	+	105164133	105164292	105159510	105159652	105169490	105169590	7775	287394383	13,4,4	1028640836	2,4,7	298	149	0.000346445	0.00367277	0.917,0.98,0.98	0.996,0.988,0.984	-0.03
400	ENSCHIG00000020622	NA	chr25	-	25952372	25952513	25952145	25952265	25955781	25955875	400	19,73,58	0,8,2	5,4,7	0,0,0	290	149	0.000348201	0.0036892	1.0,0.824,0.937	1.0,1.0,1.0	-0.08
2344	ENSCHIG00000023358	NBR1	chr19	+	42829780	42829858	42829398	42829563	42831007	42831425	2344	7,2,10	6,11,3	13,0,5	0,1,0	227	149	0.000350438	0.00371073	0.434,0.107,0.686	1.0,0.0,1.0	-0.258
20541	ENSCHIG00000023911	SPDYA	chr11	-	70698617	70698703	70691786	70691958	70700725	70700784	20541	5,6,1	7,0,1	43,15,44	0,0,1	235	149	0.0003511	0.00371556	0.312,1.0,0.388	1.0,1.0,0.965	-0.422
5092	ENSCHIG00000008078	KIF27	chr8	-	76919147	76919345	76910462	76910573	76924215	76924421	5092	152149111	17,0,0	138,64,125	0,0,2	298	149	0.000353285	0.00373647	0.817,1.0,1.0	1.0,1.0,0.969	-0.051
5607	ENSCHIG00000024928	LIN54	chr6	-	98226995	98227212	98221482	98221556	98247342	98247485	5607	40,20,8	2,0,0	30,35,11	8,0,4	298	149	0.000354426	0.00374635	0.909,1.0,1.0	0.652,1.0,0.579	0.226
14642	ENSCHIG00000021355	ASH2L	chr27	-	12362669	12362768	12361790	12361850	12364015	12364108	14642	143,152,40	7,3,7	40,22,45	0,0,1	248	149	0.000355087	0.00375113	0.925,0.968,0.774	1.0,1.0,0.964	-0.099
13280	ENSCHIG00000016323	ROS1	chr9	+	20619079	20619594	20617382	20617480	20620993	20621206	13280	21,12,28	0,0,2	102,56,132	15,1,15	298	149	0.000356618	0.00376509	1.0,1.0,0.875	0.773,0.966,0.815	0.107
3631	ENSCHIG00000023111	IREB2	chr21	+	30473836	30473993	30473404	30473489	30474303	30474428	3631	54,44,9	3,2,3	32,14,24	0,0,0	298	149	0.000358344	0.0037811	0.9,0.917,0.6	1.0,1.0,1.0	-0.194
4601	ENSCHIG00000011632	ZBTB41	chr16	-	74708403	74708509	74706871	74706960	74709971	74710078	4601	23,20,5	4,8,0	28,9,12	0,0,2	255	149	0.000359339	0.00378937	0.771,0.594,1.0	1.0,1.0,0.778	-0.138
15342	ENSCHIG00000009944	HSDL2	chr8	+	101498352	101498424	101485641	101485740	101507796	101507946	15342	177,184,76	225,222,45	35,47,24	7,12,15	221	149	0.000360991	0.00380456	0.347,0.358,0.532	0.771,0.725,0.519	-0.259
8014	ENSCHIG00000014300	WDR45	chrLWLT01000106.1	+	49874	49980	48917	49022	50102	50197	8014	44,44,37	0,1,0	51,32,54	0,0,12	255	149	0.000364172	0.00383584	1.0,0.963,1.0	1.0,1.0,0.724	0.08
17293	ENSCHIG00000027207	MEIS1	chr11	+	64666106	64666202	64665708	64665798	64668302	64672490	17293	1,2,8	4,2,4	28,9,19	7,0,0	245	149	0.000364912	0.00384139	0.132,0.378,0.549	0.709,1.0,1.0	-0.55
674	ENSCHIG00000010155	CAMK2G	chr28	+	15923480	15923594	15922264	15922313	15925527	15925603	674	27,18,6	1,0,1	18,14,4	21,2,0	263	149	0.000367259	0.00386159	0.939,1.0,0.773	0.327,0.799,1.0	0.195
2290	ENSCHIG00000019893	CDC27	chr19	-	45849314	45849522	45845865	45846018	45850455	45850555	2290	97,104,77	2,10,3	74,50,48	0,2,0	298	149	0.000367234	0.00386159	0.96,0.839,0.928	1.0,0.926,1.0	-0.066
4697	ENSCHIG00000026199	NA	chr16	+	59683322	59683367	59681947	59682007	59698505	59698547	4697	11,61,21	14,15,5	46,43,49	66,89,86	194	149	0.000373161	0.00392135	0.376,0.757,0.763	0.349,0.271,0.304	0.324
4812	ENSCHIG00000015065	NA	chr16	+	41604168	41604327	41602230	41602366	41610023	41610213	4812	63158197	7,0,9	15,23,42	0,0,0	298	149	0.000374027	0.00392816	0.818,1.0,0.916	1.0,1.0,1.0	-0.089
6990	ENSCHIG00000010905	TCERG1	chr7	-	52784528	52784711	52782933	52783113	52789411	52789562	6990	153,204,48	5,6,4	42,12,32	0,0,0	298	149	0.000376006	0.00394664	0.939,0.944,0.857	1.0,1.0,1.0	-0.087
9795	ENSCHIG00000026937	DBR1	chr1	+	130525070	130525151	130520790	130521805	130527168	130527254	9795	18,11,25	0,0,0	12,9,10	6,1,0	230	149	0.000377019	0.00395496	1.0,1.0,1.0	0.564,0.854,1.0	0.194
2828	ENSCHIG00000013939	NA	chr18	+	61975062	61975196	61974728	61974939	61983930	61986009	2828	34,15,13	1,8,0	6,1,8	0,0,0	283	149	0.000377247	0.00395505	0.947,0.497,1.0	1.0,1.0,1.0	-0.185
9128	ENSCHIG00000005760	FUCA1	chr2	-	6880339	6880474	6878055	6878193	6887307	6887703	9128	16,16,86	0,0,0	5,23,43	0,0,8	284	149	0.000377592	0.00395636	1.0,1.0,1.0	1.0,1.0,0.738	0.087
3007	ENSCHIG00000019574	SPINT2	chr18	+	49000786	49000840	48997328	48997499	49002058	49002112	3007	70,61,110	45,19,18	61,81,46	0,2,15	203	149	0.000378719	0.00396587	0.533,0.702,0.818	1.0,0.967,0.692	-0.202
4245	ENSCHIG00000025684	HORMAD2	chr17	-	2110209	2110236	2097549	2097701	2110960	2110981	4245	11,2,1	27,1,0	16,2,2	2,0,0	176	149	0.000379992	0.00397359	0.256,0.629,1.0	0.871,1.0,1.0	-0.329
4728	ENSCHIG00000016396	MCTS1	chrLWLT01000027.1	+	13841796	13841864	13835832	13835930	13843094	13844810	4728	82,172,65	0,22,0	2,9,20	0,0,0	217	149	0.000380033	0.00397359	1.0,0.843,1.0	1.0,1.0,1.0	-0.052
8936	ENSCHIG00000022797	OSGEPL1	chr2	-	129918839	129919044	129918614	129918763	129919820	129920208	8936	91360135	13,16,0	3,3,5	0,0,0	298	149	0.000380119	0.00397359	0.778,0.918,1.0	1.0,1.0,1.0	-0.101
17278	ENSCHIG00000021810	UGP2	chr11	+	62064655	62064853	62063247	62063545	62068601	62068706	17278	83,49,6	0,13,0	5,1,3	0,0,0	298	149	0.000381436	0.00398504	1.0,0.653,1.0	1.0,1.0,1.0	-0.116
9973	ENSCHIG00000025706	NA	chr3	-	111755326	111755473	111754210	111754587	111755767	111755875	9973	294398187	19,19,0	412291311	15,0,0	296	149	0.000381799	0.00398652	0.886,0.913,1.0	0.933,1.0,1.0	-0.045
3418	ENSCHIG00000010244	PPP4R3A	chr21	-	55705545	55705688	55704711	55704902	55706537	55706707	3418	175,178,30	6,7,2	23,28,25	0,0,0	292	149	0.000387097	0.00403949	0.937,0.928,0.884	1.0,1.0,1.0	-0.084
9786	ENSCHIG00000018878	TASOR	chr22	+	44309367	44310176	44304172	44304232	44313066	44313189	9786	47,87,19	7,2,0	62,24,16	0,0,0	298	149	0.000389463	0.00406183	0.77,0.956,1.0	1.0,1.0,1.0	-0.091
9025	ENSCHIG00000016954	PRMT5	chr10	-	79505111	79505221	79504770	79504864	79506349	79506472	9025	44,115,74	0,4,9	13,9,18	0,0,0	259	149	0.000390038	0.00406548	1.0,0.943,0.825	1.0,1.0,1.0	-0.077
19927	ENSCHIG00000019364	SLBP	chr6	-	115807584	115807644	115807152	115807290	115810385	115810490	19927	264338209	20,5,18	391408313	37,50,31	209	149	0.000396621	0.0041317	0.904,0.98,0.892	0.883,0.853,0.878	0.054
4754	ENSCHIG00000022619	HEATR1	chr28	+	36184674	36184833	36183605	36183756	36184987	36185122	4754	67,94,19	2,3,3	25,35,7	7,6,3	298	149	0.000406571	0.00423291	0.944,0.94,0.76	0.641,0.745,0.538	0.24
12049	ENSCHIG00000017238	AP5M1	chr10	-	33575397	33575483	33575185	33575304	33576201	33576341	12049	100,221,51	3,0,2	33,10,22	4,0,5	235	149	0.000407422	0.00423931	0.955,1.0,0.942	0.84,1.0,0.736	0.107
1579	ENSCHIG00000022183	FAM204A	chr26	+	13384380	13384411	13383406	13383645	13384593	13384693	1579	107292115	38,6,0	1,11,16	0,0,0	180	149	0.000409022	0.00425105	0.7,0.976,1.0	1.0,1.0,1.0	-0.108
19115	ENSCHIG00000020229	COPS5	chr14	+	50918709	50918838	50917368	50917603	50919472	50919538	19115	206,178,95	14,0,0	124,40,327	0,0,0	278	149	0.000408799	0.00425105	0.887,1.0,1.0	1.0,1.0,1.0	-0.038
1919	ENSCHIG00000015677	SLC4A7	chr22	-	1681065	1681134	1679595	1679769	1685413	1685665	1919	73,54,37	12,0,0	55,49,33	0,1,0	218	149	0.000410801	0.00426707	0.806,1.0,1.0	1.0,0.971,1.0	-0.055
19846	ENSCHIG00000022904	NA	chr10	-	2930424	2930525	2928914	2929070	2930995	2931156	19846	353284257	6,7,7	253,81,196	0,0,0	250	149	0.000415493	0.00431332	0.972,0.96,0.956	1.0,1.0,1.0	-0.037
12023	ENSCHIG00000025806	STOML2	chr8	-	59150628	59150773	59150428	59150508	59150922	59151057	12023	133129363	0,6,13	109112124	2,0,0	294	149	0.00041622	0.00431837	1.0,0.916,0.934	0.965,1.0,1.0	-0.038
6528	ENSCHIG00000024196	GNPTAB	chr5	-	64251837	64251902	64244393	64244555	64260614	64260820	6528	36,26,24	0,5,4	16,42,27	1,0,0	214	149	0.00041691	0.00432304	1.0,0.784,0.807	0.918,1.0,1.0	-0.109
15636	ENSCHIG00000015936	G3BP1	chr7	-	47404063	47404173	47400888	47401095	47404980	47405109	15636	11141139766	31,19,42	393176379	2,8,2	259	149	0.000417395	0.00432556	0.954,0.972,0.913	0.991,0.927,0.991	-0.023
17273	ENSCHIG00000021810	UGP2	chr11	+	62062395	62062529	62060791	62060977	62068601	62068706	17273	82,53,7	8,1,0	14,22,28	0,0,0	283	149	0.000417633	0.00432556	0.844,0.965,1.0	1.0,1.0,1.0	-0.064
12182	ENSCHIG00000027094	NA	chr1	-	126580389	126580440	126576194	126576281	126589149	126589257	12182	232337106	23,9,0	20,7,26	0,0,0	200	149	0.00041834	0.00433039	0.883,0.965,1.0	1.0,1.0,1.0	-0.051
6813	ENSCHIG00000018670	NID2	chr10	+	58142201	58142447	58141624	58141774	58143705	58143906	6813	26,16,25	0,0,0	49,49,49	0,0,10	298	149	0.000425045	0.00439726	1.0,1.0,1.0	1.0,1.0,0.71	0.097
18164	ENSCHIG00000020655	CEP152	chr10	-	41666327	41666495	41663057	41663157	41670096	41670226	18164	31,22,14	0,3,0	34,13,27	14,0,11	298	149	0.000425422	0.00439863	1.0,0.786,1.0	0.548,1.0,0.551	0.229
4086	ENSCHIG00000013833	GPN3	chr17	+	16891627	16891724	16891376	16891492	16892236	16892365	4086	184349364	15,0,4	661350754	0,0,0	246	149	0.000427801	0.00442069	0.881,1.0,0.982	1.0,1.0,1.0	-0.046
8655	ENSCHIG00000026537	RAP1B	chr5	-	44535539	44535596	44534533	44534674	44536810	44536879	8655	195534452990	77,10,13	88111211144	1,0,0	206	149	0.000428697	0.00442741	0.948,0.996,0.994	0.998,1.0,1.0	-0.02
11882	ENSCHIG00000021610	CNOT2	chr5	-	42631525	42631682	42630322	42630384	42631778	42631899	11882	253,348,87	3,11,2	274,46,148	0,0,0	298	149	0.000430388	0.00444233	0.977,0.941,0.956	1.0,1.0,1.0	-0.042
1509	ENSCHIG00000017273	SLK	chr26	-	27187493	27187586	27179949	27180079	27190025	27190205	1509	19,14,1	10,0,0	15,3,2	0,0,0	242	149	0.000433412	0.0044633	0.539,1.0,1.0	1.0,1.0,1.0	-0.154
11164	ENSCHIG00000005123	NA	chr26	-	26622697	26622785	26598618	26599342	26629028	26629281	11164	46,154,92	8,13,4	10355521711	65,6,21	237	149	0.000433045	0.0044633	0.783,0.882,0.935	0.909,0.983,0.981	-0.091
13930	ENSCHIG00000015119	PIK3C2A	chr15	-	46940456	46940626	46939549	46939706	46944131	46944268	13930	35,28,9	0,12,0	37,10,12	0,0,0	298	149	0.000433024	0.0044633	1.0,0.538,1.0	1.0,1.0,1.0	-0.154
19643	ENSCHIG00000022862	CLHC1	chr11	-	37535534	37535714	37531551	37534187	37539080	37539283	19643	7,1,6	1,0,0	13,10,66	1,0,15	298	149	0.00043322	0.0044633	0.778,1.0,1.0	0.867,1.0,0.688	0.074
7490	ENSCHIG00000008988	SDHC	chr3	+	111937296	111937460	111929535	111929597	111943377	111943482	7490	296157208	2,15,0	530393975	5,1,5	298	149	0.000434263	0.0044695	0.987,0.84,1.0	0.981,0.995,0.99	-0.046
11481	ENSCHIG00000017690	TUT7	chr8	-	79244892	79245012	79238086	79238239	79246374	79246501	11481	689,721,72	28,14,0	30,41,40	0,0,0	269	149	0.000434617	0.00447059	0.932,0.966,1.0	1.0,1.0,1.0	-0.034
13729	ENSCHIG00000020471	NA	chr4	-	14552233	14552393	14550578	14550832	14553380	14553420	13729	465410937	22,11,28	586897933	49,47,50	298	149	0.000441674	0.0045406	0.914,0.949,0.944	0.857,0.905,0.903	0.047
20800	ENSCHIG00000018393	ZNFX1	chr13	-	76898906	76900718	76894902	76895034	76904533	76904689	20800	33,13,8	0,6,0	9,11,6	8,3,13	298	149	0.000444658	0.00456866	1.0,0.52,1.0	0.36,0.647,0.188	0.442
14844	ENSCHIG00000017205	NA	chr16	+	4674172	4674258	4670186	4670369	4678291	4678480	14844	29,24,4	4,5,0	5,4,10	0,1,0	235	149	0.000455434	0.00467671	0.821,0.753,1.0	1.0,0.717,1.0	-0.048
16686	ENSCHIG00000027106	EIF5B	chr11	+	4441497	4441680	4440948	4441080	4441819	4441981	16686	168214115	8,8,0	265169225	29,10,15	298	149	0.000458554	0.00470606	0.913,0.93,1.0	0.82,0.894,0.882	0.082
14671	ENSCHIG00000024669	GAB1	chr17	+	56564299	56564389	56555097	56555401	56566129	56566223	14671	1,1,0	47,35,8	11,1,1	50,20,24	239	149	0.000460964	0.0047281	0.013,0.018,0.0	0.121,0.03,0.025	-0.048
142	ENSCHIG00000019363	VBP1	chrLWLT01000037.1	+	75415	75514	75023	75090	78396	78535	142	196538971621	31,35,18	8635552025	0,0,13	248	149	0.000461726	0.00473322	0.974,0.985,0.982	1.0,1.0,0.989	-0.016
10004	ENSCHIG00000014728	COPS4	chr6	+	98324608	98324724	98320644	98320815	98332452	98332586	10004	218157113	0,3,2	250,96,296	8,1,15	265	149	0.000462139	0.00473476	1.0,0.967,0.969	0.946,0.982,0.917	0.03
3837	ENSCHIG00000023127	IQCM	chr17	-	62675175	62675266	62671228	62671323	62736202	62736470	3837	2,2,0	5,0,1	12,7,1	0,0,0	240	149	0.000463321	0.00474416	0.199,1.0,0.0	1.0,1.0,1.0	-0.6
19300	ENSCHIG00000020740	SETX	chr11	-	101848266	101848486	101847274	101847394	101859310	101859420	19300	125219178	57,119,48	14,35,26	0,5,4	298	149	0.00047234	0.00483377	0.523,0.479,0.65	1.0,0.778,0.765	-0.297
13212	ENSCHIG00000026844	CDC7	chr3	+	68741153	68741249	68740258	68740511	68742027	68742206	13212	44,66,34	5,0,0	50,23,40	8,1,10	245	149	0.000473559	0.00484348	0.843,1.0,1.0	0.792,0.933,0.709	0.136
10137	ENSCHIG00000025616	FBXO22	chr21	+	30795702	30795867	30793639	30793735	30803088	30803254	10137	45,107,24	5,4,0	190116102	0,0,0	298	149	0.000474195	0.00484724	0.818,0.93,1.0	1.0,1.0,1.0	-0.084
2943	ENSCHIG00000015070	ZNF226	chr18	+	53202148	53202275	53197842	53197888	53206285	53208453	2943	28,20,2	0,0,0	96,59,172	3,2,9	276	149	0.00047678	0.0048709	1.0,1.0,1.0	0.945,0.941,0.912	0.067
13352	ENSCHIG00000012510	PREB	chr11	+	72230114	72230274	72229547	72229721	72230451	72230546	13352	11,33,21	9,0,1	3,1,4	0,0,0	298	149	0.000481003	0.00491125	0.379,1.0,0.913	1.0,1.0,1.0	-0.236
9086	ENSCHIG00000013927	PTBP3	chr8	-	101361591	101361737	101361315	101361349	101363877	101363955	9086	388,493,72	27,15,0	3,6,4	0,0,0	295	149	0.000482378	0.00491971	0.879,0.943,1.0	1.0,1.0,1.0	-0.059
19359	ENSCHIG00000015161	SGTB	chr20	+	13890118	13890223	13868191	13868291	13894770	13894909	19359	15,80,44	4,4,1	7,4,8	0,0,0	254	149	0.000482193	0.00491971	0.687,0.921,0.963	1.0,1.0,1.0	-0.143
6985	ENSCHIG00000023935	TSR1	chr19	-	23092589	23092664	23092283	23092462	23093292	23093409	6985	34,75,24	15,0,0	21,22,11	0,0,0	224	149	0.000483977	0.00493322	0.601,1.0,1.0	1.0,1.0,1.0	-0.133
13917	ENSCHIG00000015191	MANEA	chr9	-	41565782	41565892	41534141	41534218	41604572	41605151	13917	53,49,66	0,0,1	218144337	0,11,13	259	149	0.000484406	0.0049348	1.0,1.0,0.974	1.0,0.883,0.937	0.051
3143	ENSCHIG00000016968	MRPL28	chr25	-	298220	298373	297786	297921	298929	299217	3143	75,86,48	9,0,2	22,4,6	0,0,0	298	149	0.000486361	0.00495192	0.806,1.0,0.923	1.0,1.0,1.0	-0.09
18822	ENSCHIG00000008265	ATP8A1	chr6	-	61968025	61968099	61964773	61964847	61973949	61973990	18822	14,37,20	3,0,0	55,38,49	21,14,0	223	149	0.00048868	0.00497271	0.757,1.0,1.0	0.636,0.645,1.0	0.159
8621	ENSCHIG00000020816	NFRKB	chr29	-	35336156	35336284	35335325	35335500	35342130	35342332	8621	71,109,83	5,0,6	115,242,87	0,0,2	277	149	0.000491556	0.00499916	0.884,1.0,0.882	1.0,1.0,0.959	-0.064
4387	ENSCHIG00000015765	CCS	chr29	+	45033622	45033726	45033473	45033551	45033806	45033960	4387	6,1,10	10,6,1	12,4,0	0,0,1	253	149	0.000498094	0.00506136	0.261,0.089,0.855	1.0,1.0,0.0	-0.265
10747	ENSCHIG00000015560	ARL13B	chr1	+	37069457	37069707	37039557	37040095	37099836	37099942	10747	10,6,16	0,0,1	31,33,49	0,8,4	298	149	0.000498501	0.00506136	1.0,1.0,0.889	1.0,0.673,0.86	0.119
11651	ENSCHIG00000023769	ACBD5	chr13	-	17118917	17118950	17113888	17114023	17119045	17119160	11651	6,22,2	33,65,23	0,2,0	11,7,8	182	149	0.000498516	0.00506136	0.13,0.217,0.066	0.0,0.19,0.0	0.074
17411	ENSCHIG00000017765	SNX14	chr9	+	51181258	51181350	51178790	51178886	51183792	51183849	17411	316418104	21,7,0	319111188	2,1,3	241	149	0.000499858	0.00507212	0.903,0.974,1.0	0.99,0.986,0.975	-0.025
16968	ENSCHIG00000009339	MTA3	chr11	+	24932480	24932669	24917833	24917933	24945253	24945328	16968	430427136	9,9,2	169146141	0,0,0	298	149	0.000502989	0.00510102	0.96,0.96,0.971	1.0,1.0,1.0	-0.036
18776	ENSCHIG00000013847	NA	chr10	-	96215217	96215344	96213116	96213241	96221700	96221728	18776	66,91,70	0,7,5	1,13,14	0,0,0	276	149	0.000506327	0.00513198	1.0,0.875,0.883	1.0,1.0,1.0	-0.081
11826	ENSCHIG00000024236	CCNT1	chr5	+	30712216	30712279	30710682	30710743	30713719	30713765	11826	259215112	12,3,3	125,118,54	0,0,0	212	149	0.000507692	0.00514292	0.938,0.981,0.963	1.0,1.0,1.0	-0.039
8890	ENSCHIG00000000510	MAP2	chr2	-	38331582	38331753	38330531	38330679	38335653	38335715	8890	8,5,5	22,13,10	6,8,9	7,1,0	298	149	0.000511818	0.00518179	0.154,0.161,0.2	0.3,0.8,1.0	-0.528
5691	ENSCHIG00000014740	NA	chr17	-	36135526	36135664	36135256	36135346	36136271	36136400	5691	139,98,119	57,6,5	157,69,158	5,2,4	287	149	0.000521965	0.00528156	0.559,0.895,0.925	0.942,0.947,0.954	-0.155
12878	ENSCHIG00000022082	NA	chr7	+	72753625	72753734	72753427	72753534	72756799	72756906	12878	526727898	35,0,3	173125153	0,0,0	258	149	0.000522634	0.00528536	0.897,1.0,0.994	1.0,1.0,1.0	-0.036
13468	ENSCHIG00000025114	ICE2	chr10	-	53400048	53400230	53390443	53391443	53401182	53401342	13468	89,87,21	9,17,8	31,15,39	0,0,4	298	149	0.000531323	0.00537021	0.832,0.719,0.568	1.0,1.0,0.83	-0.237
13769	ENSCHIG00000007882	YRDC	chr3	-	12696216	12696336	12695035	12695178	12696447	12696562	13769	205402484	22,5,7	14,26,30	0,0,0	269	149	0.000534007	0.00539431	0.838,0.978,0.975	1.0,1.0,1.0	-0.07
13052	ENSCHIG00000025247	CYB5R4	chr9	-	52735681	52735782	52726693	52726775	52761184	52761338	13052	73,43,27	7,1,3	88,140,92	0,4,0	250	149	0.000534368	0.00539493	0.861,0.962,0.843	1.0,0.954,1.0	-0.096
21269	ENSCHIG00000026114	DDX6	chr15	+	52969829	52969952	52968367	52968462	52970367	52970496	21269	185,186,32	8,7,0	50,4,36	0,0,0	272	149	0.000534905	0.00539733	0.927,0.936,1.0	1.0,1.0,1.0	-0.046
7363	ENSCHIG00000025142	CLK2	chr3	-	104760696	104760813	104758772	104758867	104760989	104761056	7363	53,28,10	6,0,2	12,20,19	0,0,0	266	149	0.000536757	0.00541298	0.832,1.0,0.737	1.0,1.0,1.0	-0.144
6171	ENSCHIG00000021522	NA	chrLWLT01000071.1	+	88996	89127	88838	88875	89747	89971	6171	149220527	24,24,23	71,45,5	0,0,2	280	149	0.000538793	0.00543047	0.768,0.83,0.924	1.0,1.0,0.571	-0.016
11674	ENSCHIG00000012077	PTCD3	chr11	-	48323707	48323749	48323090	48323253	48325479	48325628	11674	38,77,13	9,2,0	3,10,3	0,0,0	191	149	0.0005391	0.00543052	0.767,0.968,1.0	1.0,1.0,1.0	-0.088
7507	ENSCHIG00000021713	NA	chr7	-	98787842	98787901	98786322	98786449	98789740	98789866	7507	461606307	6,29,0	31,164,60	0,0,0	208	149	0.000539652	0.00543304	0.982,0.937,1.0	1.0,1.0,1.0	-0.027
14241	ENSCHIG00000022915	CKAP2	chr12	+	65074317	65075177	65074117	65074196	65075852	65076057	14241	694722906	13,16,7	10891064786	3,14,0	298	149	0.000541245	0.00544603	0.964,0.958,0.985	0.995,0.974,1.0	-0.021
6283	ENSCHIG00000013402	CEP57	chr15	+	67881014	67881171	67862639	67862684	67891028	67891208	6283	1075919983	25,19,20	109610301235	5,12,17	298	149	0.00054546	0.00548537	0.956,0.96,0.961	0.991,0.977,0.973	-0.021
12181	ENSCHIG00000027094	NA	chr1	-	126580389	126580440	126576194	126576281	126583304	126583489	12181	7951190409	36,4,19	79,43,76	0,0,0	200	149	0.000546235	0.0054901	0.943,0.996,0.941	1.0,1.0,1.0	-0.04
10816	ENSCHIG00000011780	HSD17B11	chr6	-	102704292	102704399	102697969	102698107	102706517	102706649	10816	161,227,56	0,15,0	77,34,82	0,0,0	256	149	0.000555276	0.00557786	1.0,0.898,1.0	1.0,1.0,1.0	-0.034
20419	ENSCHIG00000022736	NA	chr22	+	2802360	2802472	2778299	2778459	2819951	2819998	20419	8,5,11	0,1,0	54,13,72	14,3,0	261	149	0.000555645	0.00557845	1.0,0.741,1.0	0.688,0.712,1.0	0.114
1907	ENSCHIG00000022116	CMTM7	chr22	+	6759814	6759913	6755931	6756105	6763212	6763294	1907	265229591	132,65,336	322445380	385383232	248	149	0.000564155	0.00566073	0.547,0.679,0.514	0.334,0.411,0.496	0.166
3089	ENSCHIG00000009548	PRMT7	chr18	+	36969656	36969837	36969218	36969460	36973363	36973491	3089	30,30,6	5,2,0	23,27,28	0,0,0	298	149	0.00056584	0.00567448	0.75,0.882,1.0	1.0,1.0,1.0	-0.123
16581	ENSCHIG00000012902	NA	chr12	+	62981103	62981143	62977836	62977894	62982501	62982534	16581	131222041252	15,62,42	554422507	10,4,3	189	149	0.000569226	0.00570525	0.986,0.966,0.959	0.978,0.988,0.993	-0.016
10142	ENSCHIG00000020350	DIPK1A	chr3	-	69949414	69949522	69944174	69944351	69983862	69983997	10142	27,19,28	0,0,9	20,28,19	0,0,0	257	149	0.000571632	0.00572618	1.0,1.0,0.643	1.0,1.0,1.0	-0.119
16104	ENSCHIG00000006417	MYL6B	chr5	-	56541476	56541620	56541083	56541257	56541832	56541860	16104	13,12,38	0,0,1	22,37,106	0,0,13	293	149	0.000573683	0.00574353	1.0,1.0,0.951	1.0,1.0,0.806	0.048
20169	ENSCHIG00000011286	DHRS12	chr12	+	65407279	65407417	65404653	65404744	65408217	65410602	20169	46,0,10	5,6,0	74,65,207	0,0,4	287	149	0.00058392	0.00584277	0.827,0.0,1.0	1.0,1.0,0.964	-0.379
8081	ENSCHIG00000015256	AGPS	chr2	+	116922629	116922742	116915315	116915367	116929724	116929794	8081	107,140,34	0,12,0	55,19,56	0,0,0	262	149	0.000584466	0.00584498	1.0,0.869,1.0	1.0,1.0,1.0	-0.044
12856	ENSCHIG00000014829	DCTN3	chr8	-	75809649	75809734	75808733	75808820	75812628	75812724	12856	28,2,113	2,0,7	147,36,205	0,0,0	234	149	0.00058624	0.00585947	0.899,1.0,0.911	1.0,1.0,1.0	-0.063
6159	ENSCHIG00000012414	C2orf80	chr2	+	39484746	39484834	39473549	39473621	39485120	39485242	6159	74,84,48	6,2,3	32,27,36	0,0,0	237	149	0.000591574	0.0059095	0.886,0.964,0.91	1.0,1.0,1.0	-0.08
3723	ENSCHIG00000011621	UBTF	chr19	-	43666077	43666188	43665595	43665729	43666545	43666666	3723	93,51,84	6,0,5	85,152,78	23,11,12	260	149	0.000593011	0.00592057	0.899,1.0,0.906	0.679,0.888,0.788	0.15
18097	ENSCHIG00000025582	ACTR10	chr10	-	32707855	32707938	32701556	32701636	32709770	32709843	18097	66,127,65	11,0,1	51,20,51	0,0,0	232	149	0.000593734	0.0059245	0.794,1.0,0.977	1.0,1.0,1.0	-0.076
11468	ENSCHIG00000026241	CEP44	chr8	+	6538281	6538406	6535979	6536055	6539478	6539521	11468	121131101	0,1,0	169,36,247	7,1,6	274	149	0.000594788	0.00593173	1.0,0.986,1.0	0.929,0.951,0.957	0.05
3062	ENSCHIG00000024742	CCNE1	chr18	+	41594141	41594210	41593825	41593913	41597951	41598103	3062	593611562	22,13,9	1,151,41	0,0,0	218	149	0.000598862	0.00596906	0.949,0.97,0.977	1.0,1.0,1.0	-0.035
12467	ENSCHIG00000024323	DTYMK	chr3	+	377330	377421	375199	375308	378798	378996	12467	126136131	8,5,6	29,6,91	0,1,0	240	149	0.000600908	0.00598613	0.907,0.944,0.931	1.0,0.788,1.0	-0.002
16599	ENSCHIG00000009433	NEK2	chr16	+	70434862	70434989	70434048	70434131	70435975	70436195	16599	1962732608	11,13,17	340326356	0,0,0	276	149	0.000605849	0.00603202	0.99,0.968,0.951	1.0,1.0,1.0	-0.03
1993	ENSCHIG00000001175	NA	chr24	-	50088409	50089217	50087671	50087846	50093813	50093875	1993	2,12,14	4,2,0	20,18,41	0,0,0	298	149	0.000606324	0.00603341	0.2,0.75,1.0	1.0,1.0,1.0	-0.35
1565	ENSCHIG00000020587	FAM160B1	chr26	-	16672512	16672656	16671233	16671324	16673051	16673221	1565	175,98,38	1,3,7	67,26,37	0,0,0	293	149	0.000607325	0.00604003	0.989,0.943,0.734	1.0,1.0,1.0	-0.111
7369	ENSCHIG00000009721	SHISA5	chr22	+	51448423	51448474	51436585	51436745	51454387	51454503	7369	20,19,38	0,0,0	67,114,96	14,1,0	200	149	0.000608665	0.00605002	1.0,1.0,1.0	0.781,0.988,1.0	0.077
14347	ENSCHIG00000015309	PSMC2	chr4	-	75726842	75726938	75725053	75725141	75727316	75727389	14347	149200122	16,0,0	79,26,87	0,0,0	245	149	0.000612516	0.00608493	0.85,1.0,1.0	1.0,1.0,1.0	-0.05
10850	ENSCHIG00000009737	MCF2	chrLWLT01000027.1	+	7612600	7612822	7611791	7611917	7619095	7619188	10850	23,34,55	0,6,2	25,6,16	0,0,0	298	149	0.000620984	0.00616566	1.0,0.739,0.932	1.0,1.0,1.0	-0.11
2519	ENSCHIG00000022907	AURKB	chr19	-	27576540	27576612	27575208	27575311	27576855	27577017	2519	134175249	19,16,12	191172143	6,7,4	221	149	0.000622568	0.00617457	0.826,0.881,0.933	0.955,0.943,0.96	-0.073
12441	ENSCHIG00000019307	GTF2A1L	chr11	+	30493979	30494081	30491386	30491407	30503030	30503086	12441	27,14,92	0,0,39	221113333	159,67,145	251	149	0.000622312	0.00617457	1.0,1.0,0.583	0.452,0.5,0.577	0.351
14135	ENSCHIG00000026652	TOPBP1	chr1	+	135296161	135296305	135294414	135294549	135306204	135306384	14135	70,79,263	0,1,12	58,98,65	0,0,0	293	149	0.000625883	0.00620404	1.0,0.976,0.918	1.0,1.0,1.0	-0.035
10489	ENSCHIG00000024053	DLD	chr4	-	71328395	71328464	71326259	71326360	71329206	71329286	10489	130193124	11,0,4	73,87,86	0,0,0	218	149	0.000629914	0.00624056	0.89,1.0,0.955	1.0,1.0,1.0	-0.052
19148	ENSCHIG00000009898	GGH	chr14	+	54062070	54062185	54059976	54060085	54068410	54068495	19148	14,19,64	0,0,0	75,69,67	0,0,11	264	149	0.000630337	0.00624131	1.0,1.0,1.0	1.0,1.0,0.775	0.075
5094	ENSCHIG00000008078	KIF27	chr8	-	76924215	76924421	76910462	76910573	76927462	76927618	5094	189154109	13,0,0	135100126	0,0,0	298	149	0.000630938	0.00624383	0.879,1.0,1.0	1.0,1.0,1.0	-0.04
1420	ENSCHIG00000006638	NA	chr26	-	41895253	41895478	41892623	41892809	41897857	41898024	1420	74,157,25	0,11,0	25,29,34	0,0,0	298	149	0.000634119	0.00627185	1.0,0.877,1.0	1.0,1.0,1.0	-0.041
4666	ENSCHIG00000021320	NA	chr16	+	63728354	63728436	63723757	63723883	63752288	63752430	4666	16,22,13	17,11,5	20,1,13	0,2,0	231	149	0.000638116	0.00630792	0.378,0.563,0.626	1.0,0.244,1.0	-0.226
1576	ENSCHIG00000022183	FAM204A	chr26	+	13382909	13382947	13377719	13377941	13383406	13383645	1576	64,153,56	404739478	11,12,24	159198153	187	149	0.000638927	0.00630901	0.112,0.142,0.085	0.052,0.046,0.111	0.043
15103	ENSCHIG00000026504	TM2D1	chr3	-	36845213	36845343	36840641	36843823	36858677	36858751	15103	334214192	13,3,0	468239532	0,0,0	279	149	0.000638926	0.00630901	0.932,0.974,1.0	1.0,1.0,1.0	-0.031
6494	ENSCHIG00000008950	ZBTB10	chr14	-	38358493	38358592	38355409	38355586	38370849	38371731	6494	872897181	34,34,9	251167201	7,0,3	248	149	0.000640141	0.00631753	0.939,0.941,0.924	0.956,1.0,0.976	-0.043
16618	ENSCHIG00000022695	YJEFN3	chr7	+	104956401	104956512	104949770	104949841	104956738	104956852	16618	251423877	32,52,238	0,166,82	3,88,68	260	149	0.000642699	0.0063393	0.818,0.823,0.679	0.0,0.519,0.409	0.464
19725	ENSCHIG00000010169	DLG1	chr1	-	71381794	71381893	71368295	71368349	71416573	71416738	19725	33,47,10	12,13,13	12,10,14	17,37,19	248	149	0.000645641	0.00636483	0.623,0.685,0.316	0.298,0.14,0.307	0.293
9947	ENSCHIG00000023892	U2SURP	chr1	-	125523511	125523591	125521884	125522007	125523997	125524160	9947	111,176,19	17,1,0	8,7,6	0,0,0	229	149	0.000646203	0.0063655	0.809,0.991,1.0	1.0,1.0,1.0	-0.067
15182	ENSCHIG00000013639	CCDC153	chr15	+	52579655	52579786	52578097	52578190	52580057	52580093	15182	30,2,37	12,3,11	254138505	17,8,64	280	149	0.000646416	0.0063655	0.571,0.262,0.642	0.888,0.902,0.808	-0.374
7314	ENSCHIG00000025568	ST7L	chr3	-	89885181	89885344	89880330	89880385	89888635	89888718	7314	4,20,6	0,0,0	26,12,26	9,0,0	298	149	0.000646889	0.00636668	1.0,1.0,1.0	0.591,1.0,1.0	0.136
6455	ENSCHIG00000024000	DNM1L	chr5	-	75703266	75703426	75702962	75703019	75703555	75703665	6455	177254166	10,4,0	350103230	0,0,0	298	149	0.000652449	0.00641788	0.898,0.969,1.0	1.0,1.0,1.0	-0.044
18582	ENSCHIG00000015273	NA	chr22	-	54340383	54340517	54338194	54338341	54346503	54346637	18582	201180450	0,3,2	328404333	3,6,15	283	149	0.000661466	0.00650304	1.0,0.969,0.992	0.983,0.973,0.921	0.028
13353	ENSCHIG00000012510	PREB	chr11	+	72230114	72230274	72229851	72229924	72230451	72230546	13353	13,50,28	0,8,0	3,1,7	0,0,0	298	149	0.000665558	0.00653968	1.0,0.758,1.0	1.0,1.0,1.0	-0.081
2770	ENSCHIG00000020465	VEZF1	chr19	-	8391240	8391335	8387510	8388205	8392849	8392882	2770	4,0,3	25,14,11	2,14,9	11,10,3	244	149	0.00066797	0.0065598	0.089,0.0,0.143	0.1,0.461,0.647	-0.325
10584	ENSCHIG00000022687	CD47	chr1	-	52611004	52611036	52606872	52606881	52615044	52615137	10584	21,38,48	19,5,13	44,23,72	4,3,4	181	149	0.000668782	0.0065642	0.476,0.862,0.752	0.901,0.863,0.937	-0.204
15498	ENSCHIG00000007729	SENP7	chr1	-	45646374	45646569	45626116	45626226	45654754	45654952	15498	51,19,6	1,2,1	22,33,18	4,7,7	298	149	0.000675029	0.00662191	0.962,0.826,0.75	0.733,0.702,0.562	0.18
5314	ENSCHIG00000013766	ALMS1	chr11	-	10801925	10802096	10793625	10793757	10814546	10814672	5314	66,82,6	9,1,1	91,36,28	0,2,0	298	149	0.000676684	0.00663453	0.786,0.976,0.75	1.0,0.9,1.0	-0.129
12579	ENSCHIG00000018734	MARCHF7	chr2	+	99591405	99591519	99588735	99588845	99592924	99592973	12579	364,599,88	0,20,3	132,34,141	0,0,0	263	149	0.000681098	0.00666779	1.0,0.944,0.943	1.0,1.0,1.0	-0.038
14345	ENSCHIG00000015309	PSMC2	chr4	-	75726014	75726179	75725053	75725141	75726842	75726938	14345	480683378	18,3,4	260,81,224	0,0,0	298	149	0.000680943	0.00666779	0.93,0.991,0.979	1.0,1.0,1.0	-0.033
15082	ENSCHIG00000022264	NA	chr8	+	110712270	110712429	110709986	110710102	110714054	110714154	15082	50,91,106	0,11,0	22,26,46	0,0,0	298	149	0.000681188	0.00666779	1.0,0.805,1.0	1.0,1.0,1.0	-0.065
3458	ENSCHIG00000015767	TOGARAM1	chr21	+	54294792	54294919	54291687	54291846	54297747	54297866	3458	11,19,7	0,11,0	16,5,9	0,0,0	276	149	0.000689187	0.00674243	1.0,0.483,1.0	1.0,1.0,1.0	-0.172
6672	ENSCHIG00000026490	ATP23	chr5	-	54874328	54874410	54869914	54870052	54875128	54875174	6672	237558652	118235195	33,84,126	6,8,34	231	149	0.000690895	0.00675546	0.564,0.605,0.683	0.78,0.871,0.705	-0.168
14312	ENSCHIG00000015821	TIMM22	chr19	-	21679437	21679634	21678616	21678689	21681492	21681730	14312	52303152	13,21,64	58,44,48	0,4,4	298	149	0.000695594	0.00679771	0.667,0.878,0.543	1.0,0.846,0.857	-0.205
15956	ENSCHIG00000009256	NA	chr7	-	65826537	65826657	65824581	65824743	65828126	65828234	15956	99,85,19	10,0,0	33,14,65	0,0,0	269	149	0.000696157	0.00679952	0.846,1.0,1.0	1.0,1.0,1.0	-0.051
18286	ENSCHIG00000025775	RORA	chr10	-	53439185	53439346	53426612	53429680	53440961	53441074	18286	83,53,31	4,3,2	84,35,66	0,0,1	298	149	0.000700665	0.00683984	0.912,0.898,0.886	1.0,1.0,0.971	-0.092
8413	ENSCHIG00000021245	PAXBP1	chr1	+	1268552	1268699	1264490	1264557	1270321	1270476	8413	296424117	18,10,1	1,15,17	0,0,0	296	149	0.000706553	0.00689358	0.892,0.955,0.983	1.0,1.0,1.0	-0.057
9949	ENSCHIG00000023892	U2SURP	chr1	-	125530054	125530098	125526937	125527042	125531043	125531255	9949	195,304,34	16,24,0	37,5,43	0,1,1	193	149	0.000707354	0.00689392	0.904,0.907,1.0	1.0,0.794,0.971	0.015
13024	ENSCHIG00000019534	NA	chr8	+	40506000	40506173	40460694	40460836	40539113	40539296	13024	80,48,79	0,0,0	127,128,59	0,6,5	298	149	0.000707056	0.00689392	1.0,1.0,1.0	1.0,0.914,0.855	0.077
12214	ENSCHIG00000010702	CASD1	chr4	-	108705344	108705501	108703875	108703955	108706891	108707011	12214	13,20,6	0,11,0	11,3,11	0,0,0	298	149	0.000716691	0.00697736	1.0,0.476,1.0	1.0,1.0,1.0	-0.175
18021	ENSCHIG00000013318	PPP1R36	chr10	-	26421420	26421507	26420448	26420546	26429477	26429542	18021	9,9,5	2,5,9	10,5,10	40,29,29	236	149	0.000716308	0.00697736	0.74,0.532,0.26	0.136,0.098,0.179	0.373
2440	ENSCHIG00000022189	PDK2	chr19	-	36198968	36199058	36198688	36198766	36199339	36199524	2440	21,4,23	8,0,0	45,31,74	0,0,0	239	149	0.0007179	0.00698536	0.621,1.0,1.0	1.0,1.0,1.0	-0.126
15914	ENSCHIG00000008619	NA	chrLWLT01000021.1	-	58374465	58374624	58372690	58372953	58375407	58375568	15914	51,47,12	2,4,2	52,49,44	1,0,0	298	149	0.000721559	0.00701717	0.927,0.855,0.75	0.963,1.0,1.0	-0.144
14036	ENSCHIG00000011907	ERI1	chr27	-	20549335	20549419	20547890	20548000	20553975	20554186	14036	814851379	34,14,3	95,91,140	0,2,0	233	149	0.000724352	0.00704053	0.939,0.975,0.988	1.0,0.967,1.0	-0.022
12068	ENSCHIG00000015949	FAM20B	chr16	+	59018203	59018263	59016313	59016505	59020794	59021286	12068	17,26,12	2,2,3	18,15,18	0,0,0	209	149	0.000729054	0.0070824	0.858,0.903,0.74	1.0,1.0,1.0	-0.166
10722	ENSCHIG00000011424	NA	chr14	-	63962565	63962723	63950946	63951573	63965207	63965900	10722	6,7,8	113,85,62	29,25,31	248,161,78	298	149	0.000733578	0.00712249	0.026,0.04,0.061	0.055,0.072,0.166	-0.055
21225	ENSCHIG00000005125	NA	chr25	+	12742699	12742885	12741057	12741402	12763291	12763593	21225	13,2,6	2,0,0	16,3,28	0,6,24	298	149	0.000733972	0.00712249	0.765,1.0,1.0	1.0,0.2,0.368	0.399
7900	ENSCHIG00000015395	TRMT13	chr3	+	77375353	77375521	77374894	77375001	77377797	77377870	7900	143,66,45	3,22,0	55,36,32	0,2,0	298	149	0.000740866	0.00718552	0.96,0.6,1.0	1.0,0.9,1.0	-0.113
16831	ENSCHIG00000018980	NA	chr11	-	40429202	40429319	40427767	40427890	40430166	40430248	16831	135144155	3,9,1	436131512	0,0,5	266	149	0.00074245	0.00719701	0.962,0.9,0.989	1.0,1.0,0.983	-0.044
3748	ENSCHIG00000022261	NA	chr21	-	13387423	13387528	13384319	13384460	13394040	13394102	3748	34,144,81	26,43,14	12,33,6	22,24,12	254	149	0.000747692	0.00724392	0.434,0.663,0.772	0.242,0.446,0.227	0.318
614	ENSCHIG00000022251	JMJD1C	chr28	+	26233885	26233991	26198879	26198993	26236241	26236366	614	336182162	56,48,29	302198223	85,74,77	255	149	0.000748098	0.00724396	0.778,0.689,0.765	0.675,0.61,0.629	0.106
19913	ENSCHIG00000023287	FBXO25	chr1	+	146465201	146465305	146462602	146462743	146466381	146466431	19913	591629387	11,15,0	144520261141	4,11,7	253	149	0.000750508	0.00726338	0.969,0.961,1.0	0.995,0.991,0.99	-0.015
17006	ENSCHIG00000026467	NA	chr28	-	20886570	20886705	20885204	20885389	20891113	20891299	17006	150,201,59	9,5,0	27,42,30	0,0,0	284	149	0.000751111	0.00726531	0.897,0.955,1.0	1.0,1.0,1.0	-0.049
6014	ENSCHIG00000024139	NA	chr11	-	10017389	10017508	10017049	10017219	10017725	10017918	6014	56,69,10	9,0,0	1,2,6	0,0,0	268	149	0.000752488	0.00727472	0.776,1.0,1.0	1.0,1.0,1.0	-0.075
6095	ENSCHIG00000026704	ABI3BP	chr1	-	45066105	45066180	45065472	45065547	45067309	45067375	6095	13,14,6	0,0,0	12,1,6	5,0,1	224	149	0.000753891	0.00728359	1.0,1.0,1.0	0.615,1.0,0.8	0.195
10048	ENSCHIG00000006171	CPNE3	chr14	+	6070220	6070457	6065807	6065859	6072906	6077648	10048	43,22,7	13,7,1	20,3,18	0,0,3	298	149	0.000754619	0.00728359	0.623,0.611,0.778	1.0,1.0,0.75	-0.246
19211	ENSCHIG00000008289	PPA2	chr6	+	20049885	20049930	20045948	20046013	20055231	20055285	19211	5,13,31	2,1,4	49,30,75	0,0,0	194	149	0.000754453	0.00728359	0.658,0.909,0.856	1.0,1.0,1.0	-0.192
19247	ENSCHIG00000024616	TATDN1	chr14	-	66439737	66439814	66435093	66435220	66445026	66445112	19247	14,3,4	9,0,0	2,1,4	0,0,0	226	149	0.000755182	0.00728512	0.506,1.0,1.0	1.0,1.0,1.0	-0.165
18740	ENSCHIG00000003167	EIF3G	chr7	-	94578186	94578376	94577315	94577423	94578480	94578585	18740	667977472	5,20,17	26,64,96	0,0,0	298	149	0.000757207	0.00730074	0.985,0.961,0.933	1.0,1.0,1.0	-0.04
14392	ENSCHIG00000015591	DMTF1	chr4	+	87220921	87221131	87219489	87219641	87227657	87227743	14392	18,20,16	7,12,4	17,17,7	40,18,6	298	149	0.000759047	0.00731457	0.562,0.455,0.667	0.175,0.321,0.368	0.273
19482	ENSCHIG00000020635	TUBE1	chr9	+	25678087	25678140	25676936	25677010	25681130	25681188	19482	76115280	8,6,15	14578361327	35,19,33	202	149	0.000761023	0.00732968	0.875,0.934,0.932	0.968,0.97,0.967	-0.055
4401	ENSCHIG00000003830	NA	chr20	+	24016082	24016213	24012842	24013062	24020309	24020403	4401	52,59,31	0,9,0	18,10,8	0,0,0	280	149	0.000764486	0.0073591	1.0,0.777,1.0	1.0,1.0,1.0	-0.074
808	ENSCHIG00000025553	NSD3	chr27	+	12225140	12225287	12220829	12221003	12228523	12228680	808	3,23,6	8,0,0	0,8,0	10,2,1	296	149	0.000765384	0.00736381	0.159,1.0,1.0	0.0,0.668,0.0	0.497
14944	ENSCHIG00000019434	HAX1	chr3	+	103885827	103885918	103885591	103885698	103886066	103886152	14944	223705468	0,17,15	30,57,142	0,0,0	240	149	0.000765838	0.00736424	1.0,0.963,0.951	1.0,1.0,1.0	-0.029
821	ENSCHIG00000002303	POLB	chr27	-	8396376	8396516	8395343	8395438	8398191	8398256	821	608449420	2,19,11	553292604	2,4,5	289	149	0.000766422	0.00736591	0.994,0.924,0.952	0.993,0.974,0.984	-0.027
10641	ENSCHIG00000024153	MRPL55	chr7	-	105822399	105822604	105821843	105821993	105824611	105824637	10641	382393598	12,6,5	195,77,286	0,0,0	298	149	0.000772249	0.00741796	0.941,0.97,0.984	1.0,1.0,1.0	-0.035
20126	ENSCHIG00000015922	NA	chr12	-	64900777	64900869	64896968	64897064	64909150	64909231	20126	58,46,60	5,0,4	148,48,106	28,9,11	241	149	0.000773823	0.00742911	0.878,1.0,0.903	0.766,0.767,0.856	0.131
21302	ENSCHIG00000009264	REXO2	chr15	-	57362771	57362825	57360728	57360858	57364106	57364215	21302	422315471	25,5,9	686710775	5,4,20	203	149	0.00078115	0.00749546	0.925,0.979,0.975	0.99,0.992,0.966	-0.023
18036	ENSCHIG00000015613	HIF1A	chr10	-	29294639	29294766	29294008	29294160	29298184	29298609	18036	173,222,35	7,6,0	163,65,89	0,0,0	276	149	0.000787814	0.00755538	0.93,0.952,1.0	1.0,1.0,1.0	-0.039
3337	ENSCHIG00000017850	CKB	chr21	-	67435606	67435739	67434387	67434511	67435815	67435970	3337	126,25,76	11,0,0	11,15,22	0,0,0	282	149	0.000788787	0.00756068	0.858,1.0,1.0	1.0,1.0,1.0	-0.047
18682	ENSCHIG00000016034	TXNDC16	chr10	-	89567751	89567912	89564495	89564686	89576043	89576182	18682	38,36,9	8,0,0	2,5,2	0,0,0	298	149	0.000789508	0.00756356	0.704,1.0,1.0	1.0,1.0,1.0	-0.099
21424	ENSCHIG00000017347	BIRC2	chr15	+	76124962	76125217	76120704	76120959	76125936	76125975	21424	60,131,43	5,5,0	25,28,32	0,0,0	298	149	0.000793331	0.00759615	0.857,0.929,1.0	1.0,1.0,1.0	-0.071
17620	ENSCHIG00000008218	NA	chr11	-	98419324	98419441	98419013	98419057	98423523	98423646	17620	364417357	14,0,7	144310175	0,0,0	266	149	0.000794618	0.00760442	0.936,1.0,0.966	1.0,1.0,1.0	-0.033
8155	ENSCHIG00000000141	GHITM	chr28	-	6575965	6576154	6570228	6573444	6577635	6577744	8155	132211941093	189419288	207157281	2,56,9	298	149	0.000799158	0.00763974	0.778,0.588,0.655	0.981,0.584,0.94	-0.161
14711	ENSCHIG00000026313	HNRNPM	chr7	-	93328638	93329441	93327928	93327980	93338096	93338174	14711	5861064548	51,48,41	110,85,104	0,3,5	298	149	0.000798885	0.00763974	0.852,0.917,0.87	1.0,0.934,0.912	-0.069
18901	ENSCHIG00000022720	CCNE2	chr14	-	12753452	12753604	12752405	12752541	12754533	12754587	18901	85,120,51	5,0,5	58,22,92	0,0,0	298	149	0.000800824	0.00765161	0.895,1.0,0.836	1.0,1.0,1.0	-0.09
15733	ENSCHIG00000009045	NA	chr7	-	52994269	52994461	52989895	52990006	52994571	52994676	15733	812888290	29,46,11	185169158	0,2,7	298	149	0.00080998	0.00773411	0.933,0.906,0.929	1.0,0.977,0.919	-0.043
19902	ENSCHIG00000006664	DZIP1	chr12	+	13291055	13291115	13285755	13285812	13295567	13295710	19902	1,0,6	12,2,12	21,31,4	13,9,9	209	149	0.000810318	0.00773411	0.056,0.0,0.263	0.535,0.711,0.241	-0.389
11538	ENSCHIG00000017202	FXR1	chr1	-	85764517	85764609	85763618	85763789	85768858	85769059	11538	6241109203	222,403,59	124,95,110	95,38,90	241	149	0.000814931	0.00777402	0.635,0.63,0.68	0.447,0.607,0.43	0.154
9020	ENSCHIG00000016954	PRMT5	chr10	-	79504770	79504864	79504472	79504589	79505111	79505221	9020	93228170	1,15,2	20,32,25	0,0,0	243	149	0.000817462	0.00779403	0.983,0.903,0.981	1.0,1.0,1.0	-0.044
2743	ENSCHIG00000010323	YPEL2	chr19	+	9989939	9990048	9957205	9957289	9993958	9994048	2743	560293267	23,2,2	135,177,90	0,2,0	258	149	0.00081942	0.00780856	0.934,0.988,0.987	1.0,0.981,1.0	-0.024
16235	ENSCHIG00000015364	NFIC	chr7	+	90112894	90113079	90110829	90110955	90115705	90115791	16235	194102201	18,0,14	392509210	0,17,7	298	149	0.000819994	0.0078099	0.843,1.0,0.878	1.0,0.937,0.938	-0.051
20964	ENSCHIG00000026007	EXT2	chr15	-	8663604	8663687	8657311	8657450	8665849	8665978	20964	297356119	16,3,6	21,19,43	0,0,0	232	149	0.000823155	0.00783586	0.923,0.987,0.927	1.0,1.0,1.0	-0.054
2591	ENSCHIG00000020343	SPNS3	chr19	+	24749622	24749774	24748781	24748956	24750465	24750532	2591	6,7,6	0,0,0	75,8,103	10,0,0	298	149	0.000827933	0.00787718	1.0,1.0,1.0	0.789,1.0,1.0	0.07
10207	ENSCHIG00000027061	SLC12A2	chr7	+	84842788	84842875	84841471	84841583	84844122	84844258	10207	474,803,79	16,27,1	21,15,26	0,0,0	236	149	0.00082971	0.00788992	0.949,0.949,0.98	1.0,1.0,1.0	-0.041
15200	ENSCHIG00000021510	TXNL1	chr24	-	56148368	56148541	56136796	56139909	56150414	56150484	15200	413351208	0,14,15	85,62,173	0,0,3	298	149	0.000832327	0.00791062	1.0,0.926,0.874	1.0,1.0,0.966	-0.055
4209	ENSCHIG00000004152	CLUH	chr19	-	23375996	23376070	23372748	23375119	23376145	23376280	4209	11,4,22	0,0,0	62,99,211	0,1,17	223	149	0.000834083	0.00792313	1.0,1.0,1.0	1.0,0.985,0.892	0.041
15770	ENSCHIG00000018489	NA	chr21	+	54836770	54836894	54836579	54836665	54838567	54838702	15770	353389216	4,9,16	53,45,136	2,0,0	273	149	0.000836703	0.00794382	0.98,0.959,0.88	0.935,1.0,1.0	-0.039
5920	ENSCHIG00000017761	BMPR1B	chr6	-	30063076	30063170	29947554	29947714	30119496	30119598	5920	54,17,37	0,0,0	136183110	7,7,1	243	149	0.000843071	0.00800006	1.0,1.0,1.0	0.923,0.941,0.985	0.05
2720	ENSCHIG00000019101	NA	chr19	-	10513056	10513158	10512115	10512250	10515428	10515494	2720	151,153,93	13,0,0	149,20,131	0,0,0	251	149	0.000844191	0.00800647	0.873,1.0,1.0	1.0,1.0,1.0	-0.042
1656	ENSCHIG00000008237	NA	chr22	-	58992873	58992992	58990821	58990908	58993790	58993913	1656	11,7,10	18,12,6	10,11,14	4,1,4	268	149	0.000857098	0.0081246	0.254,0.245,0.481	0.582,0.859,0.661	-0.374
19631	ENSCHIG00000018488	RNGTT	chr9	+	48444578	48444680	48432213	48432289	48480250	48480386	19631	59,108,23	0,6,5	5,2,1	0,0,0	251	149	0.000859181	0.00814006	1.0,0.914,0.732	1.0,1.0,1.0	-0.118
15039	ENSCHIG00000015440	OMA1	chr3	-	33304612	33304841	33298255	33298429	33308075	33308360	15039	28,15,34	0,0,0	199,81,193	9,3,3	298	149	0.000860054	0.00814405	1.0,1.0,1.0	0.917,0.931,0.97	0.061
8595	ENSCHIG00000014999	BBS4	chr10	-	81880286	81880488	81879633	81879743	81881032	81881174	8595	35,31,10	3,0,4	42,25,25	0,0,0	298	149	0.000864111	0.00817816	0.854,1.0,0.556	1.0,1.0,1.0	-0.197
12709	ENSCHIG00000003131	TIMM50	chr18	+	50039760	50039782	50039523	50039555	50042308	50042413	12709	12,7,9	22,0,17	3,6,3	0,0,2	171	149	0.000865182	0.008184	0.322,1.0,0.316	1.0,1.0,0.567	-0.31
6708	ENSCHIG00000013702	WDR19	chr6	+	58954371	58954487	58950791	58950907	58957822	58957903	6708	238245192	4,14,5	295244336	3,1,5	265	149	0.00087136	0.00823426	0.971,0.908,0.956	0.982,0.993,0.974	-0.038
14757	ENSCHIG00000025229	ZMYM1	chr3	+	10210311	10210475	10197530	10197560	10211823	10211893	14757	430418220	200,130,34	13,44,32	23,21,29	298	149	0.000871411	0.00823426	0.518,0.617,0.764	0.22,0.512,0.356	0.27
13808	ENSCHIG00000014673	PARP12	chr4	+	16933681	16933823	16932023	16932219	16938250	16938347	13808	126,128,80	2,0,0	561310199	11,12,3	291	149	0.000872301	0.00823835	0.97,1.0,1.0	0.963,0.93,0.971	0.035
15817	ENSCHIG00000026396	EPB41L4A	chr10	-	99514127	99514175	99512963	99513041	99527802	99527886	15817	13,29,11	4,4,0	45,26,20	17,17,18	197	149	0.0008743	0.00825289	0.711,0.846,1.0	0.667,0.536,0.457	0.299
13253	ENSCHIG00000013805	SEPTIN7	chr4	+	58976984	58977081	58975871	58975964	58978329	58978381	13253	549579391	15,10,0	683416502	0,0,0	246	149	0.000875506	0.00825995	0.957,0.972,1.0	1.0,1.0,1.0	-0.024
20177	ENSCHIG00000014895	SETDB2	chr12	-	67551865	67551982	67548703	67548873	67560474	67560571	20177	30,52,19	17,31,3	3,5,5	0,0,2	266	149	0.000876219	0.00826234	0.497,0.484,0.78	1.0,1.0,0.583	-0.274
10202	ENSCHIG00000027061	SLC12A2	chr7	+	84835594	84835720	84833265	84833345	84838398	84838446	10202	511,619,79	49,100,0	74,53,59	6,0,0	275	149	0.000878227	0.00827695	0.85,0.77,1.0	0.87,1.0,1.0	-0.083
10487	ENSCHIG00000024053	DLD	chr4	-	71327769	71327839	71326259	71326360	71328395	71328464	10487	341561211	15,13,12	93141161	0,3,2	219	149	0.000885118	0.00833753	0.939,0.967,0.923	1.0,0.97,0.982	-0.041
550	ENSCHIG00000000506	ARV1	chr28	-	41586231	41586456	41585053	41585196	41590679	41590833	550	36,36,59	21,25,11	138,94,124	29,6,15	298	149	0.00088689	0.00834985	0.462,0.419,0.728	0.704,0.887,0.805	-0.262
20707	ENSCHIG00000022203	MAP1LC3A	chr13	+	63499550	63499606	63499199	63499239	63499690	63499797	20707	86,96,65	15,0,0	5,8,23	0,0,0	205	149	0.000890577	0.00838018	0.806,1.0,1.0	1.0,1.0,1.0	-0.065
1906	ENSCHIG00000000631	NA	chr22	+	7191866	7191939	7191009	7191163	7192588	7192971	1906	362585239	263279112	2,18,1	15,9,18	222	149	0.00089669	0.00843329	0.48,0.585,0.589	0.082,0.573,0.036	0.321
17948	ENSCHIG00000024218	MED6	chr10	+	20871864	20871973	20871484	20871567	20873348	20873464	17948	218146621175	81,0,2	415456640	0,0,0	258	149	0.00091	0.008554	0.94,1.0,0.997	1.0,1.0,1.0	-0.021
14802	ENSCHIG00000008534	UTP11	chr3	+	12853082	12853144	12848876	12849604	12859203	12859314	14802	394504296	3,11,11	324214334	0,0,3	211	149	0.000910721	0.00855631	0.989,0.97,0.95	1.0,1.0,0.987	-0.026
2821	ENSCHIG00000015286	H1-8	chr22	-	56171186	56171535	56169393	56169458	56173203	56173463	2821	5954991164	68,34,164	105517051244	215206372	298	149	0.000919593	0.00863515	0.814,0.88,0.78	0.71,0.805,0.626	0.111
16961	ENSCHIG00000016866	EPAS1	chr11	+	28373784	28373868	28370746	28370937	28379918	28380070	16961	12,0,1	54,58,43	0,1,0	76,75,69	233	149	0.000928779	0.00871687	0.124,0.0,0.015	0.0,0.008,0.0	0.044
1536	ENSCHIG00000022248	PDCD4	chr26	-	20559961	20560072	20559008	20559148	20560295	20560403	1536	267,64,44	12,0,0	448,50,150	0,0,0	260	149	0.000931362	0.00873215	0.927,1.0,1.0	1.0,1.0,1.0	-0.024
11756	ENSCHIG00000009681	TCF7L2	chr26	-	18519033	18519102	18454076	18454178	18531353	18531478	11756	0,0,2	2,7,13	17,4,18	65,43,76	218	149	0.000931377	0.00873215	0.0,0.0,0.095	0.152,0.06,0.139	-0.085
7451	ENSCHIG00000009875	RACGAP1	chr5	+	29535256	29535374	29534798	29534879	29536061	29536192	7451	230235196	9,5,1	391399293	0,0,0	267	149	0.000940109	0.00879112	0.934,0.963,0.991	1.0,1.0,1.0	-0.037
7748	ENSCHIG00000012839	PNO1	chr11	+	66302681	66302742	66302405	66302489	66307708	66307779	7748	265333390	43,36,48	59,45,82	0,4,6	210	149	0.000939623	0.00879112	0.814,0.868,0.852	1.0,0.889,0.907	-0.087
8439	ENSCHIG00000023554	FEZ2	chr11	-	18914365	18914482	18911920	18912062	18925681	18925935	8439	6,14,35	0,0,0	27,16,51	0,0,8	266	149	0.000939301	0.00879112	1.0,1.0,1.0	1.0,1.0,0.781	0.073
14295	ENSCHIG00000016804	TMEM168	chr4	-	64630116	64631370	64596793	64596936	64635555	64635687	14295	19,31,2	5,0,2	7,5,24	0,0,0	298	149	0.000939453	0.00879112	0.655,1.0,0.333	1.0,1.0,1.0	-0.337
15441	ENSCHIG00000025932	PPIP5K2	chr7	-	8486260	8486382	8485810	8485993	8486516	8486642	15441	242,158,60	11,2,0	217,92,128	0,0,0	271	149	0.000938831	0.00879112	0.924,0.977,1.0	1.0,1.0,1.0	-0.033
14459	ENSCHIG00000009909	ASPM	chr16	-	74632806	74632903	74631289	74631499	74634929	74635096	14459	785412200	7,7,5	195015401912	54,30,67	246	149	0.000942093	0.0088051	0.985,0.973,0.96	0.956,0.969,0.945	0.016
5731	ENSCHIG00000017563	NOA1	chr6	-	72942012	72942144	72940652	72940769	72944911	72945117	5731	56,41,10	11,22,0	15,2,10	0,0,2	281	149	0.000943337	0.00881215	0.73,0.497,1.0	1.0,1.0,0.726	-0.166
7743	ENSCHIG00000012839	PNO1	chr11	+	66300074	66300224	66299642	66299849	66302405	66302489	7743	9079131245	14,2,26	234167300	0,0,1	298	149	0.000945354	0.00882641	0.97,0.996,0.96	1.0,1.0,0.993	-0.022
2657	ENSCHIG00000013403	WSB1	chr19	+	18643187	18643456	18642010	18642179	18648572	18648745	2657	77,190,31	2,6,4	7,13,9	0,0,0	298	149	0.000946313	0.00883079	0.951,0.941,0.795	1.0,1.0,1.0	-0.104
1657	ENSCHIG00000008237	NA	chr22	-	58993790	58993913	58990821	58990908	58996733	58996851	1657	38,23,15	0,3,4	22,24,19	0,0,0	272	149	0.000957228	0.00892339	1.0,0.808,0.673	1.0,1.0,1.0	-0.173
3238	ENSCHIG00000011956	CSNK1D	chr19	+	50002063	50002234	50001504	50001733	50002698	50002847	3238	33,16,38	8,0,0	30,37,76	0,0,0	298	149	0.00095674	0.00892339	0.673,1.0,1.0	1.0,1.0,1.0	-0.109
17580	ENSCHIG00000008689	DCTPP1	chr25	-	26512075	26512186	26509840	26510141	26512868	26512966	17580	399309698	2,12,33	189174212	3,2,2	260	149	0.000960493	0.00894919	0.991,0.937,0.924	0.973,0.98,0.984	-0.028
2272	ENSCHIG00000004757	DCAF7	chr19	+	47507143	47507353	47503835	47503954	47508279	47508397	2272	62,43,40	0,9,0	94,29,43	0,0,0	298	149	0.000961601	0.00895487	1.0,0.705,1.0	1.0,1.0,1.0	-0.098
11869	ENSCHIG00000024646	NPL	chr16	+	62491862	62491920	62488112	62488200	62499699	62499775	11869	102,70,126	0,0,2	187119220	8,10,0	207	149	0.00096502	0.00898207	1.0,1.0,0.978	0.944,0.895,1.0	0.046
17339	ENSCHIG00000022812	LCLAT1	chr11	-	69050675	69050822	69046314	69046431	69077225	69077424	17339	452378173	8,17,0	58,31,23	0,0,0	296	149	0.000965826	0.00898493	0.966,0.918,1.0	1.0,1.0,1.0	-0.039
20837	ENSCHIG00000017551	SRP19	chr10	+	100124961	100125037	100124264	100124305	100127016	100127088	20837	6047731042	23,22,37	162311622020	20,25,45	225	149	0.00096791	0.00899967	0.946,0.959,0.949	0.982,0.969,0.967	-0.021
20266	ENSCHIG00000017365	RABL3	chr1	-	65110651	65110743	65091310	65091425	65116992	65117038	20266	25,26,23	0,0,0	49,33,47	9,0,0	241	149	0.000969338	0.00900829	1.0,1.0,1.0	0.771,1.0,1.0	0.076
2445	ENSCHIG00000023293	SPAG9	chr19	+	35389875	35389917	35375466	35375617	35395119	35395327	2445	0,10,2	42,32,38	0,0,1	26,16,20	191	149	0.000976709	0.00907211	0.0,0.196,0.039	0.0,0.0,0.038	0.066
1793	ENSCHIG00000024309	PSMD6	chr22	+	37414760	37414869	37414029	37414175	37425790	37425959	1793	110,137,86	14,0,0	20,10,42	0,0,0	258	149	0.000983352	0.0091291	0.819,1.0,1.0	1.0,1.0,1.0	-0.06
1596	ENSCHIG00000011807	SFXN4	chr26	+	12664088	12664114	12663087	12663142	12665004	12665058	1596	302194299	18,16,19	1101496774	46,20,13	175	149	0.000986934	0.00915763	0.935,0.912,0.931	0.953,0.955,0.981	-0.037
11746	ENSCHIG00000025471	HRG	chr1	-	80211871	80211962	80210567	80210734	80212735	80212852	11746	15,11,3	8,0,0	15,10,44	0,0,0	240	149	0.00098768	0.00915983	0.538,1.0,1.0	1.0,1.0,1.0	-0.154
1125	ENSCHIG00000016820	NAP1L4	chr29	+	49696608	49696646	49694849	49694906	49699699	49700847	1125	9,1,3	1,0,2	11,1,16	12,12,12	187	149	0.000989865	0.00917537	0.878,1.0,0.544	0.422,0.062,0.515	0.474
11289	ENSCHIG00000000247	NA	chrLWLT01000027.1	+	24604472	24604633	24602039	24602222	24604967	24605262	11289	41,122,54	0,10,0	15,12,8	0,0,0	298	149	0.00099218	0.00919125	1.0,0.859,1.0	1.0,1.0,1.0	-0.047
13003	ENSCHIG00000012874	C7orf31	chr4	-	49510312	49510487	49509925	49510017	49515765	49515854	13003	23,42,17	10,0,0	33,44,34	0,0,0	298	149	0.0009926	0.00919125	0.535,1.0,1.0	1.0,1.0,1.0	-0.155
4674	ENSCHIG00000018192	SMG7	chr16	+	63218531	63218681	63217422	63217794	63220667	63220748	4674	37,11,8	26,29,12	2,0,5	9,10,14	298	149	0.000993812	0.00919775	0.416,0.159,0.25	0.1,0.0,0.152	0.191
2458	ENSCHIG00000026406	ATPAF2	chr19	+	34196369	34196485	34195877	34195990	34197203	34197341	2458	9,4,17	4,0,9	10,16,25	0,0,3	265	149	0.000995186	0.00920572	0.559,1.0,0.515	1.0,1.0,0.824	-0.25
2158	ENSCHIG00000016363	CDH7	chr24	-	11051479	11051885	10999744	11000039	11065384	11065508	2158	23,53,16	0,0,2	65,83,41	11,3,1	298	149	0.00100551	0.00929647	1.0,1.0,0.8	0.747,0.933,0.953	0.056
9176	ENSCHIG00000013578	SLC25A33	chr16	-	42425150	42425330	42414545	42414612	42440766	42441550	9176	299468481	6,14,8	17,47,69	0,0,0	298	149	0.0010178	0.00940526	0.961,0.944,0.968	1.0,1.0,1.0	-0.042
4391	ENSCHIG00000014594	MOCS2	chr20	+	26010700	26010845	26009421	26009543	26014025	26014176	4391	7,21,12	4,0,2	20,26,21	0,0,0	294	149	0.00101858	0.00940765	0.47,1.0,0.753	1.0,1.0,1.0	-0.259
6857	ENSCHIG00000025965	LARP4	chr5	-	29131246	29131399	29127133	29127209	29132397	29132545	6857	198040021432	16,0,31	72320216	0,3,13	298	149	0.0010197	0.00941316	0.984,1.0,0.959	1.0,0.982,0.893	0.023
10765	ENSCHIG00000013992	BDP1	chr20	-	10059062	10059285	10056191	10056399	10059711	10059888	10765	43,34,11	0,8,0	39,5,17	0,0,0	298	149	0.00102371	0.00944528	1.0,0.68,1.0	1.0,1.0,1.0	-0.107
4557	ENSCHIG00000011030	CPEB4	chr20	+	5712912	5712936	5698414	5698465	5714633	5714807	4557	14,6,3	32,16,28	1,2,8	68,27,45	173	149	0.00103006	0.00949899	0.274,0.244,0.084	0.013,0.06,0.133	0.132
5595	ENSCHIG00000007606	ARRDC2	chr7	+	103619105	103619253	103618815	103618882	103619757	103619860	5595	164,110,50	17,21,19	20,49,35	0,6,0	297	149	0.00103171	0.00950936	0.829,0.724,0.569	1.0,0.804,1.0	-0.227
10178	ENSCHIG00000017068	ANLN	chr4	+	59405960	59406047	59397682	59397786	59409323	59409431	10178	173,151,50	7,6,0	94,56,92	0,0,0	236	149	0.00103574	0.00954165	0.94,0.941,1.0	1.0,1.0,1.0	-0.04
3336	ENSCHIG00000017850	CKB	chr21	-	67435130	67435302	67434387	67434511	67435815	67435970	3336	123,49,67	11,0,0	11,12,7	0,0,0	298	149	0.00103714	0.00954968	0.848,1.0,1.0	1.0,1.0,1.0	-0.051
4244	ENSCHIG00000025684	HORMAD2	chr17	-	2100643	2100711	2097549	2097701	2110960	2110981	4244	15,12,2	27,1,0	28,8,13	2,0,0	217	149	0.00104111	0.00958128	0.276,0.892,1.0	0.906,1.0,1.0	-0.246
8255	ENSCHIG00000018663	UBE2U	chr3	+	39625817	39625866	39610925	39611046	39646633	39646715	8255	10,4,10	0,3,3	10,3,37	0,0,0	198	149	0.00104289	0.00959276	1.0,0.501,0.715	1.0,1.0,1.0	-0.261
1703	ENSCHIG00000011336	IMPDH2	chr22	+	51037036	51037243	51036621	51036696	51037731	51037819	1703	48,50,55	0,0,0	43,80,69	0,3,6	298	149	0.00104967	0.00965019	1.0,1.0,1.0	1.0,0.93,0.852	0.073
13102	ENSCHIG00000010250	HAT1	chr2	+	111722318	111722435	111719561	111719713	111728601	111728769	13102	203051101034	26,69,4	311127364	0,0,0	266	149	0.00105378	0.00968307	0.978,0.976,0.993	1.0,1.0,1.0	-0.018
2287	ENSCHIG00000019893	CDC27	chr19	-	45836378	45836535	45834797	45834880	45837585	45837660	2287	203,311,34	8,29,0	34,17,35	0,2,0	298	149	0.00106034	0.00973837	0.927,0.843,1.0	1.0,0.81,1.0	-0.013
10975	ENSCHIG00000024895	VKORC1L1	chr25	+	27749544	27749654	27702652	27702846	27753564	27753791	10975	40,23,12	0,4,3	26,29,23	0,0,0	259	149	0.00106347	0.00976214	1.0,0.768,0.697	1.0,1.0,1.0	-0.178
11473	ENSCHIG00000017690	TUT7	chr8	-	79213140	79213217	79212736	79212800	79215911	79216237	11473	197,425,21	23,0,2	12,12,6	0,0,0	226	149	0.00106612	0.0097765	0.85,1.0,0.874	1.0,1.0,1.0	-0.092
18270	ENSCHIG00000008780	SLTM	chr10	-	51782899	51783080	51782058	51782183	51785753	51785917	18270	22,18,7	2,2,2	45,3,14	0,0,0	298	149	0.00106571	0.0097765	0.846,0.818,0.636	1.0,1.0,1.0	-0.233
687	ENSCHIG00000000389	DLG5	chr28	+	12122327	12122524	12121255	12121426	12127998	12128142	687	29,23,20	1,0,0	27,23,8	9,0,0	298	149	0.00106725	0.00978184	0.935,1.0,1.0	0.6,1.0,1.0	0.112
3863	ENSCHIG00000008543	SLC10A7	chr17	-	59180039	59180176	59171648	59171724	59187777	59187860	3863	28,16,37	8,3,0	116,89,111	2,4,0	286	149	0.00107531	0.00984624	0.646,0.735,1.0	0.968,0.921,1.0	-0.169
13308	ENSCHIG00000012017	TRIM33	chr3	-	91631629	91631680	91631337	91631550	91633048	91633201	13308	55,127,26	38,5,9	42,22,10	36,13,30	200	149	0.00107537	0.00984624	0.519,0.95,0.683	0.465,0.558,0.199	0.31
20384	ENSCHIG00000016339	GINS4	chr27	-	9152009	9152124	9147339	9147426	9153039	9153227	20384	77,53,106	0,0,0	341409353	0,4,20	264	149	0.001079	0.00987445	1.0,1.0,1.0	1.0,0.983,0.909	0.036
790	ENSCHIG00000014991	WRN	chr27	-	18465329	18465399	18458624	18458739	18467414	18467564	790	73,112,16	10,2,2	15,15,15	0,0,1	219	149	0.00108029	0.00988125	0.832,0.974,0.845	1.0,1.0,0.911	-0.087
20228	ENSCHIG00000024974	DNAJC15	chr12	-	73342458	73342529	73314351	73314422	73348892	73348969	20228	1087406270	21,8,8	101,47,120	0,0,0	220	149	0.00108381	0.00990839	0.972,0.972,0.958	1.0,1.0,1.0	-0.033
15689	ENSCHIG00000026135	FBXO38	chr7	-	50570192	50570927	50564987	50565088	50572464	50572644	15689	6,18,5	4,26,0	10,1,6	0,0,2	298	149	0.00109068	0.00996617	0.429,0.257,1.0	1.0,1.0,0.6	-0.305
16110	ENSCHIG00000015159	NHP2	chr7	+	71375705	71375811	71373182	71373252	71376435	71376561	16110	134732312522	24,22,33	231383477	0,0,0	255	149	0.00109302	0.00998248	0.97,0.988,0.978	1.0,1.0,1.0	-0.021
16021	ENSCHIG00000016721	PHF20	chr13	+	64595233	64595422	64594041	64594155	64595952	64596132	16021	555722482	8,9,7	737506505	0,2,0	298	149	0.00109683	0.0100071	0.972,0.976,0.972	1.0,0.992,1.0	-0.024
18907	ENSCHIG00000015566	PTDSS1	chr14	+	14270729	14270821	14255783	14256268	14283717	14283762	18907	14,4,12	3,3,0	25,36,26	0,0,0	241	149	0.00109629	0.0100071	0.743,0.452,1.0	1.0,1.0,1.0	-0.268
3247	ENSCHIG00000006217	CCDC15	chr29	+	27765399	27765522	27764426	27764501	27772106	27772199	3247	280173175	14,30,0	244105268	4,0,9	272	149	0.00110347	0.0100626	0.916,0.76,1.0	0.971,1.0,0.942	-0.079
21046	ENSCHIG00000002772	KIF18A	chr15	+	24146744	24146828	24141907	24142772	24152715	24153088	21046	233217170	147,91,151	305247295	363284270	233	149	0.00111107	0.0101268	0.503,0.604,0.419	0.35,0.357,0.411	0.136
21157	ENSCHIG00000012498	TOP2A	chr19	-	40295098	40295272	40294615	40294717	40295603	40295816	21157	655603493	14,8,2	574319431	0,0,0	298	149	0.0011195	0.0101984	0.959,0.974,0.992	1.0,1.0,1.0	-0.025
16488	ENSCHIG00000022001	EYA1	chr14	+	47312309	47312399	47272456	47272540	47340076	47340135	16488	122,61,43	0,0,0	74,70,71	8,2,0	239	149	0.00112304	0.0102255	1.0,1.0,1.0	0.852,0.956,1.0	0.064
9348	ENSCHIG00000024580	ATG4C	chr3	+	38136498	38136577	38131423	38131560	38137237	38137314	9348	259,488,62	6,25,0	1,4,28	0,0,0	228	149	0.0011252	0.01024	0.966,0.927,1.0	1.0,1.0,1.0	-0.036
19900	ENSCHIG00000006570	UGGT2	chr12	+	13020294	13020377	13013877	13014181	13028239	13028370	19900	33,84,32	17,0,0	10,4,11	0,0,0	232	149	0.0011263	0.0102448	0.555,1.0,1.0	1.0,1.0,1.0	-0.148
6211	ENSCHIG00000015477	ADIPOR2	chr5	+	107147932	107148120	107147575	107147762	107149566	107149760	6211	293464471	29,24,31	62,79,46	0,5,0	298	149	0.0011272	0.0102479	0.835,0.906,0.884	1.0,0.888,1.0	-0.088
18260	ENSCHIG00000021295	GPATCH4	chr3	-	105884872	105885006	105884692	105884779	105885593	105885672	18260	114274129	17,0,0	30,57,8	0,0,0	283	149	0.0011345	0.010309	0.779,1.0,1.0	1.0,1.0,1.0	-0.074
17764	ENSCHIG00000023791	NA	chr10	-	301210	301325	298982	299144	304575	304667	17764	532907413	11,14,9	112132150	0,1,0	264	149	0.00116161	0.01055	0.965,0.973,0.963	1.0,0.987,1.0	-0.029
5479	ENSCHIG00000012266	ECT2L	chr9	+	63723446	63723575	63722641	63722810	63729009	63729102	5479	42,30,31	11,8,12	52,12,66	36,17,41	278	149	0.00116541	0.0105792	0.672,0.668,0.581	0.436,0.274,0.463	0.249
16107	ENSCHIG00000019524	CLK4	chr7	+	70885319	70885410	70884006	70884229	70885810	70885877	16107	243275123	84,105,19	382180442	53,42,43	240	149	0.00116908	0.0106071	0.642,0.619,0.801	0.817,0.727,0.865	-0.116
19857	ENSCHIG00000026669	PSMB1	chr9	-	91522937	91523019	91510041	91510148	91527084	91527192	19857	512788477	24,27,14	376281844	7,6,13	231	149	0.00117001	0.0106102	0.932,0.95,0.956	0.972,0.968,0.977	-0.026
18894	ENSCHIG00000022720	CCNE2	chr14	-	12747184	12747319	12746008	12746120	12748960	12749056	18894	174,204,95	1,12,2	17,29,30	0,0,0	284	149	0.00117494	0.0106496	0.989,0.899,0.961	1.0,1.0,1.0	-0.05
3144	ENSCHIG00000012298	NA	chr18	+	26615647	26615744	26615333	26615419	26616372	26616474	3144	180129139	12,1,0	261109312	0,0,0	246	149	0.00118399	0.0107263	0.901,0.987,1.0	1.0,1.0,1.0	-0.037
17975	ENSCHIG00000017606	CHD6	chr13	-	69726617	69727138	69707477	69707625	69741556	69741613	17975	197133188	0,0,0	287414291	5,1,12	298	149	0.00118666	0.010745	1.0,1.0,1.0	0.966,0.995,0.924	0.038
13418	ENSCHIG00000026357	CEP63	chr1	-	134339023	134339229	134335944	134336103	134344865	134344952	13418	3,5,3	20,47,14	1,2,0	79,34,55	298	149	0.00118856	0.0107514	0.07,0.051,0.097	0.006,0.029,0.0	0.061
16127	ENSCHIG00000026350	RNF44	chr7	+	72599846	72599998	72594245	72594564	72600202	72600392	16127	31,9,2	9,0,0	3,3,6	0,1,0	298	149	0.00118812	0.0107514	0.633,1.0,1.0	1.0,0.6,1.0	0.011
13275	ENSCHIG00000016445	RPS3A	chr17	+	64140845	64140955	64140150	64140359	64141180	64141345	13275	664693182048	215,34,1	138100341	0,0,0	259	149	0.00118984	0.0107575	0.947,0.994,0.999	1.0,1.0,1.0	-0.02
1948	ENSCHIG00000000546	NA	chr24	-	59208894	59209032	59197689	59198938	59242659	59242798	1948	73,27,37	0,0,0	83,64,42	0,0,10	287	149	0.00119049	0.010758	1.0,1.0,1.0	1.0,1.0,0.686	0.105
7832	ENSCHIG00000019575	SARS1	chr3	+	86360173	86360317	86358807	86358966	86361048	86361204	7832	457724376	20,10,1	58,50,71	0,0,0	293	149	0.00119315	0.0107767	0.921,0.974,0.995	1.0,1.0,1.0	-0.037
11253	ENSCHIG00000014316	PIGX	chr1	+	70980680	70980894	70970471	70970613	70982459	70982560	11253	73,107,29	5,0,4	37,17,77	0,0,0	298	149	0.00119426	0.0107776	0.88,1.0,0.784	1.0,1.0,1.0	-0.112
18759	ENSCHIG00000009080	POC5	chr10	+	94124550	94124717	94123816	94124180	94128052	94128148	18759	193139105	43,24,44	321342284	50,47,20	298	149	0.00119445	0.0107776	0.692,0.743,0.544	0.762,0.784,0.877	-0.148
4524	ENSCHIG00000020796	RAD17	chr20	-	10373234	10373391	10371551	10371688	10378366	10378450	4524	96,136,63	6,4,0	152180153	0,0,0	298	149	0.00119716	0.0107966	0.889,0.944,1.0	1.0,1.0,1.0	-0.056
19465	ENSCHIG00000008452	ASF1A	chr9	-	19379672	19379788	19373255	19373468	19386096	19386205	19465	104,36,113	6,0,4	3651041061	0,0,0	265	149	0.00119919	0.0108095	0.907,1.0,0.941	1.0,1.0,1.0	-0.051
947	ENSCHIG00000008585	NA	chr23	+	24075144	24075196	24072935	24073050	24076192	24076325	947	188,286,92	6,13,5	10,6,16	0,0,0	201	149	0.00120093	0.0108198	0.959,0.942,0.932	1.0,1.0,1.0	-0.056
16875	ENSCHIG00000016010	NA	chr9	-	2059703	2059788	2058035	2058094	2063177	2063195	16875	161276155	16,0,0	67,21,214	0,0,0	234	149	0.00120871	0.0108845	0.865,1.0,1.0	1.0,1.0,1.0	-0.045
[truncated: 514 more rows]

## Sheet: RI
ID	GeneID	geneSymbol	chr	strand	riExonStart_0base	riExonEnd	upstreamES	upstreamEE	downstreamES	downstreamEE	ID	IJC_SAMPLE_1	SJC_SAMPLE_1	IJC_SAMPLE_2	SJC_SAMPLE_2	IncFormLen	SkipFormLen	PValue	FDR	IncLevel1	IncLevel2	IncLevelDifference
[truncated: 25 more rows]

## Sheet: MXE
ID	GeneID	geneSymbol	chr	strand	1stExonStart_0base	1stExonEnd	2ndExonStart_0base	2ndExonEnd	upstreamES	upstreamEE	downstreamES	downstreamEE	ID	IJC_SAMPLE_1	SJC_SAMPLE_1	IJC_SAMPLE_2	SJC_SAMPLE_2	IncFormLen	SkipFormLen	PValue	FDR	IncLevel1	IncLevel2	IncLevelDifference
[truncated: 1,003 more rows]

[truncated: 2 more sheets: A3SS, A5SS]
